# Supplementary material for: Identification of the specific long-noncoding RNAs involved in night-break mediated flowering retardation in Chenopodium quinoa
Source: BMC Genomics. 2021 Apr 19;22:284. doi: 10.1186/s12864-021-07605-2 (PMC8056640; doi:10.1186/s12864-021-07605-2)
Supplement: Supplementary file 2 — Additional file 2: Table S1. Expression levels of all DE lncRNAs [file 12864_2021_7605_MOESM2_ESM.xlsx]

## Sheet: Sheet1
Table S1	Expression levels of all DE lncRNAs
LncRNA ID	SD1_1(FPKM)	SD1_2(FPKM)	SD1_3(FPKM)	SD2_1(FPKM)	SD2_2(FPKM)	SD2_3(FPKM)	NB_1(FPKM)	NB_2(FPKM)	NB_3(FPKM)
MSTRG.10445.1	1.40925	1.78671	1.36729	1.18284	0.982618	1.09327	2.25714	1.90719	2.4758
MSTRG.10578.1	0	0	0	0.216111	0.39363	0.124846	0	0	0
MSTRG.10889.3	0.200315	0.23273	0.265931	0.478537	0.669937	0.660707	0.089731	0.216849	0.169087
MSTRG.11610.1	2.75804	2.38434	2.77663	1.22925	1.31884	1.096	4.21203	3.06865	3.62773
MSTRG.12018.2	0	0.14067	0.203005	0.217387	0.167354	0.850888	0.027553	0.010106	0.005199
MSTRG.12270.2	0	0.157227	0.255851	0.91983	0.310984	0.278648	0	0	0
MSTRG.13352.4	0.608103	0.596864	0.573161	1.47145	1.65503	1.30833	0.95406	0.952075	0.831807
MSTRG.13707.3	0.256054	0.097438	0.436592	0	0	0	0	0.119511	0
MSTRG.14725.1	0	0	0	0.126156	0.259387	0.354161	0	0	0
MSTRG.16124.1	0.824711	0.544035	0.845357	0.576881	0.523974	0.432671	1.18533	1.13927	1.13072
MSTRG.18604.2	0	0	0	0.481156	0.206317	0.145864	0.089937	0.144336	0
MSTRG.18959.3	0.105833	0.104685	0.032822	0.005898	0.001878	0.000255	0.014446	0.048139	0.014793
MSTRG.18982.2	0	0	0	0.296658	0.065516	0.198155	0.0426	0.27397	0.296788
MSTRG.19910.2	0.573967	0.281959	0.497148	0.175804	0.132082	0.119902	0.070796	0.024691	0.108928
MSTRG.21347.4	0.482959	0.64589	0.60285	0.254006	0.207375	0.232399	0.007674	0	0.135076
MSTRG.21355.1	1.02392	0.822837	1.11478	0.375698	0.502172	0.395571	0.166833	0.187041	0.348382
MSTRG.22295.2	0.119794	0.255645	0.174994	0	0	0	0	0.136397	0
MSTRG.24476.2	0.606618	0.561155	0.389657	0.216024	0.138861	0.113612	0	0.097675	0.126204
MSTRG.2485.1	0.284746	0.262739	0.368641	0	0	0	0	0	0
MSTRG.24870.1	0	0	0	0.297341	0.289852	0.428739	0	0	0
MSTRG.25874.1	0	0	0.90666	0.848383	0.650329	0.842933	0.066068	0	0
MSTRG.25967.11	0.07426	0.080866	0.196185	0.093081	0.134646	0.073425	0	0	0
MSTRG.25967.6	0.019629	0.040008	0.005588	0.210583	0.042674	0.047763	0	0	0
MSTRG.27734.1	0	0	0.043886	0.72555	0.84457	1.45018	0.199115	0.205281	0.120202
MSTRG.28324.5	0.09849	0.103263	0.357998	0.086023	0.048706	0.047839	0.587829	0.22089	0.552117
MSTRG.28637.1	0.128664	0.210039	0.175272	0.03458	0.041038	0.05407	0.080029	0	0.080784
MSTRG.28884.1	0	0	0	0.245864	0.20956	0.099758	0	0	0
MSTRG.29153.1	0	0.159022	0.087601	1.05966	1.30928	1.41155	0.183723	0.278262	0.33757
MSTRG.29609.1	1.88495	1.66054	1.99619	0.956068	0.854629	0.806084	2.18424	1.95297	1.90089
MSTRG.29609.4	1.21367	1.16609	1.23506	0.5611	0.540484	0.759597	1.85358	1.69994	1.61631
MSTRG.29609.5	0.180159	0.233326	0.207113	0.138315	0.17601	0.092596	0.32666	0.307599	0.398798
MSTRG.29660.2	0	0	0	0.287388	0.609778	0	0	0	0
MSTRG.29660.7	0	0	0	0	0.448404	0.595896	0	0.722736	0
MSTRG.30325.8	7.35466	5.95813	7.09886	13.3474	21.5886	23.7567	6.72578	10.8998	7.49067
MSTRG.30736.1	0	0	0	0.401016	0.373321	0.20238	0	0	0
MSTRG.31023.2	0	0.032449	0	0.218428	0.067705	0.105386	0	0	0
MSTRG.3107.2	0	0	0	0.178141	0.080086	0.177789	0	0	0
MSTRG.3121.1	0.519523	0.647968	0.693373	0.044662	0.06433	0.169696	0.460352	0.369023	0.558454
MSTRG.31245.3	0.170441	0.402419	0.150733	0	0	0	0	0.425573	0.186066
MSTRG.32142.6	0	0	0	0.0834	0.013546	0.307932	0	0	0.232191
MSTRG.32307.3	0.088247	0.23055	0.186441	0	0	0	0.183242	0.110357	0.123688
MSTRG.33626.1	0.71186	0.83646	0.930066	0.219057	0.21888	0.213704	0.616345	0.268567	0.562711
MSTRG.3364.2	0.01515	1.16703	2.19597	4.93388	3.64106	5.23267	1.49927	1.38148	2.05357
MSTRG.36294.2	0.092419	0.204585	0.190002	0	0	0	0.000262	0	0.081779
MSTRG.36513.2	0	0	0	0.156571	0.095396	0.209701	0	0.063572	0
MSTRG.37226.1	7.79812	8.5627	8.95106	11.1033	13.8598	11.1118	25.4601	24.0147	25.4301
MSTRG.37235.8	0.270618	0	0.578004	1.01955	0.710174	0.235	0	0	0
MSTRG.39390.2	0.110721	0.020496	0.022506	1.6288	1.49679	1.53502	0.337906	0.502066	0.3038
MSTRG.42750.1	0.241605	0.101833	0.08744	0.194645	0.330033	0.279138	0.051243	0.02266	0.022839
MSTRG.45071.1	0.310628	0.351032	0.344111	0	0	0	0	0	0
MSTRG.47393.1	0	0	0	0.109759	0.0906	0.053063	0	0	0
MSTRG.47460.6	0.162445	0.126799	0.233481	0.080961	0.08522	0.096969	0.218938	0.219971	0.318555
MSTRG.47811.4	0.106963	0	0	0	0	0	0.058925	0.049464	0.091192
MSTRG.48364.2	0	0	0	0.0402	0.157178	0.169195	0	0	0
MSTRG.48736.3	0.160884	0.100843	0.285711	0.253226	0.361502	0.328992	0.640521	0.959485	1.01843
MSTRG.49278.1	1.09453	1.34518	1.46049	0.59887	0.53646	0.590887	1.00014	1.09119	0.554163
MSTRG.50180.2	0.229535	0.056756	0.081758	0.497305	0.695135	0.85178	0.262963	0.14085	0.458462
MSTRG.50299.1	0.273069	0.158988	0.202964	0.161552	0.238137	0.13689	0	0	0
MSTRG.50644.2	0.001842	0	0	0.181736	0.171032	0.486812	0.418245	0	0.275951
MSTRG.50658.1	0	0	0.032773	3.29728	2.92751	0.772361	1.37061	0.330085	0.062246
MSTRG.51461.1	0.318356	0.176953	0.496892	0.196956	0.23933	0.265597	0.74534	0.560591	0.628683
MSTRG.5158.2	2.66708	1.06674	11.2069	0.567124	0.170105	0.622266	5.75154	4.4526	2.38351
MSTRG.53484.1	0	0	0	0.222545	0.212215	0.348027	0	0	0
MSTRG.53750.2	0.152746	0.228749	0.05029	0	0	0	0.16442	0.074833	0.299571
MSTRG.54182.2	0	0.013032	0	0.119326	0.11918	0.117465	0.106623	0.043237	0
MSTRG.55054.3	0.011069	0	0.009712	0.138879	0.14744	0.116048	0.031331	0	0
MSTRG.55054.4	0.281192	0.016678	0.081018	0	0	0	0.153514	0	0
MSTRG.56020.1	1.6119	1.40273	1.91185	1.81277	2.03686	1.94869	3.47942	4.3013	4.4397
MSTRG.57126.7	0.147316	0.313648	0	0.241529	0.202377	0.109386	0.684678	0.460695	0.717957
MSTRG.58324.3	0.043443	0.013358	0.032393	0.018709	0.034744	0.021354	0.03368	11.7328	0.023537
MSTRG.59128.3	0	0	0	0.016504	0.234187	0.061974	0	0	0
MSTRG.59184.4	0	0	0.000135	0.251532	0.332362	0.173865	0.008576	0.161185	0.140551
MSTRG.59673.6	0.293146	0	0	0	0	0	0.007052	0.151402	0.222006
MSTRG.60020.1	0	0	0.039359	0.252814	0.376894	0.797119	0.185731	0.305255	0.180154
MSTRG.66058.1	1.24736	0.717625	0.798393	5.8353	5.08511	6.48207	3.15969	3.37124	3.67798
MSTRG.66147.1	0.244256	0.145251	0.112029	0.605868	0.758032	0.634895	0.24459	0.4047	0.35649
MSTRG.67956.1	0.023335	0.113129	0	0.558817	0.737682	0.77187	0.261705	0	0.333129
MSTRG.68242.1	0.877275	1.4648	1.82339	0.033788	0.081746	0.130228	0.107737	0.032237	0.049456
MSTRG.69544.1	0	0	0	0.375893	0.247275	0.375129	0.032311	0.223721	0.118233
MSTRG.69967.1	0	0	0	2.60447	2.2029	3.05764	0.846804	0.807096	0.909041
MSTRG.69967.2	0	0	0	1.49668	1.53775	1.32392	0	0	0
MSTRG.69967.3	0	0	0	0.426093	0.781516	1.1773	0.20663	0	0.169107
MSTRG.70231.6	2.41806	0.070432	0.090762	14.7944	152.699	0.028697	0.151129	0.133118	0.106249
MSTRG.72085.6	0	0	0.1497	0.073256	0.434121	0.283016	0	0	0.001059
MSTRG.73363.1	0.174184	0.392891	0.093913	2.89219	4.42367	3.80451	1.90183	1.62476	1.1227
MSTRG.73363.2	0.165489	0.32679	0.116759	2.66526	2.80627	2.85629	1.15032	1.18726	1.77784
MSTRG.73363.4	0.064888	0.00053	0.188865	1.79236	2.00537	1.14556	0.957015	0.869205	0.483725
MSTRG.74234.7	0.122927	0.001176	0	0.148385	0.011017	0.178912	0	0	0
MSTRG.8020.3	0.284478	0.220129	0.186022	0	0	0	0	0	0.367683
MSTRG.8116.1	0.144616	0.077827	0	0.639346	0.911629	1.07053	0.175193	0.261411	0.117885
MSTRG.9230.5	0.064536	0.032853	0.144781	0.166112	0.058073	0.312437	0	0	0
