# Supplementary material for: Identification of the specific long-noncoding RNAs involved in night-break mediated flowering retardation in Chenopodium quinoa
Source: BMC Genomics. 2021 Apr 19;22:284. doi: 10.1186/s12864-021-07605-2 (PMC8056640; doi:10.1186/s12864-021-07605-2)
Supplement: Supplementary file 3 — Additional file 3: Table S2. Expression levels of all DEGs [file 12864_2021_7605_MOESM3_ESM.xlsx]

## Sheet: Sheet1
Table S2	Expression levels of all DEGs
Gene ID	SD1_1(FPKM)	SD1_2(FPKM)	SD1_3(FPKM)	SD2_1(FPKM)	SD2_2(FPKM)	SD2_3(FPKM)	NB_1(FPKM)	NB_2(FPKM)	NB_3(FPKM)	Annotation
AUR62020073	0.890472	0.702783	0.881935	1.30645	1.5083	1.63044	0.490755	0.751419	0.723649	probable sugar phosphate/phosphate translocator At3g11320 [Chenopodium quinoa]
AUR62019879	12.3566	9.25878	11.4313	3.61846	3.80295	2.69989	10.3481	12.3448	11.4437	Histone H4 [Aegilops tauschii]
AUR62016026	0.164383	0.092742	0.16015	0.552809	0.769067	0.994588	0.559128	0.348398	0.517518	pentatricopeptide repeat-containing protein At2g37310-like [Chenopodium quinoa]
Chenopodium_quinoa_newGene_22439	0.415178	0.204052	0.225134	8.69507	7.79912	6.64346	0.856649	0.96043	0.997089	cold and drought-regulated protein CORA-like [Chenopodium quinoa]
AUR62032997	0.680486	0.559926	0.521975	0.684186	0.700345	0.89626	1.84847	1.86647	1.97756	uncharacterized protein LOC110713110 isoform X2 [Chenopodium quinoa]
AUR62041300	1.62277	1.03364	1.22489	1.91625	1.5882	1.80366	1.07858	1.07543	1.3029	zinc finger BED domain-containing protein RICESLEEPER 2-like [Chenopodium quinoa]
AUR62014540	2.41908	1.96236	2.44613	4.88234	5.71059	6.54442	6.40239	5.99702	7.29826	allene oxide cyclase, chloroplastic-like [Chenopodium quinoa]
AUR62007454	0.731474	0.63006	0.594863	0.25705	0.479878	0.633588	1.15714	1.1655	1.3636	protein ODORANT1-like [Chenopodium quinoa]
Chenopodium_quinoa_newGene_14336	0.140044	0.270386	0.251795	0.330193	0.29726	0.497583	0.943108	0.923443	0.93792	transcription factor bHLH35-like [Chenopodium quinoa]
AUR62033511	1.96563	1.79766	1.84761	0.813148	0.874094	0.984228	0.907496	0.81125	0.89187	purple acid phosphatase 22-like [Chenopodium quinoa]
AUR62012633	0.494877	0.436526	0.26951	1.25747	1.36346	1.34748	0.962954	0.951631	0.880555	cysteine-rich receptor-like protein kinase 25 [Chenopodium quinoa]
AUR62026009	4.9256	4.32362	5.54931	2.02096	2.58766	2.47851	4.62737	3.95828	3.55186	cytochrome P450 81E8-like [Chenopodium quinoa]
AUR62012806	1.92248	1.47014	1.60614	0.899918	0.996022	1.08058	3.00812	3.19324	2.85864	tonoplast dicarboxylate transporter-like [Chenopodium quinoa]
AUR62007613	2.98918	2.23012	2.93939	2.01012	1.99799	2.20691	4.66645	5.43938	3.83849	bZIP transcription factor 11-like [Chenopodium quinoa]
AUR62032358	0.104977	0.057485	0.164147	0.450773	0.278722	0.481737	0.182989	0.252779	0.288098	hypothetical protein SOVF_014300, partial [Spinacia oleracea]
AUR62028863	0.158731	0.102892	0.122948	0.578142	0.415459	0.436925	0.221185	0.384231	0.311115	GEM-like protein 5 [Chenopodium quinoa]
AUR62006151	0.229567	0.2576	0.312257	0.080077	0.025706	0.132473	0.095797	0.185225	0.167858	transcription factor SPEECHLESS-like [Chenopodium quinoa]
AUR62038375	0.071406	0.057624	0.064059	0.154631	0.327438	0.536885	0.281504	0.171854	0.135472	elongator complex protein 1-like isoform X2 [Chenopodium quinoa]
AUR62018752	0.062349	0.030779	0.077917	0.374279	0.254795	0.211515	0.108015	0.13085	0.144234	NAC domain-containing protein 71-like [Chenopodium quinoa]
AUR62008239	0.649111	0.642747	0.532871	0.366015	0.333063	0.36543	1.26987	1.61664	1.44436	probable alpha,alpha-trehalose-phosphate synthase [UDP-forming] 9 isoform X1 [Chenopodium quinoa]
AUR62043580	2.2051	1.22557	1.85978	0.273026	0.444788	0.116622	2.01926	1.86071	2.28872	PREDICTED: histone H3.2 [Musa acuminata subsp. malaccensis]
Chenopodium_quinoa_newGene_2556	0.113781	0.259576	0.114192	0	0	0	0	0	0	uncharacterized protein LOC110707925 [Chenopodium quinoa]
AUR62039848	0.230205	0.320907	0.320754	0.975584	1.03223	1.19897	0.458471	0.295925	0.346223	hexokinase-3-like [Chenopodium quinoa]
AUR62016388	2.50385	2.13773	2.16312	3.8653	4.22004	4.03738	2.08136	1.86407	1.70097	acyl-protein thioesterase 2-like [Chenopodium quinoa]
AUR62003693	0.073038	0.133751	0.065323	0.455577	0.429086	0.551256	0.152999	0.158054	0.132286	probable mannitol dehydrogenase [Chenopodium quinoa]
AUR62037177	0.032891	0.036397	0.043512	1.65196	2.34155	1.85747	1.46389	1.51894	0.03159	hypothetical protein BVRB_014450 [Beta vulgaris subsp. vulgaris]
AUR62023479	4.89782	4.48661	4.00187	2.65258	2.7635	3.1176	8.4978	6.88275	7.82328	abscisic acid receptor PYL9-like [Chenopodium quinoa]
AUR62043329	1.64542	1.70436	1.60257	0.31056	0.507875	0.48129	0.560247	0.734286	0.572803	zingipain-2-like [Chenopodium quinoa]
AUR62020058	0.945313	0.8635	0.879851	1.3401	1.38896	1.71412	0.513323	0.427328	0.502771	UDP-glycosyltransferase 76E4-like [Chenopodium quinoa]
AUR62011136	0.370444	0.361209	0.473397	0.228206	0.328063	0.268024	0.85104	0.895435	0.576297	TBC1 domain family member 13-like isoform X2 [Chenopodium quinoa]
AUR62013721	0.879348	1.49206	1.441	7.23884	11.901	10.5849	3.00749	3.71876	3.90918	putative cysteine proteinase inhibitor 7 [Chenopodium quinoa]
AUR62016535	1.74184	1.27607	1.55317	2.38906	2.58129	2.22809	6.97724	6.44906	6.80066	putative ER lumen protein-retaining receptor C28H8.4 [Chenopodium quinoa]
AUR62033671	0	0	0	0.161488	0.302677	0.162926	0	0	0	uncharacterized protein LOC110713432 isoform X1 [Chenopodium quinoa]
AUR62024646	0.220968	0.444427	0.284259	0.216437	0.208679	0.173905	0.70443	0.750094	0.738488	uncharacterized protein LOC110733038 [Chenopodium quinoa]
AUR62043188	3.13718	2.30277	2.81625	1.66692	1.48411	1.73044	4.37601	4.45243	3.77413	uncharacterized protein LOC110735355 [Chenopodium quinoa]
AUR62022857	1.57181	1.53748	1.34149	1.20891	1.18935	1.14768	5.65603	5.55135	5.92679	nematode resistance protein-like HSPRO2 [Chenopodium quinoa]
AUR62037325	0.085161	0.252532	0.068553	0.321091	0.529363	0.406625	0.140295	0.45229	0.486859	uncharacterized protein LOC110715668 [Chenopodium quinoa]
AUR62035457	0.283453	0.289285	0.138326	0.011135	0.013065	0.053963	0.148105	0.235516	0.229782	glutamic acid-rich protein-like [Chenopodium quinoa]
AUR62011106	4.39294	1.03106	4.32739	17.6933	10.5186	11.6975	6.93037	7.01248	5.34092	PREDICTED: F-box protein CPR30-like [Beta vulgaris subsp. vulgaris]
AUR62015161	5.31815	5.28506	5.59564	2.95003	3.49081	1.79795	4.95781	2.61796	5.18853	50S ribosomal protein L23, chloroplastic-like isoform X1 [Chenopodium quinoa]
AUR62013443	1.30423	1.32979	1.61583	0.978197	0.852988	0.863131	1.78906	2.76433	2.7062	probable calcium-binding protein CML44 [Chenopodium quinoa]
AUR62011104	18.1416	13.7385	17.0931	44.3022	44.3368	44.8653	21.0393	23.4778	20.4528	uncharacterized protein LOC110731086 [Chenopodium quinoa]
AUR62037657	0.93742	0.631456	0.800381	0.297235	0.531573	0.288681	0.303153	0.240931	0.485541	glyceraldehyde-3-phosphate dehydrogenase GAPCP2, chloroplastic-like isoform X2 [Chenopodium quinoa]
AUR62021079	5.48226	4.24893	5.01626	14.4298	13.8294	14.146	2.95507	2.77079	2.77386	S-type anion channel SLAH2-like [Chenopodium quinoa]
AUR62024925	6.41086	5.70277	5.30841	2.55061	3.00149	3.28307	9.77348	9.38626	8.41308	expansin-A8-like [Chenopodium quinoa]
AUR62013134	0.319562	0.269117	0.320038	0.821927	0.93256	1.11216	1.03134	1.00359	0.858102	LEAF RUST 10 DISEASE-RESISTANCE LOCUS RECEPTOR-LIKE PROTEIN KINASE-like 1.2 [Chenopodium quinoa]
AUR62024942	0	0.020753	0	0.738926	0.826339	1.11914	0.348985	0.512534	0.428198	chalcone synthase 2-like [Chenopodium quinoa]
AUR62014790	0.259828	0.161403	0.274874	0.63903	0.576226	0.670405	0.80526	0.59071	0.179486	putative serine/threonine-protein kinase isoform X1 [Chenopodium quinoa]
AUR62010102	0.060424	0.123592	0.09161	0.23044	0.210758	0.285906	0.143901	0.183166	0.15234	uncharacterized protein LOC110718586 [Chenopodium quinoa]
AUR62029256	0	0	0	0.121347	0.117543	0.025647	0.052987	0.021419	0.011017	(-)-germacrene D synthase-like [Chenopodium quinoa]
AUR62015568	21.2041	20.0737	20.8816	8.67205	8.8402	10.912	18.4587	17.4287	18.5433	uncharacterized protein LOC110689426 [Chenopodium quinoa]
AUR62010259	0	0.02399	0.047198	0.110544	0.15461	0.078063	0	0	0	scopoletin glucosyltransferase-like [Chenopodium quinoa]
AUR62022444	0.026689	0.040258	0.059925	0.325803	0.201553	0.289121	0.02578	0.047816	0.093103	patatin-like protein 2 isoform X1 [Chenopodium quinoa]
AUR62039857	0.307495	0.403468	0.51594	5.76385	5.76417	6.55382	2.19682	2.30477	2.42281	glucan endo-1,3-beta-glucosidase-like [Chenopodium quinoa]
AUR62009019	4.68704	3.93017	3.68312	1.92691	1.98911	2.16701	3.70897	3.70504	3.72346	uncharacterized protein LOC110728232 [Chenopodium quinoa]
AUR62017444	0.659741	0.627004	1.03806	0.296294	0.231212	0.289543	0.106825	0.154311	0.195657	probable glutathione S-transferase parA [Chenopodium quinoa]
AUR62019842	0.241279	0.437554	0.334609	1.36285	1.63899	1.42883	0.426459	0.434035	0.447722	hypothetical protein SOVF_118660 [Spinacia oleracea]
AUR62025174	0.174946	0.08284	0.053856	0.370528	0.409732	0.370262	0.188771	0.256334	0.321632	nuclear transcription factor Y subunit A-7-like isoform X2 [Chenopodium quinoa]
AUR62018533	9.49096	8.64006	9.60842	35.4674	34.2084	36.9858	6.64195	5.04003	5.99407	xyloglucan endotransglucosylase/hydrolase 2-like [Chenopodium quinoa]
AUR62031976	0.172666	0.079728	0.384474	0	0	0	0.471369	0.388102	0.288099	transcription factor bHLH87-like [Chenopodium quinoa]
AUR62038528	0.006659	0.333299	0.500363	0.660164	0.777165	0.759805	0.347468	0.266539	0.299628	LOW QUALITY PROTEIN: uncharacterized protein LOC18421993 [Amborella trichopoda]
AUR62029120	9.50504	8.54025	7.75127	9.73473	9.8328	10.6137	1.47358	1.55141	1.79827	fasciclin-like arabinogalactan protein 2 [Chenopodium quinoa]
AUR62036281	2.12137	1.88154	2.05409	1.08071	1.02424	1.37122	2.58361	3.30932	3.20355	uncharacterized protein LOC110688825 [Chenopodium quinoa]
AUR62009932	4.75927	5.50723	6.27359	11.8348	11.765	11.2258	4.27215	2.72423	4.34699	auxin-responsive protein SAUR41-like [Chenopodium quinoa]
AUR62003797	0.075936	0.113441	0.025511	1.15021	1.28738	1.21996	0.535813	0.905263	0.902588	uncharacterized protein LOC110682213 [Chenopodium quinoa]
AUR62014651	0.641464	0.843968	1.25508	0.334919	0.123838	0.134278	0.253549	0.167424	0.137124	23 kDa jasmonate-induced protein-like [Chenopodium quinoa]
Chenopodium_quinoa_newGene_3728	0.053563	0	0.085307	0.613904	0.492549	0.564693	0.161417	0.283707	0.189917	uncharacterized protein LOC110709075 isoform X1 [Chenopodium quinoa]
AUR62037432	0.084005	0.132738	0.145769	0.741836	0.37612	0.408972	0	0	0	zinc finger BED domain-containing protein RICESLEEPER 2-like [Dorcoceras hygrometricum]
AUR62007737	0.06944	0.285269	0.164343	0	0	0.004945	0	0	0	uncharacterized protein LOC110685962 isoform X3 [Chenopodium quinoa]
AUR62035417	2.30358	2.18741	1.9354	0.620521	0.613171	0.767083	0.251349	0.345299	0.355034	phosphoglycerate mutase-like protein 1 [Chenopodium quinoa]
AUR62030424	56.1286	53.1554	51.8785	27.6465	27.0798	33.3787	54.6439	51.1364	50.6281	outer envelope pore protein 16, chloroplastic [Chenopodium quinoa]
AUR62006706	0.015729	0.008007	0.035258	0.128798	0.182821	0.102923	0	0	0	wall-associated receptor kinase-like 1 [Chenopodium quinoa]
AUR62026077	0.056938	0.11507	0.079835	1.42811	1.48697	1.67797	0.688607	0.476229	0.406421	zeatin O-xylosyltransferase-like [Chenopodium quinoa]
Chenopodium_quinoa_newGene_5341	0.320097	0.27217	0.307675	0.649963	0.749317	0.971545	0.19962	0.269473	0.21543	putative disease resistance protein RGA3 [Chenopodium quinoa]
AUR62027039	0	0	0	1.77153	1.40228	2.24153	0.662871	0.672988	1.05703	pathogenesis-related protein 1A-like [Chenopodium quinoa]
Chenopodium_quinoa_newGene_2096	0	0	0	0.231865	0.128188	0.305885	0	0	0	uncharacterized protein LOC110732748 [Chenopodium quinoa]
AUR62015953	0.022251	0.030398	0	0.312055	0.307057	0.40793	0.554213	0.649313	0.437672	pectin acetylesterase 9-like [Chenopodium quinoa]
AUR62010171	1.64281	1.51567	1.74088	4.66534	5.62591	3.99998	1.55175	1.39549	1.29901	protein EXORDIUM-like 5 [Chenopodium quinoa]
Chenopodium_quinoa_newGene_24054	0.376423	0.442275	0.309323	0.881794	1.1121	1.159	2.34158	2.54532	2.29915	--
AUR62029358	0.351366	0.262118	0.28744	0.777261	0.815762	0.63858	0.294289	0.328166	0.254834	L-type lectin-domain containing receptor kinase IX.1-like [Chenopodium quinoa]
AUR62016365	0.01818	0.037019	0.035539	0.314356	0.258526	0.608918	0.124244	0.412631	0.380336	desmethylxanthohumol 6&apos;-O-methyltransferase-like [Chenopodium quinoa]
AUR62028284	0.490149	0.221526	0.456745	0.907866	0.826092	0.807637	0.651555	0.521392	0.683156	DEAD-box ATP-dependent RNA helicase 17-like [Chenopodium quinoa]
Chenopodium_quinoa_newGene_19863	0.542412	0.540112	0.546316	0.279277	0.41684	0.507519	1.66875	1.38079	1.20354	uncharacterized protein LOC110684605 [Chenopodium quinoa]
AUR62022870	4.40936	3.82507	3.65156	1.73947	2.21032	1.722	5.2781	5.81978	5.06431	cytochrome P450 90A1-like [Chenopodium quinoa]
AUR62014650	0.906738	0.70371	1.00661	0.03124	0.307454	0.144919	0.649772	0.352411	0.042425	23 kDa jasmonate-induced protein-like [Chenopodium quinoa]
AUR62027882	3.35146	3.49283	3.75904	12.6658	14.42	12.6897	13.4471	13.3605	13.5923	MADS-box protein JOINTLESS-like isoform X2 [Chenopodium quinoa]
AUR62021883	0.071346	0.071592	0.030342	0.330301	0.299406	0.360271	0.191167	0.15187	0.097272	putative receptor protein kinase ZmPK1 [Chenopodium quinoa]
AUR62029785	0.025714	0.053754	0.089891	0.259724	0.220235	0.266112	0.201445	0.301539	0.128652	probable protein phosphatase 2C 4 [Chenopodium quinoa]
AUR62021115	0.399312	0.397135	0.403401	1.87896	1.81408	1.75228	1.29445	1.54273	1.52646	heavy metal-associated isoprenylated plant protein 39-like [Chenopodium quinoa]
AUR62028898	0.829174	0.71842	0.888934	2.53553	2.82478	2.33679	1.36001	1.28819	1.21938	glucose-6-phosphate 1-dehydrogenase, chloroplastic-like isoform X1 [Chenopodium quinoa]
Chenopodium_quinoa_newGene_21213	5.1201	4.87671	5.10837	20.3773	19.5473	21.8555	10.5169	9.44772	9.68526	metallothionein-like protein [Oryza officinalis]
AUR62010123	1.67214	1.32651	1.44738	4.26362	4.39759	4.99289	2.38039	2.15142	2.74483	glutamate decarboxylase [Chenopodium quinoa]
AUR62005795	40.1664	37.2569	37.8064	19.5171	18.8657	20.6019	67.1358	62.884	61.7209	ribonuclease 1-like [Chenopodium quinoa]
AUR62025200	0.099712	0.109405	0.092226	0.397287	0.340015	0.495212	0.295686	0.183747	0.292984	12-oxophytodienoate reductase 3-like [Chenopodium quinoa]
AUR62022710	0.075377	0.204709	0.069526	0.375012	0.435851	0.680532	0.354528	0.226326	0.232543	cytochrome P450 76AD1-like [Chenopodium quinoa]
AUR62012145	0.25215	0.503785	0.332868	0.897386	1.01326	1.24114	0.536164	0.303794	0.618368	uncharacterized protein At2g39795, mitochondrial-like [Chenopodium quinoa]
AUR62027176	3.53645	2.89901	2.14549	4.6272	5.90823	4.40131	2.28305	1.99045	2.04866	mitochondrial uncoupling protein 4-like [Chenopodium quinoa]
AUR62041158	0.42229	0.289776	0.267224	4.522	5.07947	5.01806	8.36723	6.91418	7.5522	mannose/glucose-specific lectin-like [Chenopodium quinoa]
AUR62030884	0	0	0	0.689526	0.481865	0.064349	0	0	0.157322	pathogenesis-related protein PRB1-3-like [Chenopodium quinoa]
AUR62000202	0.063161	0.102057	0.043729	0	0.038801	0.026933	0.181243	0.20402	0.198245	endoglucanase 8-like [Chenopodium quinoa]
AUR62031240	0.712502	0.92029	0.635938	1.09655	1.11672	1.08986	0.405911	0.412654	0.492731	probable phospholipase A2 homolog 1 [Chenopodium quinoa]
AUR62016268	0.183345	0.089756	0.106731	1.2364	1.35671	1.58145	1.26155	1.68694	1.65413	B3 domain-containing protein Os11g0197600-like [Chenopodium quinoa]
AUR62043351	2.8713	2.66216	3.18317	25.5756	26.2347	26.3683	14.5565	12.5277	13.377	uncharacterized protein LOC110690623 [Chenopodium quinoa]
AUR62034371	0	0	0	0.262276	0.12704	0.289504	0.04045	0.049596	0.012135	aminotransferase ALD1-like [Chenopodium quinoa]
AUR62002801	0.045677	0.070546	0.068212	0.199432	0.243036	0.300728	0.267475	0.15217	0.189293	ABC transporter C family member 3-like isoform X1 [Chenopodium quinoa]
AUR62018388	5.08247	4.93433	5.3951	1.95907	2.316	2.33069	8.79877	8.40485	7.62923	protein NRT1/ PTR FAMILY 3.1-like [Chenopodium quinoa]
AUR62027152	0.031235	0	0.071871	0.918828	0.661262	0.586339	0.37256	0.447826	0.476959	NAC domain-containing protein 35-like [Chenopodium quinoa]
AUR62019918	0.102934	0.118978	0.114697	0.492725	0.527002	0.381003	0.250517	0.406552	0.32436	methionine gamma-lyase-like [Chenopodium quinoa]
AUR62027950	0.901936	0.796155	0.822522	0.382318	0.616404	0.326106	1.01637	1.11858	0.642871	general transcription factor IIF subunit 2-like [Chenopodium quinoa]
AUR62016561	8.59863	7.83084	8.20419	12.1304	12.515	14.0251	5.42737	5.09173	5.5918	protein PIN-LIKES 7-like [Chenopodium quinoa]
AUR62009863	0.122949	0.22469	0.210049	0.306918	0.549748	0.695028	0.402439	0.585687	0.408324	midasin-like [Chenopodium quinoa]
AUR62010150	10.3847	9.41189	10.1146	3.95999	3.71097	4.09486	9.89114	8.25739	9.06015	7-deoxyloganetin glucosyltransferase-like [Chenopodium quinoa]
AUR62026716	13.5594	10.6138	13.4405	5.48725	7.20529	6.4521	13.5104	15.1112	12.2317	fructose-1,6-bisphosphatase, cytosolic-like [Chenopodium quinoa]
AUR62031184	2.74612	3.23463	3.64911	0.834432	0.914955	0.60952	1.50542	1.51222	1.25943	zingipain-2-like [Chenopodium quinoa]
AUR62032575	1.15263	0.711801	0.922138	3.73659	3.78153	3.81918	4.83206	3.95659	4.30391	probable carboxylesterase 6 [Chenopodium quinoa]
AUR62033397	0.08094	0.093414	0.11501	0.220148	0.33348	0.3223	0.536295	0.410207	0.41585	aldehyde dehydrogenase family 2 member C4-like [Chenopodium quinoa]
AUR62000526	0.235618	0.224943	0.173471	0.997562	0.753522	1.03332	0.65767	0.727477	0.597196	lipase-like PAD4 [Chenopodium quinoa]
AUR62031686	0.310551	0.300238	0.29032	1.06371	0.64104	0.909625	0.628649	0.514747	0.415364	probable protein arginine N-methyltransferase 3 [Chenopodium quinoa]
AUR62031179	0.921065	0.852422	1.17991	1.88087	2.13115	1.86528	0.916002	0.838798	1.05298	cytochrome P450 CYP82D47-like [Chenopodium quinoa]
AUR62032818	0.074436	0.090285	0.08124	0.34553	0.450201	0.303175	0.245977	0.184202	0.154645	anaphase-promoting complex subunit 2-like isoform X1 [Chenopodium quinoa]
AUR62044531	86.0501	92.0022	82.1189	242.067	249.731	182.459	115.613	68.167	99.5313	jasmonate-induced protein homolog [Chenopodium quinoa]
AUR62030598	0	0	0.022506	0.36845	0.187819	0.342131	0.227075	0.238132	0.324011	chalcone synthase 2-like [Chenopodium quinoa]
AUR62039803	12.6228	15.7526	15.0358	10.1338	11.7308	9.51111	25.7832	26.9778	25.6097	aquaporin NIP2-1-like [Chenopodium quinoa]
AUR62031180	0.084008	0.043844	0.066099	0.186056	0.382018	0.366006	0.216246	0.083164	0.076228	cytochrome P450 CYP82D47-like isoform X1 [Chenopodium quinoa]
AUR62039954	1.17443	1.12593	1.43252	0.341108	0.517928	0.302369	1.06309	1.1121	1.23183	uncharacterized protein LOC110704594 [Chenopodium quinoa]
AUR62006777	0.085429	0.184927	0.064971	0.469547	0.497988	0.423875	0.482317	0.761062	0.688689	galactinol synthase 2-like [Chenopodium quinoa]
AUR62005520	4.13829	3.54548	4.11226	2.36127	3.02899	2.41157	1.16423	0.992695	1.10823	protein JINGUBANG-like [Chenopodium quinoa]
AUR62031656	0.69087	0.911284	0.430954	4.29733	4.02734	3.96496	1.97495	1.71063	1.98143	probable xyloglucan endotransglucosylase/hydrolase protein 23 [Chenopodium quinoa]
AUR62004411	0.181892	0.143393	0.162907	0.533697	0.670145	0.717762	0.315824	0.239275	0.426282	WRKY transcription factor 22-like [Chenopodium quinoa]
AUR62007581	15.884	14.089	15.2555	7.82165	7.30225	8.69919	13.1815	12.5324	12.9582	putative glucose-6-phosphate 1-epimerase [Chenopodium quinoa]
AUR62010289	0.060196	0.062682	0.013812	0.301039	0.135991	0.24024	0.028919	0.064648	0.063262	unnamed protein product, partial [Vitis vinifera]
AUR62016023	0.339177	0.414562	0.287993	0.922234	0.906886	1.19152	0.592882	0.534756	0.441037	F-box protein PP2-A11-like [Chenopodium quinoa]
AUR62000287	1.02971	0.9044	0.886985	3.98399	4.3495	4.26504	3.002	2.65537	3.60128	calreticulin-3-like [Chenopodium quinoa]
AUR62032361	1.43964	1.8782	1.26922	8.38753	8.19401	7.93578	1.44019	1.10886	1.56754	probable xyloglucan endotransglucosylase/hydrolase protein 23 [Chenopodium quinoa]
AUR62003223	0	0	0	2.24228	1.59973	1.24962	0.367844	0.009744	0	hypothetical protein SOVF_020890 [Spinacia oleracea]
AUR62043827	0.279305	0	0	0.030677	0.255033	0.366353	0	0	0	uncharacterized protein LOC110696275 [Chenopodium quinoa]
AUR62039747	0	0	0	0.944151	0.60008	1.25132	0.223757	0.256555	0.241693	EG45-like domain containing protein [Chenopodium quinoa]
AUR62011689	0.01253	0.124639	0.025432	0.252224	0.449347	0.104907	0.038942	0.268322	0.083501	uncharacterized protein LOC110698818 [Chenopodium quinoa]
AUR62018527	20.9281	20.5964	21.1458	46.9162	47.3633	53.4494	20.5186	20.5709	21.2952	xyloglucan endotransglucosylase/hydrolase protein 24-like [Chenopodium quinoa]
AUR62005587	0.125645	0.06762	0.055928	0.208856	0.259476	0.317267	0.411035	0.450846	0.327047	uncharacterized protein LOC110710633 [Chenopodium quinoa]
AUR62022720	8.77951	6.81633	8.02746	3.83615	3.64203	3.26023	7.71007	7.16338	6.41652	uncharacterized protein LOC110731707 [Chenopodium quinoa]
AUR62037494	5.19494	3.88827	4.39589	1.72713	1.63485	3.18575	2.29376	2.24158	2.7117	ALA-interacting subunit 1-like isoform X1 [Chenopodium quinoa]
AUR62007054	0.455754	0.394336	0.312551	1.10538	1.04888	1.685	0.932666	0.665557	0.959316	methionine gamma-lyase-like [Chenopodium quinoa]
AUR62040958	0.039165	0.066361	0.115949	0.283897	0.361164	0.333649	0.129075	0.130425	0.25342	protein ANTAGONIST OF LIKE HETEROCHROMATIN PROTEIN 1-like [Chenopodium quinoa]
AUR62021844	0.841215	0.692202	0.611514	2.12425	1.87672	2.17925	1.28164	1.18828	1.27524	nucleolar protein 56-like [Chenopodium quinoa]
AUR62017799	0.186193	0.135287	0.149652	0.287666	0.259542	0.184762	0.092236	0.073739	0.103746	probable potassium transporter 17 isoform X1 [Chenopodium quinoa]
Chenopodium_quinoa_newGene_13570	7.32919	5.65148	6.97597	1.74223	2.4653	1.92949	8.25167	6.89379	8.86678	protein GAST1-like [Chenopodium quinoa]
AUR62016006	0.299071	0.306215	0.352849	0.139718	0.16981	0.162972	0.532411	0.381237	0.555519	protein ENDOSPERM DEFECTIVE 1-like [Chenopodium quinoa]
AUR62017301	0.503337	0.336162	0.383007	0.328203	0.245979	0.252725	0.636777	0.617959	0.716791	DNA-directed RNA polymerase IV subunit 1-like [Chenopodium quinoa]
AUR62032569	0.249627	0.082743	0.129123	0.487735	0.377302	0.529478	0.231519	0.294184	0.268016	probable protein arginine N-methyltransferase 3 [Chenopodium quinoa]
AUR62010524	0.343379	0.350017	0.373468	1.39242	0.902299	1.02548	0.592084	0.452999	0.658262	ACT domain-containing protein ACR8-like [Chenopodium quinoa]
AUR62036139	3.56667	2.80762	2.9136	1.00808	1.22514	0.81071	3.23242	3.51764	3.83781	PREDICTED: histone H3.2 [Musa acuminata subsp. malaccensis]
AUR62004710	0.580687	0.315704	0.595491	0.37827	0.306243	0.360619	0.860925	0.900781	0.758047	uncharacterized protein LOC110714486 [Chenopodium quinoa]
AUR62010308	1.67532	1.53908	0.971085	3.02067	2.20676	2.46043	1.27621	0.624152	0.986882	transcription factor MYB44-like [Chenopodium quinoa]
AUR62028597	0.191526	0.024385	0.01789	0.541877	0.436609	0.772887	0.324264	0.182153	0.268497	F-box/kelch-repeat protein SKIP30-like [Chenopodium quinoa]
AUR62040856	0	0.023515	0	0.190046	0.318339	0.31348	7.62742	7.44311	7.59409	uncharacterized protein LOC110712849 [Chenopodium quinoa]
Chenopodium_quinoa_newGene_26849	0.190806	0.148269	0.156333	0	0.004319	0	0	0.274052	0.127403	uncharacterized protein LOC110710785 [Chenopodium quinoa]
AUR62019258	4.20989	3.36877	2.9052	1.16422	0.820038	1.73084	3.00706	3.82955	3.98701	PREDICTED: histone H3.2 [Musa acuminata subsp. malaccensis]
AUR62027384	4.054	3.6249	4.35557	2.00551	1.88287	1.83339	7.97855	7.6455	7.05323	beta-xylosidase/alpha-L-arabinofuranosidase 2-like [Chenopodium quinoa]
AUR62013354	0.775833	0.591682	0.565261	1.36367	1.26588	1.62136	0.284512	0.299188	0.280915	peroxidase 25 [Chenopodium quinoa]
AUR62000077	0.171341	0.217717	0.223431	0.416999	0.575539	0.657748	0.131041	0.067852	0.085459	linoleate 13S-lipoxygenase 2-1, chloroplastic-like [Chenopodium quinoa]
AUR62036137	1.71667	1.59244	1.18349	0.674514	0.476686	0.681303	2.11509	2.06846	1.33909	PREDICTED: histone H3.2 [Musa acuminata subsp. malaccensis]
AUR62016161	0.340458	0.22776	0.469105	0.0741	0.071079	0.055966	0.054753	0.018748	0.024919	hypothetical protein SOVF_168740 [Spinacia oleracea]
Chenopodium_quinoa_newGene_5229	4.73036	4.50209	5.30777	2.12451	1.48201	1.86358	6.1947	5.78889	6.17065	uncharacterized protein LOC110704958 [Chenopodium quinoa]
Chenopodium_quinoa_newGene_4833	0.816155	0.656997	0.700737	0.285233	0.320122	0.194631	0.16564	0.183011	0.201969	--
AUR62020718	0.069004	1.2025	1.45475	0.063764	0.046106	0.063778	0.064999	0.066698	0.058004	uncharacterized protein LOC110683783 [Chenopodium quinoa]
AUR62016854	0.011217	0.083527	0.092025	0.681714	1.19092	1.27368	1.82596	1.30898	1.43208	pyruvate dehydrogenase E1 component subunit alpha-3, chloroplastic-like [Chenopodium quinoa]
Chenopodium_quinoa_newGene_1073	0.085866	0.181383	0.133518	0.038519	0.094605	0.115619	0.198637	0.340484	0.284195	dihydroorotase, mitochondrial-like isoform X3 [Chenopodium quinoa]
AUR62027128	0.346063	0.105554	0.544203	0	0	0.016579	0	0	0.08453	isocitrate dehydrogenase [NAD] regulatory subunit 3, mitochondrial-like [Chenopodium quinoa]
AUR62011366	0	0	0	0.171596	0.190492	0.126153	0.254863	0.284788	0.220276	probable LRR receptor-like serine/threonine-protein kinase At3g47570 [Chenopodium quinoa]
AUR62012225	0.674879	0.637014	0.620579	0.860538	0.991455	0.910501	4.69513	3.62593	4.25094	nematode resistance protein-like HSPRO2 [Chenopodium quinoa]
AUR62024859	0.070177	0.087962	0.11764	0.863599	0.688818	0.906796	0.108962	0.219402	0.41439	probable xyloglucan endotransglucosylase/hydrolase protein 23 [Chenopodium quinoa]
AUR62003149	1.97174	1.99842	1.64787	4.61346	5.10854	5.16991	4.68577	4.93953	5.40145	probable xyloglucan endotransglucosylase/hydrolase protein 6 [Chenopodium quinoa]
AUR62041243	1.06295	1.22759	0.966172	1.10138	1.07193	1.36975	4.50665	4.41101	4.17032	inactive beta-amylase 9-like [Chenopodium quinoa]
AUR62028281	0.05205	0.040869	0.071983	0.190184	0.188881	0.182445	0.188831	0.190539	0.142988	RRP12-like protein [Chenopodium quinoa]
AUR62031091	0.362242	0.589729	0.238465	0.489746	0.278763	0.160741	1.21632	1.28095	1.69811	glutaredoxin-C9-like [Chenopodium quinoa]
AUR62019497	5.50543	5.75319	5.31281	1.95976	2.74029	2.18584	6.04198	5.69368	5.91273	PREDICTED: histone H3.2 [Musa acuminata subsp. malaccensis]
AUR62038725	1.76184	1.61817	2.1086	4.78104	4.85587	5.00073	3.83652	3.36068	3.41585	gamma-glutamylcyclotransferase 2-1-like [Chenopodium quinoa]
AUR62019064	7.23863	6.84251	7.28814	2.97668	2.48884	2.84503	5.46273	5.48132	5.8988	two-component response regulator ORR9-like isoform X2 [Chenopodium quinoa]
AUR62030078	0.15257	0.310808	0.334651	0.042029	0.055958	0.024396	0.549584	0.213419	0.277702	adenylate isopentenyltransferase 5, chloroplastic [Chenopodium quinoa]
AUR62012384	146.259	128.608	140.644	265.22	298.704	284.304	108.642	105.921	106.56	jasmonate-induced protein homolog [Chenopodium quinoa]
AUR62044374	0	0.010336	0	0.227317	0.145637	0.061927	0.126262	0.069344	0.026079	protein ECERIFERUM 1-like [Chenopodium quinoa]
Chenopodium_quinoa_newGene_14127	2.12859	1.68091	1.74727	1.7995	1.95033	2.31535	5.57231	5.50859	5.65698	dormancy-associated protein homolog 4-like isoform X1 [Chenopodium quinoa]
AUR62038920	0.881967	0.663269	0.767912	0.493005	0.556442	0.595499	1.14343	1.44963	1.18971	uncharacterized protein LOC110739530 [Chenopodium quinoa]
AUR62031840	1.75284	1.56204	1.91548	3.84447	4.11364	4.28671	2.85457	2.69482	3.01793	guanine nucleotide-binding protein-like NSN1 [Chenopodium quinoa]
AUR62002281	1.0602	0.275055	0.639857	1.80211	1.62196	1.43073	0.861986	0.545202	0.785821	flavin-containing monooxygenase FMO GS-OX-like 5 [Chenopodium quinoa]
AUR62032860	7.99665	6.67627	8.11136	14.0132	14.4246	15.8485	6.16554	5.7938	6.22237	uncharacterized protein At5g01610-like [Chenopodium quinoa]
AUR62016414	0.082095	0.148721	0.107624	0.335517	0.411846	0.431907	0.161974	0.146918	0.116908	pleiotropic drug resistance protein 1-like [Chenopodium quinoa]
AUR62029764	10.1818	9.24609	9.96159	4.33926	4.78349	5.14078	9.19809	9.75652	10.1323	uncharacterized protein LOC110690704 [Chenopodium quinoa]
AUR62034359	0.208541	0.198371	0.459734	0.587851	0.790688	0.662941	0.574691	0.661037	0.510821	sulfate transporter 1.2-like [Chenopodium quinoa]
AUR62039841	52.1102	47.3091	56.7121	23.2403	29.4919	25.6902	48.8343	48.2971	45.3416	protein GAST1-like [Chenopodium quinoa]
AUR62031562	0.699055	0.53451	0.691247	0.247864	0.525008	0.358252	0.986907	0.864179	0.854327	uncharacterized protein LOC110705585 [Chenopodium quinoa]
AUR62007450	0.061206	0.124053	0.094773	0.414071	0.259197	0.24858	0.236638	0.207101	0.227282	hypothetical protein BVRB_2g032330 [Beta vulgaris subsp. vulgaris]
Chenopodium_quinoa_newGene_17572	1.32161	1.80285	2.00125	0.764666	0.710379	1.05873	1.48773	1.62356	1.68573	uncharacterized protein LOC110697928 [Chenopodium quinoa]
Chenopodium_quinoa_newGene_4794	3.0961	2.82261	3.26493	7.38152	8.03233	8.42471	5.51834	5.55071	4.74663	--
AUR62039968	0	0	0	1.01344	0.517712	0.940197	1.0023	0.188637	0.668736	EG45-like domain containing protein [Chenopodium quinoa]
AUR62024360	0.289727	0.197329	0.254951	0.69865	0.86601	0.758932	0.720406	1.22515	0.998705	uncharacterized protein LOC110691424 isoform X1 [Chenopodium quinoa]
AUR62019896	1.32068	1.14705	1.09036	0.860741	0.886422	1.11337	2.49504	2.05268	2.00227	transcription factor bHLH157-like [Chenopodium quinoa]
AUR62043779	0.040732	0.043614	0.043053	1.0199	1.06923	1.01964	1.10759	1.01331	1.08299	miraculin-like [Chenopodium quinoa]
AUR62027793	0.064329	0.13099	0.280296	1.2647	1.70538	1.47224	0.120901	0.391526	0.080716	protein EXORDIUM-like [Chenopodium quinoa]
AUR62044352	0.461824	0.296761	0.436297	1.04944	0.961585	1.18699	0.506458	0.417259	0.392651	probable glucan 1,3-beta-glucosidase A [Chenopodium quinoa]
AUR62010251	1.2041	0.890661	1.24319	0.53554	0.659214	0.588933	0.271147	0.155218	0.237401	O-acyltransferase WSD1-like [Chenopodium quinoa]
AUR62018678	0	0.0232	0.055344	0.097213	0.06611	0.068682	0.548898	0.468549	0.736985	protein ENHANCED PSEUDOMONAS SUSCEPTIBILTY 1-like [Chenopodium quinoa]
AUR62021354	0.242793	0.061468	0.109235	0.514947	0.632824	0.460935	0.47212	0.453874	0.521758	inositol oxygenase 1-like [Chenopodium quinoa]
Chenopodium_quinoa_newGene_13843	0	0	0	0.122654	0.064275	0.282953	0	0	0	protein MAIN-LIKE 1-like [Chenopodium quinoa]
AUR62026483	0.144969	0.185071	0.457347	0.937061	0.340832	0.975814	0.203731	0.20008	0.148877	glutathione S-transferase U18-like [Chenopodium quinoa]
AUR62018189	1.10793	0.766335	0.960448	0.415682	0.511887	0.382966	0.85987	0.872784	0.792605	uncharacterized protein LOC110730718 [Chenopodium quinoa]
AUR62033037	0.195822	0.183934	0.227535	0.468722	0.502905	0.494559	0.316432	0.381951	0.23034	receptor-like protein kinase [Chenopodium quinoa]
AUR62039518	0.424124	0.604333	0.491982	0.290001	0.318672	0.214532	1.57003	1.28868	1.04823	uncharacterized protein LOC110699924 [Chenopodium quinoa]
AUR62017472	0.149946	0.092724	0.102731	0.389102	0.396858	0.475938	0.241495	0.391527	0.206209	ATP-dependent DNA helicase At3g02060, chloroplastic isoform X1 [Chenopodium quinoa]
AUR62020127	2.86184	2.85875	2.91547	0.81552	1.2262	1.48223	0.759357	0.664326	0.71588	3-oxo-Delta(4,5)-steroid 5-beta-reductase [Chenopodium quinoa]
AUR62001742	0.172447	0.070226	0.085561	0.366002	0.344122	0.36361	0.499814	0.356853	0.406984	L-type lectin-domain containing receptor kinase IV.2 [Dichanthelium oligosanthes]
Chenopodium_quinoa_newGene_21236	0.256042	0.292204	0.239219	0.719765	0.715897	0.878656	0.760067	0.771189	0.619094	uncharacterized protein LOC110693238 isoform X1 [Chenopodium quinoa]
AUR62009489	1.41987	0.851237	1.40965	3.74513	3.56826	3.8817	2.31787	1.9074	1.89675	UDP-arabinopyranose mutase 1-like [Chenopodium quinoa]
Chenopodium_quinoa_newGene_20161	0.39473	0.262983	0.328265	1.18077	1.15078	1.03706	0.664225	0.36611	0.469371	--
AUR62002131	0.554709	0.363018	0.616593	3.55841	3.61722	3.75164	1.81524	1.77103	1.72275	probable inorganic phosphate transporter 1-4 [Chenopodium quinoa]
AUR62035324	6.59872	5.68166	5.58907	13.1834	12.5236	15.0079	9.33292	8.46776	8.62023	chaperonin CPN60, mitochondrial-like [Chenopodium quinoa]
AUR62044713	0.448797	0.46428	0.68194	0.056683	0.040823	0	0.37998	0.658662	0.52514	myosin-binding protein 7-like [Chenopodium quinoa]
AUR62039817	0.626034	0.634663	0.536015	0.349799	0.253369	0.198124	0.679978	0.676871	0.400654	uncharacterized protein LOC110730404 [Chenopodium quinoa]
AUR62019878	10.9225	9.02169	9.96388	3.54688	3.12005	2.96355	10.25	10.8971	10.7336	Histone H4 [Aegilops tauschii]
AUR62036692	3.61467	3.16543	3.04149	0.940659	1.2021	1.20698	1.96972	2.07286	2.28548	SKP1-like protein 1A [Chenopodium quinoa]
AUR62007152	56.4396	50.07	52.1113	25.9007	26.7809	26.2761	48.8261	46.603	44.5508	50S ribosomal protein L19, chloroplastic-like [Chenopodium quinoa]
AUR62015345	0	0	0	0.787534	0.56846	0.49234	0.061641	0.106805	0.121155	(R,S)-reticuline 7-O-methyltransferase-like [Chenopodium quinoa]
AUR62037361	2.40164	2.45699	2.50592	1.49479	1.21674	1.41852	3.39966	3.71773	3.36933	expansin-B3-like [Chenopodium quinoa]
AUR62015579	1.7729	1.41093	1.78621	6.76995	6.48641	7.28143	4.02316	4.24916	3.95833	probable inorganic phosphate transporter 1-4 [Chenopodium quinoa]
AUR62004598	3.55109	3.53026	3.75359	2.7337	2.44495	3.07466	7.3871	6.95646	6.24829	uncharacterized protein LOC110714606 [Chenopodium quinoa]
AUR62011599	0.658447	0.520779	0.824452	0.204017	0.165977	0.307815	0.225879	0.343298	0.223823	gibberellin 3-beta-dioxygenase 1-like [Chenopodium quinoa]
AUR62020648	1.42382	0.712583	1.12114	1.89853	2.44359	3.06486	3.26171	1.84675	2.58867	gamma-glutamylcyclotransferase 2-1-like [Chenopodium quinoa]
AUR62008255	1.42521	1.37173	1.66642	3.42816	3.14699	3.65172	1.4618	2.02747	1.95002	salicylate carboxymethyltransferase-like [Chenopodium quinoa]
AUR62005236	0.663102	0.638115	0.760684	2.38211	2.06196	2.87445	1.63624	1.31588	1.72995	F-box protein PP2-B15-like isoform X1 [Chenopodium quinoa]
AUR62043328	0.556095	0.60313	0.677237	2.0166	1.57706	1.71275	0.882358	1.07953	0.982365	cytochrome P450 CYP82D47-like [Chenopodium quinoa]
AUR62005814	19.2792	17.6036	18.4146	7.58838	7.81576	7.92396	18.8316	18.2497	17.8026	expansin-A10-like [Chenopodium quinoa]
AUR62007759	1.48851	0.949916	1.32781	0.539392	0.463384	0.818498	0.911938	0.783462	0.721456	organelle RRM domain-containing protein 1, chloroplastic-like [Chenopodium quinoa]
AUR62013138	0.159107	0.19582	0.151966	0.470942	0.450861	0.484032	0.318716	0.180697	0.363435	outer envelope protein 64, mitochondrial-like [Chenopodium quinoa]
AUR62011326	6.05907	5.79375	4.67985	3.60886	3.32131	4.25178	9.77822	8.16348	8.44756	BTB/POZ domain-containing protein At3g05675-like [Chenopodium quinoa]
AUR62014799	0.523958	0.48491	0.583555	0.424515	0.47543	0.415204	1.23258	0.718571	1.21346	uncharacterized protein LOC110693601 isoform X1 [Chenopodium quinoa]
AUR62004063	0.359733	0.283355	0.279075	0.826176	0.788481	0.89735	0.572166	0.652901	0.602436	ATPase family AAA domain-containing protein 3-like isoform X1 [Chenopodium quinoa]
AUR62029043	0.262064	0.330308	0.341459	0.072484	0.018368	0.115114	0.189088	0.261282	0.213611	heat stress transcription factor A-7a-like [Chenopodium quinoa]
AUR62013474	160.199	142.787	156.3	81.3653	81.8478	85.764	117.928	104.885	111.458	petal death protein-like [Chenopodium quinoa]
AUR62012626	0.008559	0	0	0.089292	0.111657	0.17617	0.060405	0.061079	0.070357	putative receptor-like protein kinase At4g00960 [Chenopodium quinoa]
AUR62005609	0.020543	0.125353	0	0.385414	0.335362	0.80036	0.239701	0.130268	0.138474	flavonoid 3&apos;,5&apos;-methyltransferase-like [Chenopodium quinoa]
AUR62024915	0.214116	0.240927	0.136439	0.11858	0.099277	0.068724	0.478899	0.330219	0.347264	uncharacterized protein LOC110723181 [Chenopodium quinoa]
Chenopodium_quinoa_newGene_10054	0.178671	0.217156	0.327905	1.03182	0.625025	0.740182	0.443511	0.614863	0.510539	--
AUR62015859	0.337053	0.287133	0.237711	0.533417	0.571363	0.492261	1.0265	1.25678	0.978744	uncharacterized protein LOC110723655 [Chenopodium quinoa]
Chenopodium_quinoa_newGene_18164	0.300559	0.328048	0.285711	0.39228	0.362954	0.396482	1.19861	1.17653	1.22855	hypothetical protein glysoja_022734 [Glycine soja]
AUR62015755	0.096774	0.072975	0.160138	0.316342	0.310123	0.379855	0.218858	0.206544	0.220035	uncharacterized protein LOC110723822 [Chenopodium quinoa]
AUR62006896	0.170347	0.24879	0.176398	0.410023	0.226661	0.336262	1.08267	1.14458	0.73854	protein disulfide-isomerase-like [Chenopodium quinoa]
AUR62041725	0	0	0.045751	0.482608	0.859083	0.16457	0.048845	0.137916	0.042242	uncharacterized protein LOC110711396 [Chenopodium quinoa]
AUR62033679	5.25799	5.50476	4.628	4.27972	4.1152	4.56935	11.7071	12.6414	11.744	uncharacterized protein LOC110713447 [Chenopodium quinoa]
AUR62029273	5.80816	5.47041	5.17983	6.84642	8.00118	6.74289	3.59944	3.25265	3.69668	uncharacterized protein At5g01610-like [Chenopodium quinoa]
AUR62030002	4.05622	3.85932	5.47746	1.67428	1.73195	1.63846	3.97066	4.63013	2.70541	polygalacturonase At1g48100-like [Chenopodium quinoa]
AUR62026064	0.053377	0.136739	0.134324	0.51551	0.402254	0.499604	0.130726	0.091553	0.203695	uncharacterized protein LOC110707310 [Chenopodium quinoa]
AUR62041395	0.786804	0.712511	0.771042	2.10228	2.77685	2.60911	0.942507	0.866606	1.39895	jasmonate-induced protein homolog [Chenopodium quinoa]
AUR62025900	10.6394	10.0999	10.1341	5.23264	5.39791	5.8092	9.95971	9.56108	9.0973	enoyl-[acyl-carrier-protein] reductase [NADH] 1, chloroplastic-like [Chenopodium quinoa]
AUR62038450	0.571601	0.358231	0.620913	0.43961	0.263975	0.241285	1.03724	0.627821	0.644375	cationic amino acid transporter 4, vacuolar-like [Chenopodium quinoa]
AUR62039450	1.44013	1.72469	1.7049	1.85869	1.62761	1.90577	0.723724	0.778789	0.980943	glycosyltransferase family 92 protein At1g27200-like [Chenopodium quinoa]
AUR62007474	7.08318	6.374	6.47879	3.95827	4.10022	4.35449	9.11141	8.26223	8.25639	acid beta-fructofuranosidase 2, vacuolar-like [Chenopodium quinoa]
AUR62022995	0.040043	0.040723	0.072151	0.334359	0.242621	0.380214	0.561009	0.5194	0.520979	cytochrome P450 76AD1-like [Chenopodium quinoa]
AUR62014028	0	0	0	2.16562	2.17005	1.66467	0	0	0.120425	uncharacterized protein LOC110694145 [Chenopodium quinoa]
AUR62011775	0	0.078113	0.040534	0.129394	0.17852	0.113047	0	0	0	probable WRKY transcription factor 23 [Cajanus cajan]
AUR62004491	3.55203	3.37838	3.59622	9.98603	11.6938	10.4852	6.34216	5.34521	5.39562	O-acyltransferase WSD1-like [Chenopodium quinoa]
AUR62017316	2.86033	2.885	2.53018	5.65878	6.45691	7.43159	7.27548	7.58059	6.9456	MADS-box protein SOC1-like [Chenopodium quinoa]
AUR62012593	0.559805	0.246553	0.456511	0.714005	0.771517	0.496935	0.167634	0.250527	0.137378	uncharacterized protein LOC110687158 [Chenopodium quinoa]
AUR62027408	0.019505	0.039717	0.043758	0.133902	0.091733	0.302815	0	0	0	endochitinase EP3-like [Chenopodium quinoa]
AUR62024600	11.3049	9.19033	9.24724	4.56378	5.68761	5.46278	7.99128	7.3931	7.04884	uncharacterized protein LOC110732993 [Chenopodium quinoa]
AUR62024860	1.85015	1.87736	2.23713	14.0988	14.1327	13.8516	2.44435	2.75203	2.32513	probable xyloglucan endotransglucosylase/hydrolase protein 23 [Chenopodium quinoa]
AUR62044293	1.43199	1.05975	1.08548	4.32934	5.03273	4.94446	4.44992	4.35053	4.44829	caldesmon-like isoform X2 [Chenopodium quinoa]
AUR62004932	0.166318	0.136932	0.129135	0.732885	0.634484	0.538574	0.706579	0.368721	0.689416	putative aldo-keto reductase 1 [Morus notabilis]
AUR62009892	0.085181	0.032522	0.035791	0.361493	0.332615	0.578306	0.807613	0.466439	0.811148	cytochrome P450 71A1-like [Chenopodium quinoa]
AUR62006977	0.227119	0.271894	0.138101	0.417443	0.47148	0.411629	0.191801	0.166029	0.173426	calcium-dependent protein kinase SK5-like isoform X1 [Chenopodium quinoa]
Chenopodium_quinoa_newGene_17677	0.138715	0.094511	0.054987	0.363691	0.244723	0.376998	0.322288	0.244038	0.226373	uncharacterized protein LOC110733204 [Chenopodium quinoa]
AUR62020611	0	0	0	4.73844	3.63081	3.93321	0	3.95423	3.74326	disease resistance protein RGA2-like [Chenopodium quinoa]
AUR62017275	0.327536	0.417838	0.367786	0.25269	0.251094	0.195595	0.631776	0.730366	0.543833	heat stress transcription factor B-2b-like [Chenopodium quinoa]
AUR62010911	1.51308	1.85126	1.56626	1.57878	1.36885	1.62784	3.43939	3.33077	3.36891	probable protein phosphatase 2C 6 [Chenopodium quinoa]
Chenopodium_quinoa_newGene_6930	5.3354	4.47017	4.81435	7.89039	9.24822	8.83159	3.18687	2.57358	3.28551	uncharacterized protein At5g01610-like [Chenopodium quinoa]
AUR62024344	0.893935	1.15655	1.27215	0.310064	0.354948	0.299916	0.227422	0.423348	0.198251	polygalacturonase inhibitor 1-like [Chenopodium quinoa]
AUR62002531	0.549791	0.492473	0.474612	0.329202	0.312392	0.344134	0.649232	0.842526	0.932927	uncharacterized protein LOC110717835 [Chenopodium quinoa]
AUR62013573	13.7576	12.7219	12.6579	8.10689	7.94847	8.77951	19.5025	17.4047	18.685	fructose-1,6-bisphosphatase, cytosolic [Chenopodium quinoa]
AUR62024285	7.50762	8.43798	8.78435	5.85804	6.46033	5.8538	19.7558	18.4161	17.3917	trypsin inhibitor 1B-like [Chenopodium quinoa]
AUR62009615	9.06656	8.57725	8.88231	2.34072	3.13252	2.82719	9.51524	9.68688	9.503	histone H2A-like [Chenopodium quinoa]
AUR62030271	0.146431	0.32794	0.249715	0.636493	0.587796	0.803581	0.872129	0.887744	1.15359	7-deoxyloganetin glucosyltransferase-like [Chenopodium quinoa]
AUR62027942	0.407661	0.420923	0.623044	1.39338	1.6388	2.01138	0.895256	1.35316	1.02126	elongation factor 1-alpha-like [Chenopodium quinoa]
Chenopodium_quinoa_newGene_6740	0	0	0	0.8995	0.834658	0.703057	0	0	0	protein GOS9-like isoform X1 [Chenopodium quinoa]
AUR62043429	0.192606	0.215785	0.277998	1.03481	0.977867	0.791861	0.267337	0.125221	0.225568	fasciclin-like arabinogalactan protein 9 [Chenopodium quinoa]
AUR62013063	0.012607	0.018526	0	1.17275	1.52781	1.36578	2.04966	1.43298	1.72872	MADS-box protein AGL24-like [Chenopodium quinoa]
AUR62027085	0.068054	0.102496	0.105731	0.430189	0.477499	0.541272	0.168909	0.10477	0.234988	oligopeptide transporter 4-like [Chenopodium quinoa]
AUR62001460	0.064954	0.013669	0.067061	0.38239	0.461634	0.451308	0.652702	0.500284	0.580296	subtilisin-like protease SBT1.4 [Chenopodium quinoa]
AUR62014665	1.54379	1.51502	1.65498	4.31722	4.07143	4.336	3.12195	3.25759	3.58688	G-type lectin S-receptor-like serine/threonine-protein kinase At1g11330 [Chenopodium quinoa]
AUR62025118	0.155507	0.038997	0.014322	0.322619	0.208502	0.320418	0.015018	0.091071	0.058299	NDR1/HIN1-like protein 13 [Chenopodium quinoa]
Chenopodium_quinoa_newGene_5097	0.696114	0.454526	0.921182	0.345449	0.329296	0.413284	0.441082	0.494292	0.503078	--
AUR62020109	18.5963	16.6653	17.9412	32.6754	30.9369	34.5956	10.8631	10.2751	10.1873	uncharacterized protein LOC110683433 [Chenopodium quinoa]
AUR62032766	0.630958	0.547797	0.565357	0.293899	0.172506	0.295186	0.228331	0.298653	0.290382	external alternative NAD(P)H-ubiquinone oxidoreductase B1, mitochondrial-like [Chenopodium quinoa]
AUR62021230	0.311839	0.345622	0.795405	1.36558	1.61593	1.59825	0.539083	1.08039	0.916999	probable E3 ubiquitin-protein ligase ARI10 [Chenopodium quinoa]
AUR62032686	7.73218	5.77042	5.46738	3.84805	3.54405	4.38924	8.0769	13.88	13.6126	hypothetical protein VITISV_016184 [Vitis vinifera]
Chenopodium_quinoa_newGene_10541	0	0	0	0.153419	0.125231	0.322228	0	0	0	PREDICTED: uncharacterized protein LOC104897695 [Beta vulgaris subsp. vulgaris]
AUR62005695	0.146961	0.196292	0.085847	0.63007	0.489912	0.477829	0.344261	0.395449	0.421904	GEM-like protein 5 [Chenopodium quinoa]
AUR62044545	3.21304	2.68695	3.40112	5.86423	5.64574	6.15298	3.28446	2.81333	2.64991	transcription factor bHLH137-like [Chenopodium quinoa]
AUR62033187	0.388153	0.431578	0.475882	0.918872	1.038	1.43625	0.467482	0.617486	0.510686	chaperone protein dnaJ GFA2, mitochondrial-like [Chenopodium quinoa]
AUR62038131	31.6877	27.9798	29.4931	16.8157	15.5375	16.9732	40.7407	37.0421	36.3774	beta-galactosidase 1-like [Chenopodium quinoa]
AUR62004618	3.82336	3.7909	3.66015	1.43872	1.55836	1.0819	11.379	10.7805	10.3847	chaperone protein dnaJ 8, chloroplastic-like [Chenopodium quinoa]
AUR62044185	0.142172	0.037103	0.084483	0.556361	0.638003	0.690654	0.799857	1.0969	0.819662	(3S,6E)-nerolidol synthase 1-like [Chenopodium quinoa]
Chenopodium_quinoa_newGene_969	0.259442	0.145734	0.243787	0	0	0	0	0	0	FK506-binding protein 5-like [Chenopodium quinoa]
AUR62002815	5.33776	4.7817	5.0345	25.0744	24.8008	27.8905	24.8582	21.2046	21.0464	linoleate 13S-lipoxygenase 2-1, chloroplastic-like [Chenopodium quinoa]
AUR62018371	0.148686	0.458449	0.462109	0.839543	0.64131	1.28043	0.293511	0.305746	0.378323	serine carboxypeptidase-like 45 [Chenopodium quinoa]
AUR62002387	7.41444	6.75561	7.74247	4.12024	3.9642	4.82772	15.7987	14.6452	14.2499	thioredoxin-like 1-1, chloroplastic [Chenopodium quinoa]
AUR62009710	0.251184	0.191269	0.181324	0.715504	0.818941	0.643433	0.785391	0.630661	0.597847	WRKY transcription factor WRKY24-like [Chenopodium quinoa]
AUR62013977	19.7818	19.7623	19.9467	10.3615	10.6552	11.2381	13.9129	13.1921	13.9711	WAT1-related protein At1g70260-like [Chenopodium quinoa]
AUR62030672	14.5278	2.96515	10.8342	0.048328	0.333153	0.036132	0.039906	10.8665	7.75712	signal recognition particle 43 kDa protein, chloroplastic-like [Chenopodium quinoa]
AUR62023540	9.99487	8.90525	8.73043	16.9358	15.2015	17.5601	5.93529	6.42993	6.02454	patellin-3-like [Chenopodium quinoa]
AUR62008257	0.016852	0.008579	0	0.190982	0.066132	0.250339	0.099112	0.264919	0.20606	F-box protein CPR30-like [Chenopodium quinoa]
AUR62011294	0.034458	0.076274	0.07435	0.155286	0.314735	0.248626	0.307447	0.300096	0.225966	AAA-ATPase At3g50940-like [Chenopodium quinoa]
Chenopodium_quinoa_newGene_11144	16.1892	21.1848	16.967	8.77158	10.6109	9.77752	13.6572	14.0673	14.6958	ctenidin-3-like [Chenopodium quinoa]
AUR62033296	0.796323	0.54382	0.544343	1.50015	1.4495	1.67526	0.664727	0.694304	0.645689	uncharacterized protein LOC110692335 [Chenopodium quinoa]
AUR62017922	0.00617	0	0.004606	0.095918	0.133794	0.190884	0.026148	0.021556	0	F-box/WD repeat-containing protein 1A-like [Chenopodium quinoa]
AUR62008537	0.185217	0.249601	0.257936	0.170788	0.105454	0.164744	0.491922	0.376646	0.492728	replication protein A 70 kDa DNA-binding subunit B-like [Chenopodium quinoa]
AUR62014607	0.029838	0	0.019495	0.449644	0.59318	0.652336	0.465149	0.557466	0.431967	cysteine-rich receptor-like protein kinase 15 [Chenopodium quinoa]
Chenopodium_quinoa_newGene_10196	0.127107	0.173297	0.147318	0.448423	0.354031	0.401139	0.39439	0.512993	0.382851	protein FAR-RED IMPAIRED RESPONSE 1-like [Chenopodium quinoa]
AUR62022467	0.404599	0.233726	0.177028	0.481104	0.597856	0.765166	0.173745	0.118529	0.193915	heptahelical transmembrane protein 4-like [Chenopodium quinoa]
AUR62011553	2.00124	2.95389	2.2399	1.63815	0.934834	1.2675	5.42357	4.16485	4.25674	PREDICTED: uncharacterized protein At1g15400 [Beta vulgaris subsp. vulgaris]
Chenopodium_quinoa_newGene_22772	0.537845	0.466824	0.727018	1.02955	1.26902	1.06602	0.31527	0.326665	0.345933	uncharacterized protein LOC110693527 [Chenopodium quinoa]
AUR62044334	0.025534	0.294069	0.734809	0	0	0.030391	0.322904	0	0	uncharacterized protein LOC110693078 isoform X2 [Chenopodium quinoa]
AUR62005069	0.25722	0.239198	0.359031	0.086927	0.08741	0.134385	0.197557	0.170778	0.163251	protein BONZAI 3-like isoform X3 [Chenopodium quinoa]
AUR62012272	1.61236	2.87467	2.45158	1.5163	1.3622	1.76674	4.52371	5.02857	4.57419	myb protein-like [Chenopodium quinoa]
AUR62003939	2.73711	1.90039	2.42736	5.66803	5.03257	4.9672	2.60177	2.27637	2.62159	transcription factor MYB44-like [Chenopodium quinoa]
AUR62000834	1.10975	1.0532	1.08416	0.346351	0.573786	0.544899	0.955482	0.970084	1.01511	cyclin-P3-1-like [Chenopodium quinoa]
AUR62027332	4.42471	3.71047	5.29074	2.57664	2.32641	2.16588	2.74784	3.26152	3.30033	berberine bridge enzyme-like 15 [Chenopodium quinoa]
AUR62043607	12.1962	4.27792	6.19331	11.5634	13.2014	12.208	6.91263	5.8742	5.56356	uncharacterized protein C6C3.02c-like [Chenopodium quinoa]
AUR62015125	0.436987	0.625153	0.411198	2.2565	2.3182	1.97127	1.17839	0.881328	1.00213	LOW QUALITY PROTEIN: 1-aminocyclopropane-1-carboxylate oxidase 4-like [Chenopodium quinoa]
AUR62024230	1.23735	0.926848	1.15432	0.454184	0.565201	0.566835	2.81472	2.33804	2.56646	uncharacterized protein LOC110712600 [Chenopodium quinoa]
Chenopodium_quinoa_newGene_29017	0.686238	0.312766	0.424782	4.02391	4.29509	4.11435	0.745643	1.24221	1.50778	gibberellin-regulated protein 1-like [Chenopodium quinoa]
AUR62028071	9.3e-05	0.11787	0.097673	0.960076	0.342109	0.551196	0.218994	0.266047	0.458036	LOW QUALITY PROTEIN: uncharacterized protein LOC110683841 [Chenopodium quinoa]
Chenopodium_quinoa_newGene_29796	1.76694	1.47676	1.87722	1.19361	1.45342	1.59111	4.31825	4.51587	3.39203	dormancy-associated protein homolog 4-like isoform X1 [Chenopodium quinoa]
AUR62025915	0.876337	1.01062	0.966608	2.36015	2.61124	2.7407	1.59322	1.72206	1.79226	nucleolar protein 56-like [Chenopodium quinoa]
AUR62028318	0	0	0.030337	0.276641	0.261152	0.086537	0.074563	0.051745	0.049384	cytochrome P450 71D8-like [Chenopodium quinoa]
AUR62004534	14.5269	11.8757	13.7795	6.67624	7.77357	7.29817	13.2166	12.3334	13.3505	uncharacterized protein LOC110713916 [Chenopodium quinoa]
Chenopodium_quinoa_newGene_16	0.338884	0.382014	0.429908	1.43122	1.08457	0.907743	0.481872	0.514013	0.591842	uncharacterized protein LOC110705418 [Chenopodium quinoa]
AUR62039380	0.246898	0.268381	0.233921	0.708801	0.76754	0.804339	0.536894	0.482536	0.579938	glucan endo-1,3-beta-glucosidase-like [Chenopodium quinoa]
AUR62012444	0.822901	0.282414	0.418519	0.276416	0.177895	0.336083	3.24707	2.05263	2.13178	uncharacterized protein LOC110733732 [Chenopodium quinoa]
AUR62018280	5.41651	6.16165	5.29356	2.42558	2.13529	2.55123	5.44722	6.12675	5.39672	expansin-A11-like [Chenopodium quinoa]
AUR62044542	3.92407	3.46	4.13648	10.5568	8.33094	9.08917	4.74779	6.05831	5.09285	uncharacterized protein LOC110685488 [Chenopodium quinoa]
AUR62012599	0.063202	0.061337	0.05238	0.381332	0.401018	0.209502	0.288569	0.478011	0.313609	putative receptor-like protein kinase At4g00960 [Chenopodium quinoa]
AUR62016734	4.17648	3.81156	4.03412	2.88211	3.27003	3.48946	7.42962	6.71193	7.34964	BTB/POZ domain-containing protein At1g63850-like [Chenopodium quinoa]
AUR62014000	0.025969	0.048211	0.096811	0.642128	0.507948	0.708514	0.505668	0.461888	0.509731	aspartic proteinase CDR1-like [Chenopodium quinoa]
AUR62031838	0.202569	0.457145	0.330001	0.015251	0.018619	0.162504	0.258252	0.236612	0.155051	beta-amyrin synthase-like isoform X2 [Chenopodium quinoa]
AUR62030878	2.51902	2.57422	2.55	4.84936	5.11186	4.6487	2.27806	2.0145	2.09187	uncharacterized protein LOC110685015 [Chenopodium quinoa]
AUR62023010	1.36337	1.03636	1.49651	0.725025	0.682034	0.69073	0.28628	0.179278	0.250403	kirola-like [Chenopodium quinoa]
Chenopodium_quinoa_newGene_1333	0.044106	0.029615	0.067585	0.177363	0.239327	0.435063	0.193387	0.085513	0.217093	GDSL esterase/lipase At1g29670-like [Chenopodium quinoa]
AUR62030434	0	0	0	0.13304	0.092713	0.185195	0.150956	0.243824	0.304891	uncharacterized protein LOC110710769 [Chenopodium quinoa]
AUR62022105	0.101835	0.063088	0.067464	0.395823	0.312757	0.508538	0.325959	0.304345	0.280654	cytochrome P450 71A25-like [Chenopodium quinoa]
AUR62024994	0.969894	0.975377	0.867517	0.994824	0.913085	1.02479	2.26101	2.15169	2.06294	beta-galactosidase 8-like [Chenopodium quinoa]
AUR62024659	1.32071	1.50038	1.74503	2.20179	2.38752	2.16038	1.14093	0.916113	0.987733	ribosomal RNA small subunit methyltransferase-like [Chenopodium quinoa]
AUR62024953	0.686211	0.536599	0.67259	1.88573	2.53606	2.50611	4.27537	3.97991	3.24903	methylesterase 17-like [Chenopodium quinoa]
AUR62038272	0.362254	0.458467	0.59649	0.970666	1.2635	1.11404	0.429892	0.460641	0.458926	lysine-rich arabinogalactan protein 18-like [Chenopodium quinoa]
AUR62019970	0.283103	0.138654	0.247567	0.574118	0.606649	0.729643	0.489369	0.380505	0.377319	E3 ubiquitin ligase PQT3-like isoform X1 [Chenopodium quinoa]
AUR62009245	0.091198	0.063343	0.066864	0.196953	0.251247	0.452188	0.87418	0.933861	0.691067	ankyrin repeat-containing protein BDA1-like [Chenopodium quinoa]
Chenopodium_quinoa_newGene_29917	2.22122	2.18431	2.23242	5.81432	5.59868	5.81368	5.27921	4.97017	4.74138	probable mediator of RNA polymerase II transcription subunit 37c [Chenopodium quinoa]
AUR62004340	4.98906	4.4907	7.33846	3.47387	2.66627	2.87642	7.55229	7.36336	7.15388	AT-hook motif nuclear-localized protein 9-like [Chenopodium quinoa]
AUR62034969	2.7755	2.60266	2.85505	5.29259	5.21568	5.7737	2.70075	2.37635	2.46053	uncharacterized protein LOC110719971 [Chenopodium quinoa]
AUR62005324	0.971873	0.968528	0.783136	0.560786	0.759121	0.845723	1.54693	1.48016	1.60717	uncharacterized protein LOC110708169 [Chenopodium quinoa]
AUR62013251	1.00677	0.779984	0.993357	0.535505	0.607394	0.616175	1.25232	1.42449	1.38094	cyclin-D3-1-like [Chenopodium quinoa]
AUR62024930	2.13159	1.40159	1.73462	0.65408	0.931328	0.755952	1.37111	1.56731	1.28206	LOB domain-containing protein 4-like [Chenopodium quinoa]
AUR62031658	0.057106	0.048469	0.049793	0.461826	0.286568	0.269035	0.082129	0.154487	0.129684	uncharacterized protein LOC110727078 [Chenopodium quinoa]
AUR62006223	0.221801	0.02459	0.145098	0.645727	0.552172	0.625185	0.285896	0.271919	0.364486	NAC domain-containing protein 90-like [Chenopodium quinoa]
AUR62005397	1.42476	1.46996	1.13469	0.560048	0.489181	0.558321	1.61456	1.78923	1.68228	polygalacturonase At1g48100 [Chenopodium quinoa]
AUR62019043	0.958617	0.935335	1.00028	6.13097	8.02819	8.04063	8.103	8.49607	8.56742	MADS-box protein AGL24-like [Chenopodium quinoa]
AUR62017273	4.44273	3.83309	4.49452	2.02513	1.82588	2.049	3.29207	3.83954	3.53469	bifunctional UDP-glucose 4-epimerase and UDP-xylose 4-epimerase 1-like [Chenopodium quinoa]
AUR62039498	0.107127	0.119766	0.02413	0.688012	0.505257	0.255459	0.757706	0.778458	0.545886	aquaporin NIP1-1-like [Chenopodium quinoa]
AUR62008222	1.78958	1.02536	1.72591	4.87625	6.41995	6.8296	8.76496	8.76078	8.36722	polyamine oxidase-like [Chenopodium quinoa]
AUR62035541	0.864268	0.455	0.307477	1.30257	0.981284	0.837145	0.255078	0.062133	0.045526	protein ENHANCED PSEUDOMONAS SUSCEPTIBILTY 1-like [Chenopodium quinoa]
AUR62037254	0.2827	0.112165	0.376272	2.06479	1.92512	1.5298	0.864543	0.616844	0.455003	uncharacterized protein LOC110716661 [Chenopodium quinoa]
AUR62021057	0.701616	0.640799	0.650794	0.222844	0.288312	0.239436	0.477032	0.523381	0.522034	ABC transporter C family member 10-like [Chenopodium quinoa]
AUR62019468	0.077381	0.086593	0.068807	0.221978	0.210208	0.326732	0.324292	0.230462	0.198034	E3 ubiquitin-protein ligase RBBP6 [Chenopodium quinoa]
AUR62009626	4.87089	4.6912	1.90589	2.33325	1.42511	1.88648	7.42472	3.11212	7.77259	unnamed protein product, partial [Vitis vinifera]
AUR62037713	1.08959	1.03902	1.14763	2.79894	2.68913	2.41036	1.47288	1.51804	1.55966	probable sarcosine oxidase [Chenopodium quinoa]
AUR62031497	0.036625	0.040003	0.024063	0.368044	0.415942	0.478935	0.141322	0.113307	0.191813	L-type lectin-domain containing receptor kinase IX.1-like [Chenopodium quinoa]
AUR62036165	0.376976	0.139962	0.193609	0.941062	1.03049	1.21984	0.901666	0.871722	1.04286	protein PLANT CADMIUM RESISTANCE 2-like [Chenopodium quinoa]
AUR62016994	10.4371	10.7277	10.8441	4.75101	5.15576	6.48372	4.38957	4.32341	4.66919	allantoinase-like isoform X1 [Chenopodium quinoa]
AUR62031447	0	0	0	0.03955	0.055165	0.049741	0.015052	0.035222	0.024719	LRR receptor-like serine/threonine-protein kinase FLS2 [Chenopodium quinoa]
Chenopodium_quinoa_newGene_9192	0.63529	0.376403	0.486313	0.547611	0.245623	0.29314	0.914351	1.65317	0.554559	uncharacterized protein LOC110702054 [Chenopodium quinoa]
Chenopodium_quinoa_newGene_205	2.77609	2.80659	3.39522	8.95096	9.54918	8.59464	7.67716	0.086076	4.1901	putative cysteine proteinase inhibitor 7 isoform X1 [Chenopodium quinoa]
AUR62020460	0.11704	0.074005	0.079226	0.205324	0.256216	0.315376	0.19571	0.152492	0.167225	uncharacterized protein LOC110720976 [Chenopodium quinoa]
AUR62009578	0	0	0.021659	0.271086	0.211255	0.182724	0.106565	0.222638	0.164945	protein STRICTOSIDINE SYNTHASE-LIKE 10-like [Chenopodium quinoa]
AUR62013582	0.034842	0.013479	0.043852	0.401963	0.130518	0.235308	0.158793	0.383237	0.360415	uncharacterized protein LOC110689532 [Chenopodium quinoa]
AUR62023809	0	0	0	0.8581	0.694573	0.396193	0.073188	0.182823	0.170912	acidic endochitinase SP2-like [Chenopodium quinoa]
AUR62010975	6.67427	7.29332	8.28234	22.502	22.3692	22.6641	31.2222	30.1096	28.0844	MLP-like protein 43 [Chenopodium quinoa]
AUR62026237	3.14567	3.85855	6.00522	4.48156	5.91223	4.74708	0.636668	0.809792	0.337298	protein RICE FLOWERING LOCUS T 1-like isoform X1 [Chenopodium quinoa]
AUR62007114	1.32214	1.17871	1.33825	0.815701	0.969463	1.21193	3.0606	2.45323	2.17695	transcription factor MYBS3-like [Chenopodium quinoa]
AUR62033541	0.631781	0.54523	0.611678	1.56754	1.88446	1.69717	1.89812	1.58459	1.64383	methylsterol monooxygenase 1-1-like [Chenopodium quinoa]
AUR62003733	6.44995	5.48951	6.62856	11.5828	10.5672	11.8646	3.50418	3.22527	3.25683	protein PIN-LIKES 7-like [Chenopodium quinoa]
AUR62017747	0.899645	0.84656	0.868915	0.244231	0.356405	0.778467	1.04766	0.99304	1.48547	high mobility group B protein 7-like [Chenopodium quinoa]
AUR62024594	0.304481	0.268166	0.203692	0.903536	0.88477	0.636963	0.377162	0.369446	0.432589	galactinol synthase 1-like [Chenopodium quinoa]
AUR62011940	0.430681	0.289555	0.331013	0.063485	0.215748	0.194405	0.473803	0.38999	0.496148	F-box/LRR-repeat protein 17-like [Chenopodium quinoa]
AUR62033787	0.739793	0.755688	0.844161	0.334616	0.312252	0.522241	0.710882	0.493573	0.579905	uncharacterized protein LOC110694665 [Chenopodium quinoa]
AUR62039312	0.465109	0.573968	0.500125	1.30523	1.46189	1.26694	1.31065	1.23936	1.11609	patatin-like protein 2 [Chenopodium quinoa]
Chenopodium_quinoa_newGene_24128	0.056816	0.082198	0.072242	1.30184	1.12125	1.22719	9.16432	8.33052	8.84704	coatomer subunit beta&apos;-2-like [Chenopodium quinoa]
AUR62023434	36.1141	26.9697	35.9522	98.2197	95.1429	88.9831	48.0369	38.6	50.1734	cysteine proteinase inhibitor A-like [Chenopodium quinoa]
AUR62030776	7.28811	6.77631	6.60183	10.2745	9.85616	10.4884	42.9449	39.9891	41.0871	ferritin, chloroplastic-like [Chenopodium quinoa]
AUR62030130	0.988243	0.730878	0.573923	0.294581	0.2973	0.221903	0.235641	0.389498	0.353648	CSC1-like protein ERD4 [Chenopodium quinoa]
AUR62019366	0.029173	0	0.080802	0.437408	0.483056	0.309976	1.69691	1.84874	1.74679	bark storage protein A-like [Chenopodium quinoa]
AUR62033105	0.085766	0.13255	0.261025	1.19438	0.804988	0.683277	0.552833	0.500623	0.62658	stress-related protein-like [Chenopodium quinoa]
AUR62042184	7.72195	6.71714	5.79188	5.21878	4.93791	5.76629	14.2574	14.251	13.548	uncharacterized protein LOC110737275 [Chenopodium quinoa]
AUR62013480	5.09809	4.56681	5.62702	2.18386	2.14811	2.71379	5.45719	4.27846	4.91193	bidirectional sugar transporter SWEET1-like [Chenopodium quinoa]
AUR62009036	0.971645	0.863273	0.859115	3.63585	2.6615	2.89705	2.84627	1.81979	2.67808	hypothetical protein SOVF_171160 [Spinacia oleracea]
AUR62039855	0.040168	0	0.014869	0.426163	0.448736	0.424334	0.15256	0.218221	0.137397	glucan endo-1,3-beta-glucosidase-like [Chenopodium quinoa]
AUR62024923	12.6358	11.9348	12.4198	3.83518	4.34892	4.48257	6.19318	6.07484	6.28873	expansin-A8-like [Chenopodium quinoa]
AUR62020995	2.52538	2.42938	2.63729	1.91718	1.45688	2.11147	3.93074	3.55172	3.92628	alpha-L-arabinofuranosidase 1-like [Chenopodium quinoa]
AUR62032783	0.166352	0.106664	0.095699	0.902264	0.680783	0.430736	0.170623	0.164369	0.116338	ribonuclease 1-like [Chenopodium quinoa]
AUR62001281	4.10091	4.08205	4.32305	1.79578	1.71639	2.21202	3.53115	3.27471	3.38911	ruBisCO large subunit-binding protein subunit beta, chloroplastic-like isoform X1 [Chenopodium quinoa]
AUR62010159	0.009957	0	0.019383	0.10575	0.29824	0.16438	0.283616	0.389517	0.228842	ABC transporter G family member 11-like [Chenopodium quinoa]
AUR62009091	1.00977	0.994941	1.16314	0.747815	1.04929	1.18493	2.41061	2.38361	2.73234	thermospermine synthase ACAULIS5-like [Chenopodium quinoa]
AUR62022024	0.031889	0.015285	0.079676	0.208466	0.220472	0.314361	0.134712	0.125904	0.08506	uncharacterized protein LOC110731175 [Chenopodium quinoa]
AUR62031520	109.939	90.7035	99.7418	296.775	293.281	321.075	137.013	122.993	131.075	jasmonate-induced protein homolog [Chenopodium quinoa]
AUR62039625	1.71198	1.71992	2.00408	1.01045	1.03981	0.960322	2.77538	2.54722	2.67035	beta-galactosidase 8-like [Chenopodium quinoa]
AUR62013461	0.131346	0.030273	0.061869	0.320364	0.380352	0.270263	0.431246	0.460232	0.523926	2-oxoisovalerate dehydrogenase subunit alpha 1, mitochondrial-like [Chenopodium quinoa]
AUR62002134	0.138845	0.109839	0.161262	0	0	0	0	0	0	actin-depolymerizing factor-like [Chenopodium quinoa]
AUR62031424	15.8405	16.0082	15.5135	42.9759	40.0314	46.7083	23.9173	22.6622	22.6063	Heat shock protein Hsp90 [Corchorus olitorius]
AUR62001765	0.087009	0.009857	0.131374	0.328045	0.314214	0.3537	1.00071	0.918092	0.931881	scarecrow-like protein 30 [Chenopodium quinoa]
AUR62009320	0.598143	0.609667	0.547328	1.76008	1.74429	1.65008	0.725547	0.995098	0.893678	MLP-like protein 31 [Chenopodium quinoa]
AUR62001467	0.230321	0.235602	0.176601	0.550513	0.544853	0.528803	0.402933	0.331152	0.380386	linoleate 13S-lipoxygenase 3-1, chloroplastic-like [Chenopodium quinoa]
AUR62019065	0.524069	0.598698	0.341365	0.684515	0.707065	0.396192	0.124136	0.093582	0.113995	22.0 kDa class IV heat shock protein-like [Chenopodium quinoa]
AUR62015753	3.30872	2.58778	2.77519	2.39552	2.51332	3.20065	8.27606	8.47955	8.99301	monothiol glutaredoxin-S6-like [Chenopodium quinoa]
AUR62005192	0.0915	0.093188	0.117345	0.433364	0.497878	0.448298	2.88943	2.62966	2.68077	hypothetical protein OsI_13234 [Oryza sativa Indica Group]
AUR62041370	0.68631	0.59099	0.652682	0.165394	0.209801	0.30111	0.793808	0.600089	0.746956	PREDICTED: probable histone H2B.1 isoform X1 [Beta vulgaris subsp. vulgaris]
AUR62002997	10.4666	7.71969	6.94832	37.6874	33.724	37.45	8.53554	39.2061	24.4297	hypothetical protein SOVF_094440 [Spinacia oleracea]
Chenopodium_quinoa_newGene_10126	0.519523	0.792271	0.792778	0.128418	0.06433	0.169696	0.554563	0.633982	0.646651	ankyrin repeat-containing protein At5g02620-like [Chenopodium quinoa]
Chenopodium_quinoa_newGene_3836	0	0	0	0.639986	0.511832	0.339777	0.371488	0	0.092307	heat shock 70 kDa protein cognate 1-like [Chenopodium quinoa]
AUR62025755	0.73056	0.790452	0.871443	0.900777	0.748615	0.892287	1.79225	1.98086	2.13527	BTB/POZ and TAZ domain-containing protein 1-like [Chenopodium quinoa]
AUR62020567	0.07924	0.124682	0.059666	0.646321	0.556123	0.570316	0.371749	0.524767	0.625906	probable WRKY transcription factor 50 isoform X2 [Chenopodium quinoa]
AUR62012502	0.173311	0.103395	0.112618	0.436006	0.479096	0.459267	0.237874	0.390995	0.293891	uncharacterized protein LOC110687213 [Chenopodium quinoa]
AUR62027788	0.011797	0.098717	0.02719	0.215439	0.235603	0.254942	0	0	0	protein EXORDIUM-like [Chenopodium quinoa]
AUR62009819	47.051	43.9796	44.4096	27.3126	26.5582	28.8359	76.0788	71.7925	69.5272	beta-galactosidase 1-like [Chenopodium quinoa]
AUR62006714	0.334365	0.499608	0.409359	1.14519	1.14199	1.28486	0.754778	0.604341	0.622868	wall-associated receptor kinase-like 8 [Chenopodium quinoa]
AUR62002189	0.072727	0.162323	0.003547	0.602856	0.82757	0.494052	0.250962	0.451479	0.2023	21 kDa protein-like [Chenopodium quinoa]
AUR62027796	0	0.021902	0	0.548463	0.519067	0.509621	0.145497	0.037502	0.044135	protein EXORDIUM-like 2 [Chenopodium quinoa]
AUR62011571	1.5379	1.21936	1.06988	2.54175	2.78085	2.48662	1.09195	1.1123	1.07804	acyl-protein thioesterase 2-like [Chenopodium quinoa]
AUR62035119	129.494	109.275	124.621	219.989	206.453	232.922	117.533	102.381	108.484	jasmonate-induced protein homolog [Chenopodium quinoa]
AUR62014026	0	0	0	0.990202	0.682932	1.17071	0	0	0	uncharacterized protein LOC110694148 [Chenopodium quinoa]
AUR62025328	0.319004	0.218544	0.358951	1.05286	1.10763	1.21681	0.66561	0.585042	0.699342	alpha-aminoadipic semialdehyde synthase-like [Chenopodium quinoa]
AUR62006217	0	0	0	0.334103	0.133987	0.222066	0.149289	0.061455	0.081644	probable 2-oxoglutarate-dependent dioxygenase ANS [Chenopodium quinoa]
AUR62034226	4.89468	4.33254	4.79197	9.67263	10.8527	10.0207	5.19928	4.91505	5.01996	uncharacterized protein LOC110720112 [Chenopodium quinoa]
AUR62019234	0.090348	0.206348	0.171454	0.712741	0.598076	0.571049	0.410393	0.516544	0.555012	G-type lectin S-receptor-like serine/threonine-protein kinase LECRK3 [Chenopodium quinoa]
AUR62003568	0.101034	0.074829	0	0.383723	0.403484	0.563878	0.378919	0.145214	0.198479	uncharacterized protein LOC110681981 [Chenopodium quinoa]
AUR62028078	0.755139	0.672402	0.515257	1.68491	2.84089	1.99635	1.0926	1.10388	0.763853	acidic endochitinase SE2-like [Chenopodium quinoa]
AUR62001399	2.46209	2.59558	2.91083	5.36702	7.19372	6.4707	4.81195	4.02412	4.50748	peamaclein-like [Chenopodium quinoa]
AUR62012592	0.443467	0.179205	0.280028	0.478721	0.350792	0.881285	0.288415	0.283736	0.113565	cysteine-rich receptor-like protein kinase 8 [Chenopodium quinoa]
AUR62038201	0.227096	0.125211	0.14104	1.13476	1.36446	0.940068	1.82212	2.03628	2.18662	glucose and ribitol dehydrogenase-like [Chenopodium quinoa]
AUR62010091	5.78675	4.77324	5.92655	3.76852	4.68064	4.23185	8.98491	9.77853	8.15758	proline-rich protein 4-like [Chenopodium quinoa]
AUR62002314	0.070893	0	0	0.418592	0.977218	0.468914	0	0	0	MLP-like protein 31 [Chenopodium quinoa]
AUR62029734	0.104647	0	0.189585	0.324076	0.176736	0.345613	0	0.028404	0	transcription termination factor MTEF1, chloroplastic-like [Chenopodium quinoa]
AUR62027784	6.70078	6.77204	6.80736	2.89499	2.94457	2.63228	4.39432	4.07115	4.01644	7-deoxyloganetin glucosyltransferase-like [Chenopodium quinoa]
AUR62007673	0.355353	0.205447	0.349344	1.11389	0.989816	0.909113	0.854148	0.654856	0.622863	2-oxoisovalerate dehydrogenase subunit alpha 2, mitochondrial-like [Chenopodium quinoa]
AUR62015112	4.89291	5.5763	5.25597	3.75875	4.33104	3.98895	7.73316	8.94031	8.96837	GDSL esterase/lipase At4g26790-like [Chenopodium quinoa]
AUR62015628	0.109495	0.050728	0.124849	0.514367	0.655271	1.06885	0.315015	0.198267	0.099917	hypothetical protein SOVF_064880 [Spinacia oleracea]
Chenopodium_quinoa_newGene_5209	0.073164	0.26407	0.215326	0.494615	0.887163	0.974351	0.687164	0.773083	1.03659	--
AUR62018803	2.76668	3.05663	2.556	7.87104	8.829	8.7443	19.1606	17.528	16.3695	beta-amylase 3, chloroplastic-like [Chenopodium quinoa]
AUR62020432	0.657509	0.785099	0.550819	1.40016	1.19286	1.35324	0.079085	0.504506	0.395361	uncharacterized protein LOC110720950 [Chenopodium quinoa]
Chenopodium_quinoa_newGene_8668	0.024491	0	0	0.523197	0.566011	0.258023	0.711063	0.400272	0.471829	heavy metal-associated isoprenylated plant protein 39-like [Chenopodium quinoa]
AUR62022678	1.77175	1.73897	2.07542	1.13733	1.22394	1.29833	4.55513	2.66586	3.12088	transcription factor bHLH57-like isoform X2 [Chenopodium quinoa]
AUR62015982	0.110623	0.051683	0.023976	0.203367	0.071223	0.099429	0.185275	0.200553	0.231546	uncharacterized protein LOC110697064 isoform X1 [Chenopodium quinoa]
AUR62019138	0.531306	0.629285	0.462254	0.537018	0.639074	0.780433	0.221763	0.211836	0.210255	cytochrome P450 71A1-like [Chenopodium quinoa]
Chenopodium_quinoa_newGene_15845	0.370487	0.166208	0.123139	0.377655	0.53272	0.584264	0.217243	0.214852	0.292234	LOW QUALITY PROTEIN: putative pentatricopeptide repeat-containing protein At2g02150 [Chenopodium quinoa]
AUR62041900	2.9822	2.70188	2.28994	2.65629	2.86628	2.921	10.9496	10.2014	9.84746	chaperone protein dnaJ 11, chloroplastic-like [Chenopodium quinoa]
AUR62001403	2.96863	2.98121	2.76897	1.35048	1.51697	1.5171	2.89616	2.39081	2.60787	hypothetical protein PRUPE_3G031000 [Prunus persica]
AUR62014239	0.132993	0.174792	0.238478	0.663462	0.541771	0.74318	0.446966	0.359969	0.38383	hypothetical protein SOVF_090960 [Spinacia oleracea]
AUR62021482	7.1495	8.08206	7.79643	57.4604	64.6323	56.0766	72.762	81.6793	85.4571	MLP-like protein 43 isoform X1 [Chenopodium quinoa]
AUR62022493	7.43572	7.10598	6.91711	8.08637	8.3064	7.94924	3.45066	3.22038	3.53145	fatty acyl-CoA reductase 3-like [Chenopodium quinoa]
Chenopodium_quinoa_newGene_24336	0.030526	0.015539	0.050562	0.03145	0.071782	0.01168	0.323157	0.396162	0.381623	uncharacterized protein LOC110705311 [Chenopodium quinoa]
AUR62016668	0.533981	0.86713	0.677925	2.25238	2.51927	2.43379	1.01612	1.45042	1.24013	allene oxide synthase 3-like isoform X1 [Chenopodium quinoa]
AUR62024062	5.54979	5.69941	4.79346	2.4353	2.65102	2.43623	4.21889	4.2375	4.46545	phospholipase A1-IIdelta-like isoform X2 [Chenopodium quinoa]
AUR62000376	5.52057	5.05429	4.4745	1.51591	1.50396	1.65144	2.97649	1.86321	2.53159	chloroplastic lipocalin-like [Chenopodium quinoa]
Chenopodium_quinoa_newGene_27294	0	0	0	0.375893	0.247275	0.375129	0.032311	0.223721	0.118233	--
AUR62036440	0	0	0	0.058803	0.090565	0.084432	0	0	0	two-pore potassium channel 1-like [Chenopodium quinoa]
AUR62000396	19.0316	16.0935	19.6486	15.3348	17.4949	19.005	8.19705	7.71942	7.89667	nicotianamine synthase-like [Chenopodium quinoa]
AUR62012108	2.26223	2.11619	1.9811	1.34713	1.53032	1.32308	2.98387	3.13224	2.84731	telomere repeat-binding protein 3-like [Chenopodium quinoa]
AUR62016087	0.12858	0.143423	0.187637	0.782498	0.791994	0.564063	0.624308	0.579858	0.712937	box C/D snoRNA protein 1-like [Chenopodium quinoa]
AUR62009942	1.12105	0.929499	0.978132	1.83583	1.76419	2.15928	1.04831	0.861867	0.831848	GDSL esterase/lipase 4-like [Chenopodium quinoa]
AUR62002047	0.801527	0.726397	0.660871	0.35687	0.361118	0.313893	0.5462	0.493549	0.426237	uncharacterized protein LOC110717520 isoform X2 [Chenopodium quinoa]
Chenopodium_quinoa_newGene_9154	0	0.159022	0.087601	1.05966	1.30928	1.41155	0.183723	0.278262	0.33757	--
AUR62034736	0.233173	0.114674	0.141528	0.055371	0.047652	0.056886	0.139293	0.125891	0.147882	protein tesmin/TSO1-like CXC 2 isoform X2 [Chenopodium quinoa]
AUR62006581	0.05613	0.036664	0.041141	0.856763	1.31458	1.49339	0.286481	0.531419	0.688113	uncharacterized protein LOC110701014 [Chenopodium quinoa]
AUR62006385	9.7748	7.98511	8.89557	4.90585	6.50005	5.50134	13.0255	13.0958	11.4734	non-specific lipid-transfer protein-like [Chenopodium quinoa]
AUR62013140	0.312254	0.169241	0.14086	0.678116	0.875628	0.792901	0.285825	0.408417	0.501294	uncharacterized protein LOC110740294 [Chenopodium quinoa]
AUR62016990	0.470864	0.48829	0.438453	0.454747	0.339415	0.498049	1.06289	0.963736	1.18612	uncharacterized protein LOC110693601 isoform X1 [Chenopodium quinoa]
AUR62013146	6.00962	6.26483	6.55785	2.75709	2.44355	2.89619	5.04477	4.85726	4.31418	7-deoxyloganetin glucosyltransferase-like [Chenopodium quinoa]
AUR62033333	0.226849	0	0.141056	0.210388	0.141363	0.050679	0	0	0	bifunctional protein FolD 4, chloroplastic-like [Chenopodium quinoa]
AUR62020191	0.831621	0.589472	0.503051	0.500244	0.607603	0.481985	1.32393	1.40058	1.031	uncharacterized protein LOC110683530 [Chenopodium quinoa]
AUR62014460	0.189341	0.233332	0.400313	1.31081	1.40371	1.38214	1.38077	1.34824	1.35111	putative germin-like protein 2-1 [Chenopodium quinoa]
Chenopodium_quinoa_newGene_30316	0.235704	0.306942	0.446009	0	0	0	0.279125	0.350441	0	--
AUR62028386	0.239708	0.162962	0.170551	0.051722	0.046661	0.055313	0.358055	0.362558	0.275717	S-adenosylmethionine decarboxylase proenzyme-like [Chenopodium quinoa]
AUR62035052	0.352521	0.254213	0.342807	0.771371	1.0116	1.13363	0.23706	0.362099	0.406536	peptidyl-prolyl cis-trans isomerase FKBP53-like [Chenopodium quinoa]
AUR62021935	33.707	28.2124	29.076	55.0414	58.3446	53.3002	25.4155	24.6467	24.1924	5&apos;-adenylylsulfate reductase 1, chloroplastic-like [Chenopodium quinoa]
AUR62006843	0.870854	0.616697	0.810127	0.338326	0.197503	0.198682	0.406672	0.427774	0.335219	gibberellin 20 oxidase 1-like isoform X2 [Chenopodium quinoa]
AUR62018723	1.87105	1.64557	1.18779	0.570665	0.466383	0.311839	0.279346	0.342218	0.427463	zinc finger protein 11-like [Chenopodium quinoa]
AUR62015803	1.28696	1.21279	1.23694	2.18545	2.07663	2.44429	1.19263	1.03687	0.740387	GDSL esterase/lipase At5g55050-like [Chenopodium quinoa]
AUR62005617	0.586838	0.632829	0.729582	1.49716	1.57581	1.68723	0.787458	1.06343	0.620675	inositol-tetrakisphosphate 1-kinase 1-like [Chenopodium quinoa]
AUR62019780	0.465425	0.504035	0.532346	1.64432	1.2349	1.94616	1.7406	1.36632	1.50221	cation/H(+) antiporter 18-like [Chenopodium quinoa]
AUR62029843	0.912146	0.698534	0.887318	0.764453	1.22478	0.899124	7.4825	8.3479	9.4322	chaperone protein dnaJ 8, chloroplastic-like isoform X1 [Chenopodium quinoa]
AUR62044290	0.004915	0.016275	0.02689	0.136732	0.130726	0.077087	0.100634	0.039637	0.017842	LOW QUALITY PROTEIN: expansin-like A2, partial [Chenopodium quinoa]
AUR62009771	0.06646	0.062482	0.233326	0.432182	0.572886	0.620307	0.513642	0.713488	0.591794	CEN-like protein 2 [Chenopodium quinoa]
AUR62035360	3.53029	2.82165	3.36289	1.35181	1.42041	1.50636	1.74591	2.03363	2.06982	E3 ubiquitin-protein ligase MIEL1-like isoform X2 [Chenopodium quinoa]
AUR62004173	0.009041	0	0	0.232317	0.110676	0.104557	0.139671	0.035977	0.117267	ABC transporter E family member 2-like [Chenopodium quinoa]
AUR62013868	0.100915	0.055561	0.043319	0.443021	0.348063	0.433658	0.457797	0.329287	0.398643	G-type lectin S-receptor-like serine/threonine-protein kinase LECRK3 [Chenopodium quinoa]
Chenopodium_quinoa_newGene_19760	0.242363	0.031975	0.036334	0.842967	0.315454	0.569799	0.774662	0.129889	0.99731	protochlorophyllide-dependent translocon component 52, chloroplastic-like isoform X2 [Chenopodium quinoa]
AUR62036586	0	0	0	0.148199	0.153964	0.445788	0	0	0	zinc finger BED domain-containing protein RICESLEEPER 2-like [Arachis ipaensis]
AUR62024921	81.1248	78.0121	79.5045	44.5801	40.0351	43.8274	98.0504	93.1919	92.0697	expansin-A4-like [Chenopodium quinoa]
AUR62032272	0.52312	0.736832	0.5039	0.172167	0.139964	0.105311	0.981733	0.484504	0.760873	probable histone H2A variant 3 [Chenopodium quinoa]
AUR62042874	2.96301	2.6486	2.67005	1.44525	1.55351	1.68432	2.45074	2.17296	2.45654	uncharacterized protein LOC110740192 [Chenopodium quinoa]
AUR62030885	0.130088	0.078363	0	7.53413	7.92157	8.00938	2.02329	2.17073	2.16879	pathogenesis-related protein PR-1 type-like [Chenopodium quinoa]
AUR62012383	141.849	124.784	125.863	246.943	289.079	265.678	100.644	99.2263	129.434	jasmonate-induced protein homolog [Chenopodium quinoa]
AUR62004492	3.2401	3.23703	3.29581	6.77036	7.65955	7.8338	5.00574	5.38017	5.23836	O-acyltransferase WSD1-like [Chenopodium quinoa]
Chenopodium_quinoa_newGene_30412	0	0	0	0.300607	0.179916	0.334841	0.273854	0	0.192334	uncharacterized protein LOC110704801 [Chenopodium quinoa]
AUR62026470	0.509165	0.354322	0.514377	1.29946	1.78759	2.0017	0.585268	0.336743	0.54178	thioredoxin H1-like [Chenopodium quinoa]
AUR62034980	0.213376	0.162128	0.133607	0.692099	0.782445	0.826231	0.283239	0.253684	0.142598	branched-chain-amino-acid aminotransferase 2, chloroplastic-like [Chenopodium quinoa]
AUR62003665	6.27719	5.63707	6.19862	4.67631	4.43273	5.176	10.686	9.70974	9.67921	protein NETWORKED 2D-like [Chenopodium quinoa]
AUR62040578	0.035909	0.005066	0.080693	0.249645	0.251724	0.277774	0.312593	0.210361	0.230996	leucine-rich repeat receptor protein kinase EMS1-like [Chenopodium quinoa]
AUR62040671	0.118803	0.269221	0.178612	0.072603	0.175039	0.024165	0.264412	0.082893	0.297713	kinesin-like protein KIN-12F isoform X3 [Chenopodium quinoa]
AUR62034233	55.0382	49.2637	50.2806	15.0167	13.9629	16.0123	23.3824	21.9243	21.3496	WD repeat-containing protein 44-like isoform X3 [Chenopodium quinoa]
AUR62028510	1.8966	2.38376	1.76095	2.37589	2.1195	2.33212	0.585914	0.752721	0.574121	secoisolariciresinol dehydrogenase-like [Chenopodium quinoa]
AUR62034521	1.85394	2.03717	2.27199	10.1253	10.4958	8.61501	12.8176	15.8961	16.4882	putative germin-like protein 2-1 [Chenopodium quinoa]
Chenopodium_quinoa_newGene_16529	0.931009	0.854529	0.601467	1.40721	1.68597	1.72479	0.765754	0.808002	0.428403	--
AUR62029352	17.0498	11.9712	15.9219	7.16227	5.49441	7.20975	11.469	9.5369	10.6813	WD repeat-containing protein 44-like isoform X2 [Chenopodium quinoa]
AUR62008361	0	0.008793	0.006458	0.014793	0.032001	0.226605	0	0	0.005916	protein QUIRKY-like [Chenopodium quinoa]
AUR62024886	1.53484	1.29836	1.1566	0.456233	0.538597	0.909308	0.77902	0.560696	1.01902	transcription initiation factor TFIID subunit 15b-like [Chenopodium quinoa]
Chenopodium_quinoa_newGene_3055	0.837429	0.644863	0.778835	0.792832	0.694453	0.651206	2.17922	1.90312	1.98033	phytosulfokines-like [Chenopodium quinoa]
AUR62019873	6.17489	4.36293	5.97347	2.98407	2.92502	2.63158	4.05774	6.37425	4.863	30S ribosomal protein S6 alpha, chloroplastic-like [Chenopodium quinoa]
AUR62019599	0.208801	0.106588	0.197975	0.414462	0.440103	0.277396	0	0	0	cytosolic sulfotransferase 5-like [Chenopodium quinoa]
AUR62003315	0.095317	0.099521	0.087358	0.275337	0.261304	0.278569	0.188298	0.175131	0.206173	B3 domain-containing protein REM16-like [Chenopodium quinoa]
AUR62025317	0	0	0.034503	0.128614	0.284907	0.42763	0.105052	0.172807	0.04807	cytochrome P450 71D9-like [Chenopodium quinoa]
AUR62017036	0.658523	0.603659	0.49739	2.45587	3.2875	3.23599	2.3337	2.25765	1.60257	late embryogenesis abundant protein D-29-like [Chenopodium quinoa]
AUR62024148	7.81465	8.08279	7.37674	3.86391	3.60519	4.17963	9.51294	9.12306	9.95909	1,4-dihydroxy-2-naphthoyl-CoA synthase, peroxisomal-like [Chenopodium quinoa]
AUR62032224	1.41361	1.27668	1.5009	2.88643	3.71701	3.08115	0.740194	0.756278	1.32313	Proteinase inhibitor [Morus notabilis]
AUR62001378	0.065676	0.084388	0.067449	0.568921	0.387899	0.234585	0.264958	0.429206	0.260233	PREDICTED: protein ALTERED XYLOGLUCAN 4-like [Beta vulgaris subsp. vulgaris]
AUR62022964	1.15833	0.866008	1.01451	0.710973	0.903243	0.572777	3.03332	2.91253	2.93818	uncharacterized protein LOC110699354 [Chenopodium quinoa]
AUR62028912	2.64598	2.81058	2.12383	1.06507	0.610401	1.1937	0.779561	0.949258	0.997453	uncharacterized protein LOC110690536 [Chenopodium quinoa]
AUR62043923	0.336132	0.408794	0.342755	1.26361	1.10483	0.901899	0.520136	0.454936	0.325422	shaggy-related protein kinase kappa-like isoform X1 [Chenopodium quinoa]
AUR62018300	0.005773	0.006038	0.013306	0.122735	0.091291	0.059496	0.020883	0.029991	0	uncharacterized protein LOC110735217 [Chenopodium quinoa]
AUR62027075	4.34982	4.15253	4.58175	2.49338	2.13142	2.45091	4.63264	4.68505	4.49595	phosphoglycerate mutase-like protein 1 [Chenopodium quinoa]
AUR62024655	0.741068	0.985295	0.812137	1.58134	1.69191	1.57709	0.723192	0.783152	0.523274	ribosomal RNA small subunit methyltransferase-like [Chenopodium quinoa]
AUR62035780	3.86955	6.5979	3.46165	1.94342	2.16337	2.66305	0.61834	3.58356	3.65074	cyclin-U1-1-like isoform X1 [Chenopodium quinoa]
AUR62026748	0.011244	0	0	0.129795	0.178807	0.227003	0.056734	0.141309	0.10388	wall-associated receptor kinase-like 1 [Chenopodium quinoa]
AUR62003880	0.184559	0.076784	0.169286	0.355483	0.61252	0.561944	0.253501	0.144963	0.148092	heat shock factor protein HSF24-like [Chenopodium quinoa]
AUR62015272	0.051987	0.043877	0.081882	0.414228	0.326222	0.364505	0.366736	0.128735	0.316829	RING-H2 finger protein ATL2-like [Chenopodium quinoa]
Chenopodium_quinoa_newGene_30544	0.193207	0.179961	0.245923	0.308912	0.325237	0.419034	0.11957	0.136772	0.069634	--
AUR62025944	0	0.019181	0.067045	0.183633	0.095531	0.28698	0.118822	0.117429	0.082558	probable inactive purple acid phosphatase 27 [Chenopodium quinoa]
AUR62036176	0.414229	0.472161	0.68448	1.87153	1.47473	1.84732	0.840848	0.774785	0.703509	probable protein phosphatase 2C 39 isoform X1 [Chenopodium quinoa]
Chenopodium_quinoa_newGene_13892	0.831766	0.495852	0.635257	0	0.211212	0.117102	0.334357	0.232453	0.465786	--
AUR62027866	0.005417	0.033891	0.012153	0.072797	0.064565	0.087875	0.019074	0.008668	0.011133	putative disease resistance protein RGA1 [Chenopodium quinoa]
AUR62020462	2.98263	2.5415	2.3489	6.97043	6.16146	5.99008	10.036	8.41159	9.24946	monothiol glutaredoxin-S6-like [Chenopodium quinoa]
AUR62038721	1.52535	1.15908	1.01795	0.617556	0.636265	0.606453	1.24295	1.15033	1.11045	probable nucleoredoxin 3 [Chenopodium quinoa]
AUR62009691	0.378304	0.572056	0.395145	0.881004	0.554589	0.701566	0.159552	0.151583	0.341631	gamma-interferon-inducible lysosomal thiol reductase-like isoform X2 [Chenopodium quinoa]
AUR62014803	12.3051	12.0129	12.683	3.64713	3.51659	3.52298	2.75562	2.35893	2.39298	allantoinase-like isoform X1 [Chenopodium quinoa]
Chenopodium_quinoa_newGene_23348	0	0	0	0.593199	0.757935	0.715655	0	0	0	uncharacterized protein LOC110693593 [Chenopodium quinoa]
AUR62025152	0.175169	0.066833	0.32358	1.76895	2.04617	1.74365	0.782823	0.777671	0.705185	calcium-binding protein PBP1-like [Chenopodium quinoa]
AUR62030469	1.22831	1.42297	1.43465	1.04537	1.23458	1.09777	2.51413	2.48161	2.77713	dnaJ protein ERDJ3A-like [Chenopodium quinoa]
Chenopodium_quinoa_newGene_14270	1.98947	1.86939	2.08311	7.41424	7.42013	7.64333	5.94875	5.43188	5.40978	probable mediator of RNA polymerase II transcription subunit 37c [Chenopodium quinoa]
Chenopodium_quinoa_newGene_10867	0.171973	0.105962	0.096106	0.400088	0.420857	0.308459	0.251284	0.219138	0.179928	DNA polymerase kappa-like isoform X4 [Chenopodium quinoa]
AUR62016277	2.47927	2.00201	2.34469	1.09104	1.12278	1.05503	2.10811	2.0047	2.20334	4-alpha-glucanotransferase, chloroplastic/amyloplastic-like [Chenopodium quinoa]
AUR62008417	119.741	107.98	115.963	53.0487	57.7453	56.7413	104.05	92.6401	97.5797	gibberellin-regulated protein 6-like [Chenopodium quinoa]
AUR62007721	0.036827	0.021425	0.040022	1.74654	1.49081	1.71032	0.700994	0.657662	0.950381	putative inactive cadmium/zinc-transporting ATPase HMA3 isoform X1 [Chenopodium quinoa]
AUR62000476	1.13709	1.23306	1.13514	0.72815	0.688697	0.672206	1.56783	1.45147	1.38269	aspartic proteinase-like [Chenopodium quinoa]
Chenopodium_quinoa_newGene_5292	1.02392	0.822837	1.11478	0.375698	0.502172	0.395571	0.166833	0.187041	0.348382	--
AUR62018048	1.3615	0.478673	0.811914	6.08854	7.13591	8.59481	2.09476	1.76739	2.20127	uncharacterized protein LOC110734981 [Chenopodium quinoa]
AUR62010743	0.189013	0.31003	0.344137	0.140359	0.078006	0.171728	0.734046	0.698412	0.813843	uncharacterized protein LOC110719578 [Chenopodium quinoa]
AUR62010525	7.54224	5.92517	7.83826	3.79796	3.99586	3.40754	5.28636	4.59127	4.99792	ATP-dependent Clp protease ATP-binding subunit CLPT2, chloroplastic-like [Chenopodium quinoa]
AUR62014605	0	0.009898	0	0.111031	0.10245	0.125415	0.039823	0.057923	0.040713	PREDICTED: putative receptor-like protein kinase At4g00960 [Beta vulgaris subsp. vulgaris]
Chenopodium_quinoa_newGene_10003	0	0	0	0.137342	0.102269	0.14338	0	0	0	ran-binding protein 1 homolog c-like [Chenopodium quinoa]
AUR62025429	0.693367	0.610608	0.473907	1.32731	1.65389	1.71632	1.73879	1.43075	1.16324	serine/threonine receptor-like kinase NFP [Chenopodium quinoa]
AUR62017090	0	0	0	0.142608	0.112717	0.173146	0	0	0.035518	receptor-like protein 12 [Chenopodium quinoa]
AUR62019329	13.4506	12.4225	13.812	7.12091	7.03152	7.39871	22.2304	21.7117	20.5171	beta-amylase 1, chloroplastic-like [Chenopodium quinoa]
AUR62043278	0.073808	0.256923	0.274859	0.760304	0.830756	0.844869	0.931716	0.605409	0.710677	uncharacterized protein LOC110682784 [Chenopodium quinoa]
AUR62007194	2.99726	2.99753	3.30085	2.05001	2.38942	1.94423	7.13176	6.1905	6.73803	phosphatidylinositol 4-phosphate 5-kinase 6-like [Chenopodium quinoa]
Chenopodium_quinoa_newGene_297	2.29202	1.97085	2.45676	6.60159	6.73219	6.10715	0	4.63723	3.07191	putative cysteine proteinase inhibitor 7 isoform X1 [Chenopodium quinoa]
AUR62000170	83.0452	77.0183	79.5153	31.2521	33.0159	35.7533	64.6755	63.1618	69.1443	protein GAST1-like [Chenopodium quinoa]
AUR62018809	1.59097	1.82528	1.80582	1.39348	1.35329	1.49716	5.12156	4.11059	3.41524	MORN repeat-containing protein 4-like, partial [Chenopodium quinoa]
AUR62010249	0.450624	0.295459	0.396781	0.728395	0.966876	0.902406	0.273051	0.203473	0.305809	O-acyltransferase WSD1-like isoform X3 [Chenopodium quinoa]
AUR62032876	0.28895	0.137375	0.289125	0.830845	1.10477	0.894184	0.557247	0.441868	0.309092	uncharacterized protein At5g65660-like [Chenopodium quinoa]
AUR62010485	0.294804	0.112848	0.139912	0.658888	0.554051	0.516143	0.153828	0.093804	0.021044	abscisic acid 8&apos;-hydroxylase 1-like [Chenopodium quinoa]
AUR62034219	54.0063	52.8315	54.9139	29.2616	28.6557	29.9898	52.8748	45.9762	47.32	50S ribosomal protein L24, chloroplastic-like [Chenopodium quinoa]
AUR62012580	13.0656	13.5483	10.6989	8.70349	7.17832	8.87636	19.3181	18.383	15.1634	probable histone H2A.3 [Chenopodium quinoa]
AUR62006870	0.310774	0.359307	0.427369	0.782791	0.837631	1.00461	0.627041	0.466273	0.561605	amino-acid permease BAT1 homolog [Chenopodium quinoa]
AUR62029250	0.438911	0.380177	0.525562	1.04801	1.00953	1.10525	1.43289	1.17443	1.04042	(-)-germacrene D synthase-like isoform X1 [Chenopodium quinoa]
AUR62031441	0.025872	0.035725	0.05192	0.205641	0.252334	0.214288	0.337307	0.432464	0.334125	LOW QUALITY PROTEIN: alpha-glucosidase-like [Chenopodium quinoa]
AUR62036874	0.034267	0	0	0.568829	0.518033	0.610706	0.572723	0.301951	0.471962	glucan endo-1,3-beta-glucosidase-like [Chenopodium quinoa]
AUR62008434	5.98966	5.64386	6.07575	3.48984	4.13944	3.72854	23.7669	21.4714	22.3938	thioredoxin-like 1-2, chloroplastic [Chenopodium quinoa]
AUR62025043	0.459859	0.210591	0.162093	0.475539	0.662207	0.696975	0.31687	0.36643	0.288898	DEAD-box ATP-dependent RNA helicase 13-like [Chenopodium quinoa]
Chenopodium_quinoa_newGene_16230	0	0	0	0	0.001864	0	0.067876	0.276617	0.128621	uncharacterized protein LOC110724512 [Chenopodium quinoa]
AUR62000674	1.72111	2.03078	1.96587	2.70746	2.44166	2.53802	0.987144	0.926716	1.16351	universal stress protein A-like protein [Chenopodium quinoa]
AUR62014826	0.953305	0.82599	0.379792	1.57934	1.9218	2.11615	1.54647	1.21097	1.28437	uncharacterized protein LOC110693623 [Chenopodium quinoa]
AUR62032223	0.080806	0.170456	0.098338	0.388196	0.351583	0.289399	0.260443	0.261874	0.236767	uncharacterized protein LOC110729029 [Chenopodium quinoa]
AUR62025440	0.513165	0.458903	0.506715	0.728861	1.08384	0.631091	0.282701	0.23939	0.292556	uncharacterized protein LOC110689707 [Chenopodium quinoa]
AUR62038692	4.87101	4.72261	5.1093	0.871532	1.45556	1.57269	4.80568	6.11554	4.22007	Histone H4 [Aegilops tauschii]
Chenopodium_quinoa_newGene_29088	1.05945	1.33696	1.14125	2.00876	2.33885	2.71394	0.924896	0.718622	1.44029	--
Chenopodium_quinoa_newGene_13569	0.270618	0	0.578004	1.01955	0.710174	0.235	0	0	0	--
AUR62016186	1.33392	1.35074	1.42091	0.475489	0.50758	0.509757	0.298479	0.173236	0.214662	jasmonate-induced protein homolog [Chenopodium quinoa]
AUR62040549	0.56936	0.472721	0.504926	1.54527	1.27007	1.42872	1.00677	0.672781	0.86322	DEAD-box ATP-dependent RNA helicase 28-like isoform X1 [Chenopodium quinoa]
Chenopodium_quinoa_newGene_19517	0.355878	0.459986	0.63613	2.1776	1.07044	3.18829	0.412085	0.810824	0.374614	hypothetical protein BVRB_8g196160 [Beta vulgaris subsp. vulgaris]
AUR62032362	0.714718	0.480534	0.716599	2.80256	2.4138	3.02825	0.540041	0.375527	0.702988	probable xyloglucan endotransglucosylase/hydrolase protein 23 [Chenopodium quinoa]
AUR62039336	3.08414	2.57552	3.31657	17.0094	17.4494	18.4582	7.8448	6.70188	6.98063	branched-chain-amino-acid aminotransferase 2, chloroplastic-like [Chenopodium quinoa]
AUR62016486	0.115736	0.091513	0.095186	0.318758	0.328686	0.313291	0.259465	0.308676	0.586114	homeobox-leucine zipper protein GLABRA 2-like [Chenopodium quinoa]
AUR62021481	0.686235	0.965491	0.99295	5.07004	4.92484	5.54617	7.51931	8.14098	9.05051	MLP-like protein 28 [Chenopodium quinoa]
AUR62023807	7.98048	6.68419	6.27601	2.78492	2.71584	3.26625	5.41627	6.15593	5.318	uncharacterized protein LOC110738749 [Chenopodium quinoa]
AUR62021644	20.0115	17.2034	19.0936	7.52275	8.02648	8.01101	13.4698	14.0152	13.0777	18.1 kDa class I heat shock protein-like [Chenopodium quinoa]
AUR62036074	10.8172	8.6235	9.22416	18.6759	18.5411	19.479	6.78271	7.49949	7.25218	fasciclin-like arabinogalactan protein 9 [Chenopodium quinoa]
AUR62032811	1.59845	1.66377	1.45482	0.821397	0.592298	0.846312	1.54927	1.59048	1.3025	methyltransferase-like protein 7B isoform X1 [Chenopodium quinoa]
AUR62040985	19.5965	18.6864	9.66561	28.6293	30.7422	30.8935	15.5616	12.8925	14.5624	plasma membrane-associated cation-binding protein 1-like [Chenopodium quinoa]
Chenopodium_quinoa_newGene_14040	1.93079	1.82484	1.91539	1.06289	1.11255	1.30312	0.750507	0.58198	0.738763	zinc finger BED domain-containing protein RICESLEEPER 2-like [Chenopodium quinoa]
Chenopodium_quinoa_newGene_31117	0	0	0	0.266454	0.18639	0.294296	0	0	0	--
AUR62009474	0.979296	0.82468	1.2235	2.01675	2.17079	2.07155	0.929374	0.890896	0.805431	U3 small nucleolar ribonucleoprotein protein IMP3-like [Chenopodium quinoa]
AUR62020570	0.862704	0.806367	0.544719	1.81773	2.27147	2.65002	1.39377	1.32773	1.32059	17.3 kDa class II heat shock protein-like [Chenopodium quinoa]
AUR62013997	2.26459	1.41933	1.58166	6.19518	8.50735	7.28264	8.57486	6.76806	8.18	aspartic proteinase CDR1-like [Chenopodium quinoa]
AUR62024868	0.673154	0.495233	0.507618	1.13313	1.04905	1.19268	0.849489	0.6807	0.678162	potassium channel AKT1-like isoform X2 [Chenopodium quinoa]
AUR62028579	0.388157	0.462387	0.325912	0.629967	0.520055	0.532857	0.153952	0.320326	0.305004	uncharacterized protein LOC110695779 [Chenopodium quinoa]
AUR62007646	0.402132	0.271206	0.362384	1.17785	1.14017	1.70649	0.613602	0.504818	0.792703	cytochrome P450 84A1-like [Chenopodium quinoa]
AUR62037242	0.014764	0.102133	0.040341	0.7322	0.059328	1.23633	0.987395	0.566558	0.553987	protein JINGUBANG-like [Chenopodium quinoa]
AUR62011069	1.02411	0.881063	0.839921	0.38074	0.521201	0.384744	0.490982	0.475961	0.429753	cytochrome P450 734A1-like [Chenopodium quinoa]
Chenopodium_quinoa_newGene_149	25.8414	19.4233	25.5857	8.32136	8.41834	7.81706	4.24717	4.08336	3.60822	--
AUR62020068	16.1998	14.8591	15.3809	34.1056	32.1952	37.4515	21.8042	20.4698	19.2934	tubulin beta-2 chain-like [Chenopodium quinoa]
AUR62010833	7.18903	5.87989	6.73294	4.1223	3.19339	4.35497	10.8484	8.21459	9.63209	endoglucanase 6-like [Chenopodium quinoa]
AUR62035833	6.07725	5.19078	5.60128	1.42126	1.49522	1.4481	4.36325	4.14772	3.66532	subtilisin-like protease SBT5.6 [Chenopodium quinoa]
Chenopodium_quinoa_newGene_4162	0.028071	0	0	0.219603	0.197954	0.533837	0	0.057235	0	uncharacterized protein LOC110705993 [Chenopodium quinoa]
Chenopodium_quinoa_newGene_9472	4.71221	3.87411	4.41068	10.8882	11.4765	13.5255	11.4353	12.1507	12.9551	hypothetical protein SOVF_080320 [Spinacia oleracea]
AUR62006204	0.328562	0.16727	0.131055	0.096478	0.092867	0.076756	0.436268	0.318738	0.250563	kinesin-like protein KIN-5C [Chenopodium quinoa]
AUR62016142	0.263814	0.410606	0.401874	1.16316	1.04493	0.908567	0.93922	1.38511	1.16567	uncharacterized protein LOC110697219 isoform X2 [Chenopodium quinoa]
AUR62041203	0.412362	0.416521	0.670035	0.177683	0.252323	0.224122	0.08792	0.228595	0.307116	laccase-15-like [Chenopodium quinoa]
AUR62041960	0.199321	0.115267	0.048906	0.2152	0.9573	0.480025	0.186635	0.227028	0.202458	NADP-dependent malic enzyme-like [Chenopodium quinoa]
AUR62029299	9.04532	8.50905	10.8192	10.5664	10.6426	10.1194	23.9552	24.3954	30.0243	uncharacterized protein LOC110693323 [Chenopodium quinoa]
Chenopodium_quinoa_newGene_25501	0.350085	0.506828	0.403283	0.365247	0.227292	0.272855	0.696306	0.787996	0.78292	uncharacterized protein LOC110726104 [Chenopodium quinoa]
AUR62041341	0.777073	0.584219	0.948042	1.1198	0.791938	1.02323	3.29633	1.41907	4.15704	bZIP transcription factor 60-like [Chenopodium quinoa]
AUR62030621	11.5689	11.1259	11.2767	8.24869	8.25862	9.86363	20.4273	19.6043	18.3428	expansin-A8-like [Chenopodium quinoa]
AUR62042817	0.465341	0.365072	0.426786	1.19766	1.2077	1.51219	1.35007	1.27082	1.36801	hypothetical protein SOVF_140320 [Spinacia oleracea]
Chenopodium_quinoa_newGene_8623	0	0	0	0.172134	0.380905	0.298669	0.247521	0	0	eukaryotic translation initiation factor 3 subunit F-like [Chenopodium quinoa]
Chenopodium_quinoa_newGene_23633	0.463326	0.757609	0.317241	3.01138	4.18538	3.79127	1.19845	1.33297	1.0446	gibberellin-regulated protein 1-like [Chenopodium quinoa]
AUR62043879	2.47297	2.34884	2.23731	3.60731	3.67541	3.64089	1.68207	1.5267	1.61795	uncharacterized protein LOC110693798 [Chenopodium quinoa]
AUR62025629	0.104779	0.166807	0.161268	0.430255	0.442789	0.403192	0.260234	0.295002	0.235762	disease resistance protein At4g27190-like [Chenopodium quinoa]
AUR62019729	0.037893	0.015551	0.0265	0.214207	0.134577	0.233753	0.044887	0.088498	0.045994	putative pentatricopeptide repeat-containing protein At3g25970 [Chenopodium quinoa]
AUR62026965	3.8191	3.15089	4.09872	0.771917	1.64601	1.63662	4.01774	3.92605	4.42906	PREDICTED: probable histone H2B.1 isoform X1 [Beta vulgaris subsp. vulgaris]
AUR62012721	42.5475	36.9021	40.2206	82.9189	80.9886	86.8888	38.1724	34.2961	35.2806	5&apos;-adenylylsulfate reductase 1, chloroplastic-like [Chenopodium quinoa]
AUR62034380	0.230422	0.302773	0.143205	0.841338	0.724547	0.600016	0.252667	0.219515	0.287216	DNA ligase 1-like [Chenopodium quinoa]
AUR62030977	0.176748	0.161811	0.207831	2.40965	2.68801	3.19173	46.9607	41.401	42.7117	polyamine oxidase-like [Chenopodium quinoa]
AUR62044693	15.4017	9.30596	0.172726	30.789	24.1477	36.8085	15.4399	14.1389	12.6471	uncharacterized protein LOC110731086 [Chenopodium quinoa]
AUR62032135	0.240609	0.378112	0.440686	0.061943	0.041499	0.152452	0.214822	0.136778	0	isoaspartyl peptidase/L-asparaginase 1-like [Chenopodium quinoa]
AUR62015924	0.044607	0.058663	0.05386	0.149386	0.268677	0.287535	0.029265	0.117008	0.095181	LOW QUALITY PROTEIN: GTP-binding protein BRASSINAZOLE INSENSITIVE PALE GREEN 2, chloroplastic-like [Chenopodium quinoa]
AUR62006431	0.119034	0.200275	0.117729	0.536115	0.453349	0.438192	0.378885	0.204118	0.30043	probable protein phosphatase 2C 4 [Chenopodium quinoa]
AUR62012948	0.263897	0.164011	0.07308	1.43244	0.915437	1.72402	0.85238	1.49819	1.13393	NAC domain-containing protein 35-like [Chenopodium quinoa]
AUR62020652	2.20548	2.22478	1.67089	1.0781	1.27123	0.858912	2.72591	2.47158	2.37573	probable nucleoredoxin 3 [Chenopodium quinoa]
AUR62014794	0.025573	0.113592	0.100124	0.786942	0.361213	0.87033	0.394284	0.385945	0.346907	stem-specific protein TSJT1-like [Chenopodium quinoa]
AUR62022965	1.85539	1.43006	2.44951	3.53189	4.11261	3.10149	1.5688	1.59392	1.98672	heavy metal-associated isoprenylated plant protein 45-like isoform X1 [Chenopodium quinoa]
AUR62017541	6.62584	6.45699	5.31567	7.72342	9.21749	8.7249	2.95241	3.83087	3.77186	uncharacterized protein LOC110701915 [Chenopodium quinoa]
AUR62023435	111.238	99.7301	107.478	334.073	390.2	327.672	154.52	155.387	176.627	putative cysteine proteinase inhibitor 7 [Chenopodium quinoa]
AUR62031824	1.57878	1.38777	1.63585	0.303451	0.371828	0.226632	1.4136	1.47233	1.40667	probable pectate lyase 8 [Chenopodium quinoa]
Chenopodium_quinoa_newGene_26583	0.056224	0.067327	0.068286	0.182176	0.29927	0.364655	0.1436	0.480845	0.179469	uncharacterized protein LOC110688857 [Chenopodium quinoa]
AUR62014019	2.06991	2.8856	2.92411	8.96662	7.07551	9.33045	1.26263	1.69465	1.59669	probable xyloglucan endotransglucosylase/hydrolase protein 33 [Chenopodium quinoa]
AUR62018312	0	0	0	0.105911	0.143824	0.084353	0.130826	0.138808	0.090917	AAA-ATPase At3g28580-like [Chenopodium quinoa]
AUR62004568	0.103037	0.111054	0.057987	0.363987	0.503572	0.508766	0.060757	0.157589	0.172149	caffeic acid 3-O-methyltransferase-like [Chenopodium quinoa]
AUR62024509	0.139618	0.225757	0.035566	0.889194	0.64801	0.445481	0.482922	0.589767	0.658448	auxin-binding protein ABP19a-like [Chenopodium quinoa]
AUR62026685	1.8119	1.6798	1.20909	4.05631	4.42094	3.93693	5.89643	5.70706	5.72997	abscisic stress-ripening protein 1-like [Chenopodium quinoa]
AUR62018293	24.9881	25.158	22.5016	6.09703	7.69092	6.37873	15.5795	10.6625	9.59899	SKP1-like protein 1A [Chenopodium quinoa]
AUR62023021	0.169756	0.096759	0.084098	0.350259	0.387564	0.33284	0.166667	0.062757	0.16922	pentatricopeptide repeat-containing protein At4g01570-like [Chenopodium quinoa]
AUR62016163	0.599986	0.508721	0.497753	1.26606	1.44176	0.994823	0.550059	0.465228	0.672786	pumilio homolog 24-like [Chenopodium quinoa]
AUR62004702	46.3167	36.6144	37.8461	19.8932	22.4673	19.3217	37.5676	36.0907	33.7397	30S ribosomal protein S13, chloroplastic [Chenopodium quinoa]
AUR62024290	0.408347	0.27073	0.437388	0.845919	1.07955	1.03812	0.502601	0.304123	0.345701	ARM REPEAT PROTEIN INTERACTING WITH ABF2-like [Chenopodium quinoa]
AUR62041208	291.158	265.817	273.971	146.827	149.007	157.033	280.953	253.245	251.807	glutamine synthetase, chloroplastic-like [Chenopodium quinoa]
Chenopodium_quinoa_newGene_5291	0.928034	0.974539	1.08902	0.546804	0.452477	0.554694	0.141234	0.136931	0.329911	--
AUR62010745	0.372873	0.277457	0.497204	2.91506	3.24989	2.68038	1.05157	1.55674	1.25811	heavy metal-associated isoprenylated plant protein 39-like [Chenopodium quinoa]
Chenopodium_quinoa_newGene_9197	0.186774	0.040262	0.100632	0.142612	0.903399	0.443077	0	0	0	uncharacterized protein LOC110689136 isoform X1 [Chenopodium quinoa]
Chenopodium_quinoa_newGene_22896	0.443978	0.506243	0.55525	0.727233	0.782872	1.26737	0.073148	0.061073	0.079767	--
AUR62007694	0.090634	0	0.157189	0.183603	0.205727	0.559764	0	0	0	uncharacterized protein LOC110685922 isoform X1 [Chenopodium quinoa]
AUR62020159	0.634921	0.526788	0.365814	1.85211	1.68382	1.56988	0.788436	0.899058	0.83995	probable protein phosphatase 2C 25 [Chenopodium quinoa]
AUR62022488	3.41328	2.7519	3.37247	6.68944	6.39258	7.07462	3.11883	2.85136	3.07165	uncharacterized protein LOC110696619 [Chenopodium quinoa]
AUR62007491	1.90149	1.50995	1.70981	3.69512	3.9774	4.26337	2.8858	2.04944	2.42367	protein NRT1/ PTR FAMILY 6.3-like [Chenopodium quinoa]
AUR62021034	0.714656	0.35472	0.395813	1.5217	1.96424	1.54253	0.641261	0.898738	0.54079	Werner Syndrome-like exonuclease [Chenopodium quinoa]
AUR62010135	1.35993	0.877378	0.977335	1.58984	1.80013	1.61993	0.802552	0.754671	0.709459	ubiquinol oxidase, mitochondrial-like [Chenopodium quinoa]
AUR62040723	17.9728	16.8115	18.1617	7.60663	8.13288	7.56949	5.54205	5.39816	5.781	ATP sulfurylase 1, chloroplastic-like [Chenopodium quinoa]
AUR62022145	0.262397	0.201916	0.143901	0.871658	0.964705	0.991494	1.42464	1.1756	0.986226	alkane hydroxylase MAH1-like [Chenopodium quinoa]
AUR62022806	0.831325	0.609948	0.44471	4.56905	4.05659	3.64814	1.12423	1.71131	1.5882	18.3 kDa class I heat shock protein [Chenopodium quinoa]
AUR62021933	0.770415	0.549045	0.60825	0.232613	0.360564	0.35749	0.214389	0.373037	0.133273	uncharacterized protein LOC110731319 [Chenopodium quinoa]
AUR62025697	0.968443	0.639678	1.14974	0.089577	0.075227	0.133313	0.202837	0.135553	0.097294	hypothetical protein CDL15_Pgr010212 [Punica granatum]
AUR62036689	15.5657	6.68783	13.4224	4.96651	4.26588	4.65339	0.15127	3.13126	5.75089	SKP1-like protein 1A [Chenopodium quinoa]
AUR62004095	0.154632	0.105711	0.152826	0.453556	0.3847	0.440983	0.717794	0.463449	0.494684	AAA-ATPase At3g50940-like [Chenopodium quinoa]
AUR62035874	2.41863	2.18993	2.35378	5.93701	5.89874	7.04371	3.98172	3.66691	3.7173	uncharacterized protein LOC110727308 [Chenopodium quinoa]
AUR62015001	3.7112	3.04957	3.38088	3.96857	4.67008	5.90829	1.54953	1.06824	0.874815	fasciclin-like arabinogalactan protein 2 [Chenopodium quinoa]
AUR62025162	0.542585	0.795917	0.642388	1.69535	1.39994	1.37885	0.677807	0.434112	0.622449	UBP1-associated proteins 1C-like [Chenopodium quinoa]
AUR62018683	0.197737	0.251911	0.253113	0.983384	1.31564	0.856933	1.43065	1.5621	1.83743	probable acyl-activating enzyme 2 [Chenopodium quinoa]
AUR62005969	0.641458	0.350075	0.490107	0.337233	0.376148	0.397579	1.58393	1.71065	1.44287	heavy metal-associated isoprenylated plant protein 9-like [Chenopodium quinoa]
AUR62031569	0.555634	0.326252	0.685986	0.936704	0.530995	0.395584	3.60119	2.65949	4.99614	uncharacterized protein LOC110733732 [Chenopodium quinoa]
AUR62026609	0.376321	0.388374	0.365213	0.893642	0.85886	0.975028	0.682002	0.723132	0.56965	transducin beta-like protein 3 [Chenopodium quinoa]
AUR62021618	0.039927	0.044669	0.063634	0.689134	0.854239	1.33455	0.065046	0.043697	0.815895	uncharacterized protein LOC110726398 [Chenopodium quinoa]
AUR62018424	1.19574	1.03926	1.13656	2.34192	2.77536	3.07752	2.52124	2.63834	2.6883	putative disease resistance protein RGA3 [Chenopodium quinoa]
AUR62016190	0.038347	0.104513	0.1019	0.348833	0.573891	0.551193	0.0464	0.039434	0.070926	uncharacterized protein LOC110697266 [Chenopodium quinoa]
AUR62002597	0.201913	0.266094	0.175643	0.228168	0.214603	0.331101	0.711485	0.44624	0.572789	alkaline/neutral invertase A, mitochondrial-like [Chenopodium quinoa]
AUR62004178	0.016712	0	0	0.232983	0.254768	0.092107	0.09755	0.06809	0.072051	chalcone synthase 6-4-like [Chenopodium quinoa]
AUR62023754	0.042257	0.04307	0.031776	0.183433	0.270431	0.18404	0.07453	0.174003	0.324705	UDP-glycosyltransferase 74F2-like [Chenopodium quinoa]
AUR62026374	2.00275	1.86997	2.16911	5.87624	5.32321	5.6751	1.70279	1.54886	2.61459	uncharacterized protein LOC110713561 [Chenopodium quinoa]
AUR62021097	0.456696	0.601465	0.409806	1.28785	1.24012	1.24717	1.66036	1.60029	1.66008	alpha-glucosidase-like [Chenopodium quinoa]
AUR62013998	0	0	0	0.236326	0.29847	0.71559	9.1e-05	0	0.02387	aspartic proteinase CDR1-like [Chenopodium quinoa]
AUR62023240	0.667299	0.355575	0.465605	1.4193	2.39479	2.74194	1.79265	2.11978	2.58228	hypothetical protein SOVF_005200, partial [Spinacia oleracea]
AUR62007016	8.44279	4.56848	6.8502	1.79633	1.92498	2.61735	6.64063	5.1525	6.2141	Histone H4 [Aegilops tauschii]
AUR62028883	0.533851	0.411395	0.599349	0.166457	0.313203	0.213869	0.438179	0.70382	0.694195	leucine-rich repeat extensin-like protein 3 [Chenopodium quinoa]
AUR62024127	1.35117	1.35563	1.46201	0.630251	0.661102	1.10355	2.91318	2.47567	2.29522	F-box/kelch-repeat protein At1g67480-like [Chenopodium quinoa]
AUR62021084	0.02401	0.035133	0.040384	0.100642	0.173411	0.162501	0.147368	0.092984	0.097993	LRR receptor-like serine/threonine-protein kinase FLS2 [Chenopodium quinoa]
AUR62017795	0.213489	0.246336	0.373711	0.711675	0.990325	0.958636	0.097143	0.25088	0.392349	glutamate decarboxylase 4-like [Chenopodium quinoa]
AUR62003429	0.135184	0.106492	0.221271	0.433323	0.665944	0.597646	0.329194	0.168888	0.407557	U-box domain-containing protein 33-like isoform X1 [Chenopodium quinoa]
AUR62000858	0.626809	0.444751	0.57033	1.40804	1.48257	1.45872	0.472701	0.515766	0.508811	phosphoglycerate mutase-like protein AT74H [Chenopodium quinoa]
AUR62008431	0.522341	0.324617	0.468008	0.148984	0.218707	0.164003	0.455238	0.47068	0.409596	expansin-A10-like [Chenopodium quinoa]
AUR62035115	223.629	201.736	209.778	393.727	376.336	390.054	204.645	183.827	176.99	jasmonate-induced protein homolog [Chenopodium quinoa]
Chenopodium_quinoa_newGene_1112	0.383491	0.159925	0.192908	0.117449	0.40384	0.416131	0	0	0	--
AUR62013137	0.061058	0.039464	0.026087	0.161484	0.232387	0.305768	0.073781	0.106273	0.181895	LEAF RUST 10 DISEASE-RESISTANCE LOCUS RECEPTOR-LIKE PROTEIN KINASE-like 1.1 [Chenopodium quinoa]
Chenopodium_quinoa_newGene_30352	0.144616	0.077827	0	0.639346	0.911629	1.07053	0.175193	0.261411	0.117885	PREDICTED: uncharacterized protein LOC104902763 [Beta vulgaris subsp. vulgaris]
AUR62016538	0.383461	0.239685	0.313165	0.281407	0.379514	0.418913	0.954675	0.854023	1.08806	putative ER lumen protein-retaining receptor C28H8.4 [Chenopodium quinoa]
AUR62019249	30.0705	29.1416	29.6586	12.6443	11.9137	13.2514	9.14045	8.3469	8.41234	linoleate 13S-lipoxygenase 2-1, chloroplastic-like isoform X1 [Chenopodium quinoa]
AUR62004744	2.6122	5.0887	3.24763	3.32602	1.40176	1.25538	3.95505	2.80001	3.17213	psbQ-like protein 3, chloroplastic [Chenopodium quinoa]
Chenopodium_quinoa_newGene_9750	0	0	0	0.493009	0.411522	0.144237	0	0	0	--
AUR62025418	0.058084	0	0.172693	0.390794	0.71273	0.503023	0.376123	0.206961	0.341313	cystinosin homolog [Chenopodium quinoa]
AUR62039568	4.08425	3.08829	3.87809	1.61849	1.69196	1.59648	2.96119	3.34815	2.708	fatty-acid-binding protein 3, chloroplastic-like [Chenopodium quinoa]
Chenopodium_quinoa_newGene_24906	0	0	0	0.273176	0.39707	0.332458	0.084523	0.058238	0.05288	probable E3 ubiquitin-protein ligase HIP1 [Chenopodium quinoa]
AUR62023439	0	0	0	0.279633	0.441361	0.725754	0.483547	0.449082	0.604278	bifunctional protein FolD 4, chloroplastic-like [Chenopodium quinoa]
AUR62018298	2.09697	1.87429	1.8224	6.39781	6.11742	7.32091	5.11064	4.41869	3.74574	probable xyloglucan endotransglucosylase/hydrolase protein 23 [Chenopodium quinoa]
AUR62027058	1.07416	1.0535	1.07971	0.240286	0.318444	0.309845	0.255225	0.379213	0.484337	PREDICTED: amino acid transporter ANT1-like [Beta vulgaris subsp. vulgaris]
AUR62006707	0	0	0.009063	0.107747	0.063271	0.04685	0	0	0	wall-associated receptor kinase-like 8 [Chenopodium quinoa]
AUR62023797	0.892059	0.970299	0.952324	1.11696	0.729651	0.791199	1.77673	1.87126	1.95447	uncharacterized protein LOC110738738 [Chenopodium quinoa]
AUR62014966	0.373926	0.271553	0.380847	0.446215	0.436635	0.297306	1.00206	1.01492	0.878018	benzyl alcohol O-benzoyltransferase-like [Chenopodium quinoa]
AUR62032488	0.320541	0.302777	0.408852	1.03063	1.1777	1.15796	0.907266	0.952756	0.800148	NAC domain-containing protein 35-like [Chenopodium quinoa]
AUR62042486	0.793987	0.97432	0.898995	0.844544	0.8213	0.544324	2.29679	1.78803	2.39364	E3 ubiquitin-protein ligase RMA1H1-like [Chenopodium quinoa]
AUR62024814	0.146977	0.157422	0.144743	1.05137	0.879287	0.907845	0.580125	0.593088	0.585226	uncharacterized protein LOC110723076 [Chenopodium quinoa]
AUR62015174	3.79369	3.66144	3.25069	2.42477	2.62927	2.81804	6.98489	5.94768	6.04521	beta-amylase-like [Chenopodium quinoa]
AUR62001672	10.1333	10.0265	9.54204	15.0457	15.1102	17.0374	6.22077	5.66997	5.71351	uncharacterized protein LOC110688289 [Chenopodium quinoa]
Chenopodium_quinoa_newGene_7013	6.24076	4.5599	6.57001	14.2203	13.3609	14.608	7.58816	7.58794	8.67469	metallothionein-like protein [Oryza officinalis]
AUR62034593	1.94147	1.1758	1.2487	0.401327	0.472766	0.306649	1.59529	1.45133	1.64052	histone H2A, sperm-like [Chenopodium quinoa]
AUR62029491	2.52519	2.26687	3.0346	0.799141	2.24737	1.47474	0.683361	0.421638	0.39968	L-ascorbate peroxidase 3-like [Chenopodium quinoa]
AUR62040229	2.13896	1.90636	2.2298	2.82535	4.21622	3.71153	4.80829	7.28015	4.37171	amino acid permease 8-like [Chenopodium quinoa]
AUR62006731	6.51602	7.40132	7.22315	2.80918	2.91044	3.15677	5.44713	4.47129	5.021	chloroplastic lipocalin-like [Chenopodium quinoa]
AUR62022527	7.81006	7.72499	7.3384	4.12779	3.96756	4.26729	10.9777	11.5624	10.5577	metal tolerance protein 11 isoform X1 [Chenopodium quinoa]
Chenopodium_quinoa_newGene_21620	0.045673	0.105157	0.114194	0.067204	0.076495	0.083054	0.263895	0.380035	0.249297	uncharacterized protein LOC110719712 [Chenopodium quinoa]
AUR62010618	1.33725	1.19501	1.10772	7.22799	7.86335	7.26444	3.10333	3.55882	3.27065	osmotin-like protein OSML13 [Chenopodium quinoa]
AUR62003084	0.641181	0.452064	0.84334	0.087937	0.207771	0.269866	0.475551	0.242545	0.361795	probable 6-phosphogluconolactonase 2 [Chenopodium quinoa]
Chenopodium_quinoa_newGene_15620	0.643742	0.449072	0.524732	0.083341	0.022291	0.088338	0.076419	0.406959	0.411415	suppressor of mec-8 and unc-52 protein homolog 1 [Chenopodium quinoa]
AUR62003933	0.525836	0.227775	0.395636	0.826495	0.752086	0.936032	3.68803	3.77659	3.70179	ADP-ribosylation factor 1-like [Chenopodium quinoa]
AUR62029349	0.320758	0.473833	0.313509	0.048918	0.113118	0.078967	0	0	0	uncharacterized protein LOC110693236 [Chenopodium quinoa]
AUR62031299	3.86193	2.9539	2.98951	1.35261	1.19565	1.45036	4.96131	3.93725	4.11704	beta-xylosidase/alpha-L-arabinofuranosidase 2-like [Chenopodium quinoa]
AUR62015261	0	0	0	0.282329	0.128296	0.124928	0	0	0	hypothetical protein BVRB_6g143000 [Beta vulgaris subsp. vulgaris]
AUR62010446	0.567212	0.732672	0.531399	0.515009	0.428869	0.347181	1.93437	1.54861	1.72882	dnaJ protein ERDJ3A-like [Chenopodium quinoa]
AUR62023437	0.15536	0.062645	0.256436	1.84756	1.96723	1.82673	0.73683	0.623056	0.62061	uncharacterized protein LOC110720531 [Chenopodium quinoa]
AUR62038995	0.617977	0.66954	0.527906	0.445013	0.444097	0.410488	1.0695	0.971176	0.886885	uncharacterized protein LOC110685967 isoform X1 [Chenopodium quinoa]
AUR62001434	9.29343	8.15195	9.06176	12.4921	15.1743	14.8339	5.26214	4.01997	4.741	auxin-responsive protein SAUR41-like [Chenopodium quinoa]
AUR62009895	1.57884	1.31694	1.52649	4.1352	4.45847	4.64546	5.29835	5.06513	5.51225	cytochrome P450 71A1-like [Chenopodium quinoa]
AUR62006655	0.117785	0.134722	0.089362	0.244344	0.283261	0.514161	0.120391	0.183147	0.063162	probable WRKY transcription factor 34 [Chenopodium quinoa]
AUR62018612	57.0556	51.6478	55.362	24.5916	28.8029	33.0918	55.1081	51.0753	49.43	plastidal glycolate/glycerate translocator 1, chloroplastic-like [Chenopodium quinoa]
AUR62026770	0.038033	0	0.043434	0.291844	0.180312	0.286398	0.205222	0.078952	0.1458	probable cinnamyl alcohol dehydrogenase 1 [Chenopodium quinoa]
AUR62021554	0.444759	0.400917	0.39925	0.190204	0.15798	0.127193	0.529163	0.453057	0.458042	replication protein A 70 kDa DNA-binding subunit B-like [Chenopodium quinoa]
AUR62034213	0	0	0	0.829209	0.864508	0.904838	0.421723	0.376098	0.248134	probable sesquiterpene synthase [Chenopodium quinoa]
Chenopodium_quinoa_newGene_16448	0.657005	0.540867	0.113239	0.079328	0	0.093459	0.069094	0.052332	0.103996	--
AUR62000086	5.92811	5.31824	6.30358	2.39082	2.67536	2.92082	7.30023	7.65046	6.58258	PREDICTED: histone H3.2 [Musa acuminata subsp. malaccensis]
AUR62005946	21.4311	18.8118	16.654	33.4191	36.3586	39.9903	12.7378	12.3647	12.8976	hypothetical protein SOVF_142850 [Spinacia oleracea]
AUR62000043	0.065452	0.113156	0.144007	0.013179	0.24997	0.593132	0.010272	0.058923	0.0097	uncharacterized protein LOC110736130 [Chenopodium quinoa]
AUR62041726	0	0	0	0.212064	0.513197	0.411708	0	0	0	TOM1-like protein 9 [Chenopodium quinoa]
AUR62040969	0.041044	0	0	1.49737	0.936424	1.53739	0.532517	0.288025	0.531118	pathogenesis-related protein STH-21-like [Chenopodium quinoa]
AUR62011396	0.160651	0.134787	0.216749	0.7125	0.620271	0.480302	0.403491	0.355904	0.377516	extra-large guanine nucleotide-binding protein 1-like [Chenopodium quinoa]
Chenopodium_quinoa_newGene_449	3.39966	3.16514	3.49693	1.41315	1.63797	1.74323	5.04875	4.0937	4.39205	uncharacterized protein LOC110714497 [Chenopodium quinoa]
AUR62044230	0.77562	0.583808	0.657083	2.45367	3.07293	2.37288	3.63211	2.76988	3.4692	caldesmon-like isoform X2 [Chenopodium quinoa]
AUR62032579	36.9433	31.5273	35.5343	95.0586	100.809	94.3341	87.8931	83.8519	84.2933	cytosolic sulfotransferase 5-like [Chenopodium quinoa]
AUR62030991	0.579622	0.527285	0.503835	0.319831	0.212579	0.30925	1.14917	1.25691	1.26775	probable alpha,alpha-trehalose-phosphate synthase [UDP-forming] 9 isoform X1 [Chenopodium quinoa]
AUR62015754	0.752809	0.150234	0.146349	0.59737	0.337515	0.50729	2.12108	1.3435	2.00837	monothiol glutaredoxin-S6-like [Chenopodium quinoa]
AUR62018438	1.8933	1.58501	2.17031	0.754289	0.782318	1.03072	2.4455	2.15672	2.50004	alpha-L-arabinofuranosidase 1-like [Chenopodium quinoa]
AUR62003441	0.28903	0.157942	0.169973	0.407426	0.693692	0.608467	0.305678	0.408643	0.18353	peroxidase 55-like [Chenopodium quinoa]
AUR62008938	1.06008	1.43428	0.827966	3.9347	3.75888	4.42261	1.80539	2.4848	3.15932	late embryogenesis abundant protein, group 3-like [Chenopodium quinoa]
AUR62020738	3.06794	2.78514	2.67436	1.7582	2.45401	2.26979	4.72422	4.9383	4.84908	lupeol synthase-like isoform X1 [Chenopodium quinoa]
AUR62025466	0.722102	0.3488	0.460787	1.25778	1.08541	1.13592	1.19445	0.873892	0.764685	DDB1- and CUL4-associated factor 13-like [Chenopodium quinoa]
AUR62043399	0.013421	0.028649	0.028166	0.02914	0.2527	0.349607	0.213391	0.032293	0.030212	FT-interacting protein 1-like [Chenopodium quinoa]
AUR62035054	7.7967	7.84634	8.61266	3.34023	3.67664	4.01998	2.362	1.68461	1.16785	uncharacterized protein LOC110692327 [Chenopodium quinoa]
AUR62014531	3.10197	3.53141	3.34797	9.53183	8.2087	8.77773	11.5681	11.5282	11.2751	protein PLANT CADMIUM RESISTANCE 2-like [Chenopodium quinoa]
AUR62032225	0	0	0	0.254893	0.218085	0.203316	0.108887	0.17519	0.157932	Proteinase inhibitor I13, potato inhibitor I [Corchorus capsularis]
AUR62015943	0.569783	0.229709	0.527048	0.303022	0.521312	0.423137	0.121097	0.204021	0.121062	short-chain dehydrogenase TIC 32, chloroplastic-like isoform X1 [Chenopodium quinoa]
AUR62037208	0.171503	0.115003	0.145849	0.582804	0.731525	0.382338	0.517566	0.42465	0.766492	annexin-like protein RJ4 [Chenopodium quinoa]
AUR62037551	0	0.01856	0.040896	0.131406	0.198331	0.316154	0.300198	0.213723	0.275477	germin-like protein [Chenopodium quinoa]
AUR62026696	0.141369	0.235963	0.107857	0.433615	0.420899	0.55726	0.195302	0.122498	0.207848	sterol 3-beta-glucosyltransferase UGT80B1-like [Chenopodium quinoa]
AUR62007038	1.1711	1.30219	1.38686	0.442872	0.392318	0.3929	1.3155	1.08664	1.26041	oligopeptide transporter 7-like [Chenopodium quinoa]
AUR62026323	3.21561	3.16529	3.47085	6.44302	6.72266	6.65606	2.59807	2.84032	2.62886	probable galacturonosyltransferase-like 8 [Chenopodium quinoa]
Chenopodium_quinoa_newGene_4246	0	0	0	0.675631	0.349273	0.509068	0	0	0	--
AUR62003512	0.138799	0.059742	0.096807	0	0	0	0.011923	0.047495	0	B3 domain-containing protein Os01g0234100-like isoform X1 [Chenopodium quinoa]
AUR62012350	0.45923	0.374517	0.493805	2.88282	3.19696	3.2295	3.87058	4.63695	4.0219	cytochrome P450 76AD1-like [Chenopodium quinoa]
AUR62035240	0.604644	0.653176	0.499447	0.251029	0.285124	0.349946	0.788407	0.610511	0.801009	alpha-xylosidase 1-like [Chenopodium quinoa]
AUR62032633	0.068718	0	0	0.946414	0.352145	0.354661	0	0.325562	0.681716	uncharacterized protein LOC110717589 [Chenopodium quinoa]
AUR62025306	5.29061	5.41547	4.77468	2.64768	2.52825	2.98698	10.0915	7.51036	8.60088	uncharacterized protein LOC110715815 [Chenopodium quinoa]
AUR62024240	0.055564	0.032452	0.035262	0.320055	0.540769	0.351371	0.236969	0.184192	0.268652	uncharacterized protein LOC110712621 [Chenopodium quinoa]
AUR62009302	0.00689	0	0	0.139262	0.119859	0.231603	0.061611	0.068251	0.103698	bark storage protein A-like [Chenopodium quinoa]
AUR62011233	0.705365	0.633128	0.652905	0.314548	0.29215	0.557283	1.12006	0.833637	1.0278	protein NUCLEAR FUSION DEFECTIVE 4-like [Chenopodium quinoa]
AUR62023223	0.017096	0	0.046181	0.321071	0.434352	0.311379	0.318223	0.264754	0.226328	putative receptor-like protein kinase At5g39000 [Chenopodium quinoa]
AUR62032784	25.2141	22.3985	25.0127	12.465	13.5489	15.0277	39.2652	35.6995	33.8174	ribonuclease 1-like [Chenopodium quinoa]
AUR62029517	0.047667	0.114709	0.076975	0.27516	0.400532	0.345819	0.358981	0.196653	0.365163	protein PIN-LIKES 1-like [Chenopodium quinoa]
Chenopodium_quinoa_newGene_30508	2.53365	2.37356	2.89855	1.19704	1.42835	1.63701	5.1415	4.52018	4.53136	protein RSI-1-like [Chenopodium quinoa]
AUR62019246	0.290686	0.246007	0.234077	0.903937	0.912058	1.68514	1.14802	0.740095	0.984447	linoleate 13S-lipoxygenase 2-1, chloroplastic-like [Chenopodium quinoa]
AUR62003517	1.56954	1.28609	1.29284	0.711492	0.615	0.628817	1.83841	1.89464	1.59203	ribonucleoside-diphosphate reductase small chain-like [Chenopodium quinoa]
AUR62005530	0.623707	0.330919	0.313582	0.103799	0.128894	0.097372	1.0777	1.48256	0.983357	probable pectate lyase 5 [Chenopodium quinoa]
AUR62001776	9.35736	10.4544	10.8574	5.16813	6.28802	6.14344	17.5689	16.0727	16.431	expansin-A6-like [Chenopodium quinoa]
AUR62019749	1.93714	1.91225	1.59493	5.35415	6.42926	6.42218	5.10134	4.48011	4.46634	uncharacterized protein LOC110722494 [Chenopodium quinoa]
AUR62004207	1.07268	0.879454	0.44759	0.768285	0.710961	0.702037	1.9128	1.65995	1.65784	pentatricopeptide repeat-containing protein At2g45350, chloroplastic-like [Chenopodium quinoa]
AUR62005993	0.814206	0.493141	0.464635	2.97746	2.15473	2.42632	3.19715	2.55221	2.98233	acidic endochitinase SE2 [Chenopodium quinoa]
AUR62003256	0.867895	0.815782	0.595778	1.90202	1.93612	2.38984	1.36583	0.867521	1.32775	14-3-3-like protein isoform X2 [Chenopodium quinoa]
AUR62030980	0	0	0	1.037	0.551724	1.06524	2.88506	3.57269	3.09587	uncharacterized protein LOC110686657 [Chenopodium quinoa]
AUR62011782	2.66691	2.79935	2.8152	1.8539	1.76238	2.0092	3.71593	4.08478	4.03766	zinc transporter 6, chloroplastic-like [Chenopodium quinoa]
AUR62036973	1.52885	2.10534	1.15225	1.43538	2.06624	1.52809	0.665686	1.07183	0.620323	uncharacterized protein LOC110698538 [Chenopodium quinoa]
Chenopodium_quinoa_newGene_6805	0.623991	1.19402	0.683839	0.216024	0.138861	0.113612	0.137641	0.206373	0.284844	--
AUR62037739	0	0	0	0.233084	0.313826	0.29079	0	0	0	albumin-2-like [Chenopodium quinoa]
AUR62023343	1.16872	0.987573	0.99456	0.895027	0.657482	0.595863	1.8839	1.71264	1.46394	protein NRT1/ PTR FAMILY 7.3-like [Chenopodium quinoa]
AUR62011994	0.205831	0.462068	0.271255	0.127007	0.229404	0.138237	0.464958	0.458683	0.320731	type I inositol polyphosphate 5-phosphatase 4-like isoform X2 [Chenopodium quinoa]
AUR62039511	2.93635	2.81317	2.24058	0.559557	0.690305	0.73058	1.04429	0.809755	0.841565	hypothetical protein ARALYDRAFT_344851 [Arabidopsis lyrata subsp. lyrata]
AUR62017319	0.227668	0.348824	0.215909	0.823441	0.996025	0.994158	0.566047	0.677505	0.60718	protein STAY-GREEN 1, chloroplastic-like [Chenopodium quinoa]
AUR62030866	0.369046	0.303875	0.30201	1.38641	1.28678	1.06725	0.390969	0.436081	0.334569	probable zinc metallopeptidase EGY3, chloroplastic [Chenopodium quinoa]
AUR62035768	9.91457	9.75595	9.58936	4.28886	4.1142	4.58188	9.4256	8.49165	8.74058	amino acid permease 6-like [Chenopodium quinoa]
Chenopodium_quinoa_newGene_27017	112.252	435.407	410.779	30.9669	102.38	103.018	22.6403	432.508	431.84	hypothetical protein BVRB_1g010710 [Beta vulgaris subsp. vulgaris]
AUR62041679	0.167721	0.01313	0.099403	0.35236	0.124993	0.301009	0.087678	0	0.016614	uncharacterized protein LOC110711258 [Chenopodium quinoa]
AUR62035962	0.523273	0.520738	0.556165	0.442322	0.555317	0.67533	0.164932	0.307234	0.173899	uncharacterized protein LOC110706023 [Chenopodium quinoa]
AUR62018906	0.018584	0.018921	0	0.473301	0.199177	0.130699	0.02186	0.037892	0.019032	probable xyloglucan endotransglucosylase/hydrolase protein 23 [Chenopodium quinoa]
AUR62019476	0.22452	0.473504	0.144131	0.063668	0.141448	0.150762	0.365296	0.325034	0.299387	uncharacterized protein LOC110713369 isoform X2 [Chenopodium quinoa]
AUR62001254	2.86808	2.63271	2.81489	1.34334	1.67285	1.53038	3.83441	3.65545	3.32147	probable pectate lyase 18 [Chenopodium quinoa]
Chenopodium_quinoa_newGene_15939	0.911322	0.958715	1.08731	0.492993	0.198724	0.563664	0.820086	0.319831	0.78799	--
AUR62002795	0	0	0	1.13029	1.49921	1.49786	0	0	0.050591	hypothetical protein SOVF_156110 [Spinacia oleracea]
AUR62028165	0.013903	0	0.015941	0.134744	0.108128	0.220739	0.397699	0.271722	0.344106	anthocyanidin 3-O-glucosyltransferase 7-like [Chenopodium quinoa]
AUR62012679	0.319118	0.262033	0.411494	1.1827	1.05824	1.15521	0.558866	0.633081	0.694012	pentatricopeptide repeat-containing protein At1g61870, mitochondrial-like [Chenopodium quinoa]
AUR62033347	0.073523	0.122342	0.020554	0	0	0	0.089874	0	0	tRNA-specific adenosine deaminase 1-like isoform X1 [Chenopodium quinoa]
AUR62003377	0.129189	0.052009	0.134531	0.024486	0.032844	0.014213	0.173644	0.200837	0.115634	G2/mitotic-specific cyclin-2-like [Chenopodium quinoa]
Chenopodium_quinoa_newGene_14101	0.2135	0.287708	0.107041	0.158811	0.198303	0.260894	0.696871	0.656272	0.566354	uncharacterized protein LOC110721183 [Chenopodium quinoa]
AUR62009104	0.252685	0.575256	0.1975	1.54031	1.49316	1.97469	2.0469	1.47503	1.56426	probable WRKY transcription factor 50 isoform X1 [Chenopodium quinoa]
AUR62039995	1.14925	1.28158	1.64634	0.765424	0.685331	0.770805	1.75649	1.23017	1.41363	FGGY carbohydrate kinase domain-containing protein-like [Chenopodium quinoa]
AUR62003057	1.86861	1.96485	2.20394	3.43739	3.24731	3.26879	1.72411	1.4785	1.6962	uncharacterized protein LOC110721391 [Chenopodium quinoa]
AUR62021092	0.794537	0.685648	0.831275	0.322687	0.33323	0.406514	1.95909	1.42286	2.02376	UDP-glycosyltransferase 88B1-like [Chenopodium quinoa]
AUR62004269	0.221934	0.115913	0.132177	0	0	0.042939	0.18386	0.00742	0.102482	gibberellin 20 oxidase 1-like [Chenopodium quinoa]
AUR62017740	1.37628	1.19512	2.31127	22.3395	28.0031	24.0393	33.509	28.6833	30.2697	hypothetical protein BVRB_9g202480 [Beta vulgaris subsp. vulgaris]
AUR62000577	0.519228	0.426164	0.470264	0.101199	0.173595	0.155038	0.357837	0.507353	0.218143	probable carboxylesterase 18 [Chenopodium quinoa]
AUR62008657	0.307715	0.260365	0.191898	0.855512	1.01021	0.879688	1.0083	1.0733	1.01298	wall-associated receptor kinase 2-like [Chenopodium quinoa]
AUR62012220	0.021858	0.067062	0.065602	0.60163	0.555894	0.251364	0.104231	0.14138	0.08392	17.8 kDa class I heat shock protein-like [Chenopodium quinoa]
AUR62039674	0.657045	0.254083	0.36245	5.46211	7.31141	7.4111	8.16779	7.26411	6.3887	truncated transcription factor CAULIFLOWER A-like [Chenopodium quinoa]
AUR62007598	12.544	14.9775	16.2128	5.80095	5.05645	7.1349	13.0343	14.5981	6.23487	mannan endo-1,4-beta-mannosidase 7 [Chenopodium quinoa]
AUR62013570	2.48272	2.85518	2.47502	1.13202	0.647533	0.856853	2.11787	2.59291	2.76929	PREDICTED: histone H3.2 [Musa acuminata subsp. malaccensis]
AUR62031122	0	0.06305	0.086507	0.318242	0.283323	0.575281	0.824065	0.699221	0.827773	GDSL esterase/lipase At5g45950-like [Chenopodium quinoa]
AUR62004466	0	0.034412	0.034977	0.132664	0.151483	0.21188	0.122708	0.164527	0.115989	probable WRKY transcription factor 41 [Chenopodium quinoa]
AUR62032932	0.001715	0	0.051679	0.735287	1.13585	0.516084	0.016629	0.033611	0.031345	hypothetical protein BVRB_9g202480 [Beta vulgaris subsp. vulgaris]
AUR62029065	0.01308	0	0.014671	0.071712	0.087948	0.138815	0.050617	0.10912	0.114014	putative calcium-transporting ATPase 13, plasma membrane-type [Chenopodium quinoa]
AUR62022009	0.008472	0.008626	0	0.0785	0.091907	0.086727	0.065013	0.08499	0.08897	uncharacterized protein LOC110731391 [Chenopodium quinoa]
AUR62017883	0.106389	0.08144	0.152709	0.786124	0.965509	0.57961	0.411596	0.46795	0.399332	uncharacterized protein LOC110695150 [Chenopodium quinoa]
AUR62005624	1.7027	1.57364	1.5392	1.11818	1.10316	0.834163	2.92339	2.44652	2.90096	probable methyltransferase At1g27930 [Chenopodium quinoa]
AUR62008127	12.0809	11.684	10.4969	28.4522	26.6279	30.3916	32.4937	31.5143	29.7813	putative lipid-transfer protein DIR1 [Chenopodium quinoa]
Chenopodium_quinoa_newGene_15063	0.326732	0.664399	0.415788	0.122713	0.191391	0.174284	0.363621	0.436817	0.40074	hypothetical protein VITISV_041694 [Vitis vinifera]
AUR62002140	11.7569	10.6513	11.3458	4.91381	4.6083	6.70096	10.8652	10.2104	9.94385	uncharacterized protein LOC110717688 isoform X2 [Chenopodium quinoa]
AUR62018862	10.4702	11.3292	12.3536	5.70684	6.61786	5.95871	8.88174	10.2168	10.0221	uncharacterized protein LOC110730319 [Chenopodium quinoa]
AUR62026343	0.228415	0.247152	0.307087	0.939125	1.03134	0.77527	0.710744	0.613978	0.565501	probable WRKY transcription factor 33 [Chenopodium quinoa]
AUR62008963	1.55752	1.49887	1.51744	4.20718	4.21412	4.2088	4.27012	3.77757	4.98583	allene oxide cyclase, chloroplastic-like [Chenopodium quinoa]
AUR62036438	0	0	0.329187	1.66013	1.78867	2.1985	0.016327	0	0.024747	60S ribosomal protein L7-1-like [Chenopodium quinoa]
Chenopodium_quinoa_newGene_18152	2.50881	1.65033	2.02471	0.609346	0.647687	0.602102	1.75654	2.12539	1.90796	protein GAST1-like [Chenopodium quinoa]
Chenopodium_quinoa_newGene_23200	9.15458	8.29687	8.84289	4.71828	4.60584	4.926	12.1469	9.75666	11.3111	uncharacterized protein LOC110709003 [Chenopodium quinoa]
AUR62039967	0	0	0	0.257573	0.402489	0.344897	0	0.028458	0	EG45-like domain containing protein [Chenopodium quinoa]
AUR62032906	0.704548	0.827178	0.941588	0.318297	0.435702	0.215795	0.911036	1.30713	1.35759	high mobility group B protein 7-like [Chenopodium quinoa]
AUR62036534	0	0	0	0.255899	0.297554	0.363926	0	0	0	uncharacterized protein LOC110716363 [Chenopodium quinoa]
AUR62026804	0.286092	0.291165	0.581931	0.100106	0.076246	0.038782	0.190698	0.238995	0.30041	basic blue protein-like [Chenopodium quinoa]
Chenopodium_quinoa_newGene_25639	1.24736	0.717625	0.798393	5.8353	5.08511	6.48207	3.15969	3.37124	3.67798	--
AUR62038198	1.28413	0.870421	1.17823	9.95508	11.4752	12.0881	4.42666	4.4106	4.7341	glucose and ribitol dehydrogenase-like [Chenopodium quinoa]
AUR62021892	99.5419	93.3877	96.5342	45.9654	44.9075	50.704	46.6444	40.4069	40.6458	1-aminocyclopropane-1-carboxylate oxidase-like [Chenopodium quinoa]
Chenopodium_quinoa_newGene_25353	58.9821	56.7156	61.3795	34.1068	39.0192	38.1269	87.2597	85.4091	81.5772	defensin-like protein [Chenopodium quinoa]
AUR62016433	0.795031	0.901061	0.893839	0.53246	0.290191	0.472466	1.67975	1.48872	1.04738	F-box/kelch-repeat protein At1g80440-like [Chenopodium quinoa]
Chenopodium_quinoa_newGene_5482	1.0115	1.27404	2.04712	0.113221	0.506329	0.167486	0.116525	0.324727	0.051104	uncharacterized protein LOC110724913 [Chenopodium quinoa]
AUR62012146	4.29614	4.36481	4.22829	2.82664	3.36602	3.7769	8.34184	6.50624	6.75692	delta-1-pyrroline-5-carboxylate synthase-like isoform X3 [Chenopodium quinoa]
AUR62003254	0.107389	0.088814	0.21602	0.396451	0.576798	0.742508	0.166575	0.290788	0.359625	serine/threonine-protein kinase SAPK1-like [Chenopodium quinoa]
Chenopodium_quinoa_newGene_21585	0.440075	0.269183	0.25879	0.552128	0.483394	0.527549	0.183972	0.208079	0.179654	hypothetical protein SOVF_048860 [Spinacia oleracea]
AUR62025243	2.05554	1.71351	1.80533	2.69575	3.01848	3.87135	1.40335	1.2364	1.51004	MOB kinase activator-like 1A isoform X1 [Chenopodium quinoa]
AUR62007438	2.97689	2.78692	2.50067	1.4723	1.36177	1.58637	2.94004	1.81809	2.50318	uncharacterized protein LOC110732706 [Chenopodium quinoa]
AUR62016795	0.25849	0.153404	0.193824	0.542254	0.502742	0.491044	0.251794	0.336838	0.257985	uncharacterized CRM domain-containing protein At3g25440, chloroplastic-like [Chenopodium quinoa]
AUR62041911	0	0	0	0.073526	0.141146	0.15361	0.033871	0.08807	0.073923	naringenin,2-oxoglutarate 3-dioxygenase-like [Chenopodium quinoa]
AUR62003300	1.77974	1.90797	1.76616	3.38048	3.21048	3.1116	1.7215	1.35025	1.66924	alkane hydroxylase MAH1-like [Chenopodium quinoa]
AUR62013843	0.277229	0.293986	0.534142	0.88234	0.795915	0.851775	0.566418	0.275222	0.469177	probable alpha-amylase 2 isoform X2 [Chenopodium quinoa]
AUR62001884	0.315792	0.424126	0.322903	0.282188	0.295474	0.125251	0.933737	0.555078	0.663558	zinc finger protein CONSTANS-LIKE 7-like [Chenopodium quinoa]
Chenopodium_quinoa_newGene_4933	1.87966	1.84011	2.51171	2.97706	3.97526	3.23193	1.25934	1.51253	1.50441	uncharacterized protein LOC110733709 [Chenopodium quinoa]
AUR62014628	0.106788	0.075992	0	0.27763	0.435542	0.644915	0.530451	0.302731	0.370431	LOW QUALITY PROTEIN: (3S,6E)-nerolidol synthase 1-like [Chenopodium quinoa]
Chenopodium_quinoa_newGene_4472	0.157248	0.237424	0.236591	0.626984	0.569566	1.03528	0.523933	0.335017	0.669066	uncharacterized protein LOC110683767 isoform X3 [Chenopodium quinoa]
AUR62006298	0.402006	0.358515	0.38911	1.30994	1.63128	1.55399	0.856739	0.925295	0.939575	probable WRKY transcription factor 33 [Chenopodium quinoa]
AUR62043650	1.23323	1.42128	1.72068	5.26105	4.83064	5.48527	5.128	5.02193	5.95032	amino acid permease 8-like [Chenopodium quinoa]
AUR62012170	0.055064	0.095865	0.138972	0.81649	0.592061	0.448835	0.083876	0.182443	0.262106	18.3 kDa class I heat shock protein-like [Chenopodium quinoa]
AUR62001828	6.41932	7.19043	7.9205	1.7613	1.65325	2.29511	8.50252	7.8656	8.14959	histone H2A-like [Chenopodium quinoa]
AUR62024590	0.183204	0.17649	0.093939	0.011774	0.038494	0.073301	0.087056	0.262313	0.323156	GDSL esterase/lipase At3g62280-like [Chenopodium quinoa]
AUR62009996	0.376779	0.4244	0.259436	0.559525	0.721357	0.777267	0.102472	0.178868	0.158438	(RS)-norcoclaurine 6-O-methyltransferase-like [Chenopodium quinoa]
Chenopodium_quinoa_newGene_18023	0	0	0	0.0402	0.157178	0.169195	0	0	0	protein ROOT PRIMORDIUM DEFECTIVE 1-like [Chenopodium quinoa]
AUR62001507	0.163021	0.151051	0.145526	0.690676	0.957884	1.08584	0.420572	0.184312	0.17734	midasin-like [Chenopodium quinoa]
AUR62027449	0.683807	0.70042	0.666159	3.88044	3.30876	3.66163	0.971701	0.864637	0.811977	probable protein arginine N-methyltransferase 1 [Chenopodium quinoa]
AUR62007776	0.188666	0.100045	0.249427	0.713344	0.680495	0.488179	0.479779	0.654342	0.256695	uncharacterized protein LOC110686003 [Chenopodium quinoa]
AUR62010978	0.541451	0.680478	0.674299	1.99534	2.96199	1.74239	4.74657	4.71036	4.51405	MLP-like protein 34 [Chenopodium quinoa]
AUR62001756	0.571053	0.419878	0.547913	1.94552	2.21184	2.40396	1.5274	1.39143	1.38423	abscisic acid 8&apos;-hydroxylase 2-like [Chenopodium quinoa]
AUR62005664	0.615117	0.938317	0.94176	0.977543	0.853565	1.20094	0.391968	0.296435	0.374794	uncharacterized protein LOC110711467 [Chenopodium quinoa]
AUR62001789	0.018439	0.028159	0.002965	0.16616	0.154953	0.074408	0.065067	0.023272	0.134047	protein TRM32-like [Chenopodium quinoa]
AUR62001233	0.177037	0.313041	0.182786	1.80047	1.80784	1.69436	1.43187	1.71183	1.80457	leucine-rich repeat receptor-like serine/threonine/tyrosine-protein kinase SOBIR1 [Chenopodium quinoa]
AUR62011666	2.11448	1.39586	2.06228	0.323647	0.335733	0.357435	0.138757	0.205361	0.276998	BURP domain-containing protein 5-like [Chenopodium quinoa]
AUR62032930	0.784987	0.34733	0.176849	1.93318	2.61516	3.18138	1.68932	1.79421	2.77175	hypothetical protein BVRB_9g202480 [Beta vulgaris subsp. vulgaris]
AUR62023892	1.12092	1.02421	1.09667	2.72661	2.11687	2.08906	0.656574	0.560081	0.99687	jacalin-related lectin 19-like [Chenopodium quinoa]
Chenopodium_quinoa_newGene_9309	3.8674	3.60499	4.40643	1.98281	1.70223	2.63798	5.46556	4.76225	5.17277	uncharacterized protein LOC110709003 [Chenopodium quinoa]
AUR62031833	1.56822	1.02405	1.23699	3.21695	3.90282	4.37844	1.43903	1.11845	0.884279	protein SULFUR DEFICIENCY-INDUCED 1-like [Chenopodium quinoa]
AUR62032180	1.23942	1.35125	1.09816	0.922189	0.760279	0.794936	1.63864	1.54455	1.8094	uncharacterized protein LOC110698369 [Chenopodium quinoa]
AUR62007509	2.04208	1.3214	1.50575	4.90515	5.41156	5.45612	2.3703	2.11569	2.11537	small heat shock protein, chloroplastic isoform X1 [Chenopodium quinoa]
AUR62035069	0.210783	0.124877	0.091857	0.407924	0.275036	0.403001	0.081129	0.155586	0.084071	COBRA-like protein 7 isoform X2 [Chenopodium quinoa]
AUR62043544	0	0	0	0.613401	0.44517	0.325965	0	0	0	NEDD8-conjugating enzyme Ubc12-like [Chenopodium quinoa]
Chenopodium_quinoa_newGene_18411	0.299333	0.314433	0.501014	0.188787	0.430071	0.271875	1.15116	0.903659	1.25034	uncharacterized protein LOC110690922 [Chenopodium quinoa]
AUR62014496	1.07592	1.40724	0.75947	1.10566	0.818346	0.532699	2.77109	2.95231	2.44738	nucleolar protein 58-like [Chenopodium quinoa]
AUR62001712	7.52071	5.87467	6.25656	15.1679	15.1246	17.1647	9.13684	9.1679	8.6704	tubulin beta-2 chain-like [Chenopodium quinoa]
Chenopodium_quinoa_newGene_9191	1.37445	0.791891	1.22135	1.30177	1.4563	2.31453	0.742068	0.525306	0.494859	ethylene-responsive transcription factor ERF113-like isoform X1 [Chenopodium quinoa]
AUR62015829	0.178903	0.151224	0.173323	0.505073	0.549475	0.579606	0.594454	0.664941	0.446169	1,4-alpha-glucan-branching enzyme 3, chloroplastic/amyloplastic-like [Chenopodium quinoa]
Chenopodium_quinoa_newGene_22872	0.01608	0.130016	0.105817	0.329101	0.323069	0.365691	0.187163	0.182134	0.187501	RHOMBOID-like protein 9, chloroplastic isoform X2 [Chenopodium quinoa]
AUR62019499	1.98249	2.46153	1.50747	0.417924	0.684088	0.263228	2.84289	2.43891	2.29177	PREDICTED: histone H3.2 [Musa acuminata subsp. malaccensis]
AUR62035595	1.19521	0.908538	1.0798	2.8821	2.61245	2.34777	1.64775	1.29563	1.52064	homeobox-leucine zipper protein ATHB-12-like [Chenopodium quinoa]
AUR62005868	8.08054	7.14162	7.28764	13.7451	13.7729	14.8902	4.9769	5.50115	4.93732	uncharacterized protein At5g01610-like [Chenopodium quinoa]
AUR62023527	0.112914	0.216155	0.100599	0.473351	0.359143	0.458457	0.514958	0.457802	0.428198	stromal 70 kDa heat shock-related protein, chloroplastic-like [Chenopodium quinoa]
AUR62015029	0.780162	0.666646	0.686438	1.71681	1.71065	1.82983	1.06811	0.945698	0.958527	heat shock protein 90-6, mitochondrial-like isoform X2 [Chenopodium quinoa]
AUR62012683	6.66778	6.76605	6.09612	2.36426	2.09027	1.96419	3.02945	2.55369	3.3733	15.4 kDa class V heat shock protein-like [Chenopodium quinoa]
AUR62018309	0.063778	0.032906	0.063444	0.478495	0.619238	0.53849	0.342151	0.288802	0.138928	AAA-ATPase ASD, mitochondrial-like [Chenopodium quinoa]
AUR62026140	0.059951	0.02002	0.034424	0.073397	0.039424	0.060688	0.199084	0.370429	0.28334	uncharacterized protein LOC110707378 [Chenopodium quinoa]
AUR62038320	68.5957	64.6175	71.6713	174.871	176.463	194.935	228.917	209.517	220.404	inorganic pyrophosphatase 1-like [Chenopodium quinoa]
AUR62040443	2.74399	2.26979	2.13595	6.75516	7.01809	7.26595	7.09413	6.07112	6.68157	PREDICTED: peroxidase P7-like isoform X2 [Musa acuminata subsp. malaccensis]
AUR62005517	0.877114	0.98272	1.07992	0.280087	0.337181	0.272668	0.356545	0.35181	0.285686	cytochrome P450 86B1-like [Chenopodium quinoa]
AUR62011593	1.11793	1.18819	1.12222	0.746706	0.904404	1.09433	1.83358	2.2287	2.04551	root phototropism protein 3-like [Chenopodium quinoa]
Chenopodium_quinoa_newGene_27562	1.96073	1.91957	2.18766	1.16854	0.828388	1.07081	1.18404	1.17567	1.21297	probable xyloglucan endotransglucosylase/hydrolase protein 32 [Chenopodium quinoa]
AUR62021174	0.05301	0	0	0.762543	1.14215	0.999771	0.337992	0.308201	0.233292	uncharacterized protein LOC110729652 [Chenopodium quinoa]
AUR62007584	0	0.026545	0.010795	0.236442	0.300913	0.243145	0.135133	0.068667	0.02093	peroxidase 27-like [Chenopodium quinoa]
AUR62012950	0	0.068123	0.045776	0.535064	0.501176	0.474903	0.095924	0	0.230875	expansin-like A2 [Chenopodium quinoa]
Chenopodium_quinoa_newGene_6654	0.037306	0.048475	0.062177	0.30458	0.298476	0.26315	0.03452	0.028525	0.064144	uncharacterized PKHD-type hydroxylase At1g22950-like isoform X3 [Chenopodium quinoa]
AUR62019698	0.104367	0.20282	0.022986	0.488327	0.465186	0.588807	0.294622	0.29602	0.235812	cytochrome P450 CYP72A219-like [Chenopodium quinoa]
AUR62021824	2.04593	2.39746	2.24632	1.12319	0.971978	1.15645	0.803047	0.88194	1.04564	two-pore potassium channel 1-like [Chenopodium quinoa]
AUR62011126	4.74226	4.2686	4.80749	10.5426	9.86169	11.7231	14.3013	13.8811	12.5017	2-alkenal reductase (NADP(+)-dependent)-like [Chenopodium quinoa]
AUR62014032	0	0	0	0.894244	1.40884	0.864861	0	0	0	uncharacterized protein LOC110694148 [Chenopodium quinoa]
AUR62009977	4.99765	2.83087	3.4178	2.5941	2.74857	3.25935	1.03083	0.686997	0.929711	auxin-responsive protein SAUR67-like [Chenopodium quinoa]
AUR62036591	75.1077	64.7477	70.8715	34.2591	34.8056	36.828	65.3801	57.5713	57.7974	50S ribosomal protein L34, chloroplastic [Chenopodium quinoa]
AUR62011594	0.344052	0.402933	0.315096	0.147533	0.251148	0.254974	0.534138	0.603613	0.713118	uncharacterized protein LOC110698714 [Chenopodium quinoa]
Chenopodium_quinoa_newGene_7012	198.487	170.792	202.058	104.839	103.624	100.833	129.023	123.6	135.66	hypothetical protein BVRB_4g096800 [Beta vulgaris subsp. vulgaris]
AUR62012175	0.342772	0.251827	0.716477	1.44719	1.55477	2.04495	0.94288	0.522067	0.649112	17.8 kDa class I heat shock protein-like [Chenopodium quinoa]
AUR62030274	1.33386	1.05082	1.40248	0.489854	0.337471	0.43636	1.19167	1.32327	1.27453	protein NRT1/ PTR FAMILY 3.1-like [Chenopodium quinoa]
AUR62001057	4.7738	4.39936	4.40315	3.20283	2.98252	3.73849	8.07037	7.49864	7.59564	uncharacterized protein LOC110708379 [Chenopodium quinoa]
AUR62014882	1.80094	1.31105	1.8457	2.65013	2.51585	2.92198	7.64722	6.72822	8.28402	glutaredoxin-C9-like [Chenopodium quinoa]
AUR62035847	0	0	0	0.221464	0.157397	0.085797	0.450231	0.657532	0.483963	GDSL esterase/lipase At1g29660-like [Chenopodium quinoa]
Chenopodium_quinoa_newGene_577	10.6186	8.2238	9.9515	44.5387	46.7523	43.7588	24.2374	22.2477	24.8379	dormancy-associated protein 2-like [Chenopodium quinoa]
AUR62041724	0	0	0	0.081595	0.145765	0.14641	0	0	0	protein tesmin/TSO1-like CXC 5 [Chenopodium quinoa]
AUR62003788	0.896954	0.768235	0.971119	1.19657	0.976758	1.47867	0.142734	0.467725	0.475187	uncharacterized protein LOC110682567 [Chenopodium quinoa]
AUR62017263	4.60223	3.78036	3.79439	16.5537	17.9135	17.1772	6.47386	6.33763	6.89694	osmotin-like protein OSML13 [Chenopodium quinoa]
Chenopodium_quinoa_newGene_25980	8.51794	8.3568	9.0196	5.42514	5.33568	5.77979	14.0547	12.1048	11.4471	uncharacterized protein LOC110724136 [Chenopodium quinoa]
AUR62020110	0.487043	0.393129	0.301797	0.803501	0.448958	0.741226	0.355685	0.280173	0.127269	cell division control protein 6 homolog B-like isoform X2 [Chenopodium quinoa]
AUR62022546	3.23045	3.62995	2.82543	1.69262	1.89197	2.1348	4.01105	5.11759	5.36022	AT-hook motif nuclear-localized protein 9 isoform X1 [Chenopodium quinoa]
AUR62013835	0.79472	1.20439	1.14386	2.19606	2.09739	2.35852	0.642435	0.756254	0.461421	uncharacterized protein LOC110703657 [Chenopodium quinoa]
AUR62026799	174.227	152.373	170.992	55.8692	58.2521	59.1061	123.943	112.504	115.139	petal death protein-like [Chenopodium quinoa]
AUR62032429	0.046568	0.035463	0.076093	0.413738	0.538735	0.564233	0.112394	0.079539	0.030087	uncharacterized protein LOC110712140 isoform X1 [Chenopodium quinoa]
AUR62018699	1.77709	1.45258	1.81672	4.34283	4.12154	4.37066	1.81389	1.41821	1.80699	cinnamoyl-CoA reductase-like SNL6 isoform X1 [Chenopodium quinoa]
AUR62025754	2.11064	1.57577	1.93086	0.670735	0.763783	0.761233	2.36681	1.96995	2.57577	probable pectate lyase 18 [Chenopodium quinoa]
AUR62042828	0.125468	0.127955	0.126594	0.75984	0.712595	0.606085	0.103481	0.113904	0.048298	chalcone synthase-like [Chenopodium quinoa]
AUR62038042	0.341382	0.4766	0.412746	0.332943	0.269851	0.277925	0.841519	0.966346	1.09602	uncharacterized protein LOC110702212 [Chenopodium quinoa]
AUR62017548	0.910023	0.656745	0.281625	3.03016	2.23256	2.77606	5.54552	5.80061	5.80406	major latex allergen Hev b 5-like isoform X1 [Chenopodium quinoa]
Chenopodium_quinoa_newGene_20068	0.038669	0.134681	0.013172	0.448647	0.368606	0.382295	0.348081	0.303946	0.272294	hydrophobic protein RCI2B-like [Chenopodium quinoa]
AUR62020889	0.169294	0.264926	0.272609	0.503808	0.553649	0.651781	0.132756	0.185504	0.178787	probable xyloglucan endotransglucosylase/hydrolase protein 16 [Chenopodium quinoa]
AUR62000777	0.117997	0.096415	0.220348	0.263662	0.346619	0.236583	1.60045	1.56131	1.57606	hypothetical protein OsI_13234 [Oryza sativa Indica Group]
AUR62028997	1.58874	1.26774	1.52893	0.763301	0.58721	0.836215	1.32773	0.973167	1.00931	omega-amidase, chloroplastic-like [Chenopodium quinoa]
AUR62044253	2.47108	2.0763	1.92662	6.1301	6.17529	5.96618	3.36795	3.06431	2.86049	probable glucan 1,3-beta-glucosidase A [Chenopodium quinoa]
Chenopodium_quinoa_newGene_6971	0	0	0	0.489026	0.733526	0.430184	0	0	0	--
AUR62016663	0.327398	0.23724	0.281934	0.941061	0.755217	0.898704	0.673175	0.575401	0.572413	extra-large guanine nucleotide-binding protein 1-like [Chenopodium quinoa]
AUR62026721	1.1148	1.14419	0.458303	0.296756	0.300353	0.267706	0.995747	1.06286	1.01455	PREDICTED: histone H3.2 [Musa acuminata subsp. malaccensis]
AUR62033914	94.2034	79.9862	88.6473	152.433	159.13	164.254	66.254	59.5278	63.1419	gibberellin-regulated protein 1-like [Chenopodium quinoa]
AUR62035116	333.246	289.217	326.329	517.361	519.577	561.591	257.525	261.407	272.357	jasmonate-induced protein homolog [Chenopodium quinoa]
AUR62024933	0.102879	0.463756	0.063436	1.32815	1.45791	0.952425	1.6652	1.03652	0.977235	uncharacterized protein LOC110704373 [Chenopodium quinoa]
AUR62007511	1.78506	1.78233	1.63964	4.4099	5.88018	4.83379	1.57475	1.34266	1.49392	probable aspartyl protease At4g16563 [Chenopodium quinoa]
AUR62043277	0.467063	0.313002	0.268202	0.882931	0.853339	0.948647	0.76439	0.489948	0.582483	WD repeat-containing protein 3-like [Chenopodium quinoa]
AUR62031871	170.145	152.661	159.751	83.2337	75.054	90.0051	111.902	103.899	105.782	aquaporin TIP2-1-like [Chenopodium quinoa]
Chenopodium_quinoa_newGene_17864	0.222888	0.344479	0.443006	0.082268	0.039269	0	0.169236	0.049754	0.292718	--
AUR62011103	72.1352	60.7625	70.9498	203.117	167.783	186.203	101.688	85.9711	95.0615	uncharacterized protein LOC110731086 [Chenopodium quinoa]
AUR62017170	0.075356	0.018125	0.07521	0.641508	0.648779	0.590444	0.072561	0.068556	0.02492	probable amino acid permease 7 [Chenopodium quinoa]
AUR62003224	0.184778	0	0	3.95034	2.08355	3.15229	0.021462	0.061119	0.185402	hypothetical protein SOVF_156110 [Spinacia oleracea]
AUR62028780	0.515319	0.219005	0.286045	8.09756	5.23277	5.68772	9.14094	8.27408	8.09448	miraculin-like [Chenopodium quinoa]
AUR62005655	0.980687	0.703013	1.19377	2.84766	2.64451	3.20375	1.47381	1.83261	1.78785	glucose-6-phosphate 1-dehydrogenase, chloroplastic-like isoform X1 [Chenopodium quinoa]
AUR62026426	5.98071	5.42513	5.49554	2.91236	2.2526	2.67631	3.14031	3.54962	3.50546	MADS-box transcription factor 23-like isoform X3 [Chenopodium quinoa]
AUR62007007	5.1802	5.20871	4.95693	2.06098	2.42802	2.24443	2.72789	2.45543	1.89951	cellulose synthase-like protein G3 isoform X1 [Chenopodium quinoa]
AUR62018907	0.200098	0.166502	0.215429	0.924743	0.797594	0.489373	0.556525	0.358172	0.406895	probable xyloglucan endotransglucosylase/hydrolase protein 23 [Chenopodium quinoa]
AUR62043048	12.7502	11.0458	10.51	4.87726	4.54558	4.7248	5.08132	4.52	4.85274	vacuolar-processing enzyme-like [Chenopodium quinoa]
AUR62027038	0	0	0	0.532973	0.759842	0.763382	0.215323	0.074578	0.233141	Allergen V5/Tpx-1-related protein [Cynara cardunculus var. scolymus]
AUR62030715	0.159537	0.116334	0.2079	0.834273	1.13387	1.3399	0.413213	0.499337	0.342876	syntaxin-121-like [Chenopodium quinoa]
AUR62033162	3.32056	2.99979	3.58933	12.8525	14.4919	12.9136	8.39255	9.04138	8.74904	glutathione S-transferase-like [Chenopodium quinoa]
AUR62028265	4.38653	3.89993	3.6824	2.97772	2.89743	3.73535	5.5777	5.5857	6.03782	protein STRICTOSIDINE SYNTHASE-LIKE 4-like isoform X1 [Chenopodium quinoa]
AUR62001482	0.761862	0.42861	0.491915	1.10416	1.41336	1.91363	0.632983	0.92641	0.817753	transcription factor bHLH47-like [Chenopodium quinoa]
AUR62027742	0.064367	0.110875	0.067086	0.624833	0.52683	0.681723	0.130259	0.214187	0.176928	probable xyloglucan endotransglucosylase/hydrolase protein 23 [Chenopodium quinoa]
AUR62018854	0.125616	0.187887	0.259003	0.062942	0.036251	0.123329	0.387105	0.356322	0.350887	serine/threonine-protein kinase RIM15-like [Chenopodium quinoa]
AUR62025257	0.061345	0.039548	0.059637	2.87663	0.044719	2.43514	0.077855	1.5729	0.069057	copper transporter 5-like [Chenopodium quinoa]
AUR62013156	0	0.012862	0.029061	0.271732	0.26721	0.231726	0.734377	0.456297	0.503475	ABC transporter G family member 11-like [Chenopodium quinoa]
AUR62015203	4.19834	3.29587	3.67146	2.73168	3.23437	3.03067	8.66197	6.65945	7.17753	probable strigolactone esterase DAD2 [Chenopodium quinoa]
AUR62002880	1.63448	1.39108	1.44063	0.742796	0.82489	0.749441	1.48674	1.6279	1.43467	alpha-xylosidase 1-like [Chenopodium quinoa]
AUR62026627	0.250317	0.364792	0.315276	0	0.0184	0.028077	0.128397	0.063898	0.052583	3-ketoacyl-CoA synthase 4-like [Chenopodium quinoa]
AUR62011815	1.27934	1.5127	1.72174	2.1404	2.61547	2.18818	0.908898	1.01956	0.954005	ribosomal RNA small subunit methyltransferase-like [Chenopodium quinoa]
AUR62013376	0	0.006586	0	0.233187	0.107707	0.103248	0.071076	0.078789	0.160022	probable glucan 1,3-beta-glucosidase A [Chenopodium quinoa]
AUR62039854	0.250668	0.099086	0.270186	2.16435	2.32067	2.53771	2.32194	1.92747	2.23125	glucan endo-1,3-beta-glucosidase-like [Chenopodium quinoa]
AUR62017994	4.19107	3.69969	6.83849	3.58991	4.33772	2.86112	0.894311	0.985257	1.14645	uncharacterized protein LOC110695268 [Chenopodium quinoa]
AUR62025369	0.012748	0.009143	0.020282	0.138507	0.111779	0.128428	0.010634	0.007589	0.006936	subtilisin-like protease SBT1.9 [Chenopodium quinoa]
Chenopodium_quinoa_newGene_15896	0.230632	0.364194	0.266339	0.92677	0.947288	0.749761	0.272949	0.204179	0.278644	uncharacterized protein LOC110682018 [Chenopodium quinoa]
AUR62030623	74.4458	70.9949	70.9973	39.6101	36.3104	41.5414	108.473	98.8684	103.585	expansin-A4-like [Chenopodium quinoa]
Chenopodium_quinoa_newGene_28087	1.65106	1.57494	1.5009	0.752266	0.303283	0.77471	0.842723	0.455421	0.705198	protein LITTLE ZIPPER 4 [Chenopodium quinoa]
AUR62000234	0.238363	0.527275	0.514937	1.98786	2.79339	2.20752	0.65949	0.437651	0.381408	uncharacterized protein LOC110736340 [Chenopodium quinoa]
AUR62024387	0.268546	0.369307	0.318379	0.672768	1.24863	0.672253	0.39438	0.342065	0.389411	hypothetical protein BVRB_5g109210 [Beta vulgaris subsp. vulgaris]
Chenopodium_quinoa_newGene_10265	0.421274	0.394076	0.560641	0.666667	0.45196	0.317268	0.948003	1.20072	0.619489	--
AUR62044529	2.01537	1.50649	0.853188	0.282068	0.582673	0.519175	1.0534	1.12844	1.14335	uncharacterized protein LOC110687365 [Chenopodium quinoa]
Chenopodium_quinoa_newGene_11456	0	0	0	1.12718	1.11265	1.46044	0	0	0	uncharacterized protein LOC110729346 isoform X1 [Chenopodium quinoa]
AUR62018208	10.3272	10.2643	9.33851	3.79851	5.24423	5.9053	11.8549	10.931	9.15161	Histone H4 [Aegilops tauschii]
Chenopodium_quinoa_newGene_29045	0.520613	0.393421	0.533218	9.40615	11.2532	8.41152	5.54197	5.09403	3.95474	--
Chenopodium_quinoa_newGene_29283	0.035027	0.069366	0.278696	0.529765	0.729161	0.329921	0.101383	0.10701	0.104376	uncharacterized protein LOC110712206 [Chenopodium quinoa]
AUR62022643	2.09626	2.06696	2.07818	0.685884	0.896692	0.743734	4.19704	4.51221	4.03352	chaperone protein dnaJ 8, chloroplastic-like [Chenopodium quinoa]
AUR62008993	1573.62	1412.87	1109.06	694.104	653.115	866.076	955.281	844.466	899.843	ribulose bisphosphate carboxylase small chain 3, chloroplastic-like [Chenopodium quinoa]
Chenopodium_quinoa_newGene_6690	0.642923	0.797882	0.876631	0.984151	0.727632	1.29877	0.248728	0.181283	0.340104	uncharacterized protein LOC110712206 [Chenopodium quinoa]
AUR62012597	0.019038	0.047378	0.060669	0.412116	0.52332	0.556322	0.517919	0.479078	0.500793	putative receptor-like protein kinase At4g00960 [Chenopodium quinoa]
AUR62012332	1.81552	1.55464	1.87264	3.13341	2.9176	3.3593	1.69022	1.347	1.30142	amino acid transporter AVT6C-like [Chenopodium quinoa]
AUR62016247	0.044267	0.060873	0.049655	0.232656	0.194842	0.158698	0.098933	0.077763	0.089498	PREDICTED: DUF724 domain-containing protein 2-like isoform X1 [Beta vulgaris subsp. vulgaris]
AUR62003766	0	0	0.047631	0.119907	0.125895	0.144661	0	0	0	isocitrate dehydrogenase [NADP], chloroplastic/mitochondrial-like isoform X1 [Chenopodium quinoa]
AUR62027741	0.129628	0.308097	0.180509	0.718813	0.754021	0.620867	0.096051	0.14585	0.174071	probable xyloglucan endotransglucosylase/hydrolase protein 23 [Chenopodium quinoa]
AUR62011623	0.190974	0.231412	0.115418	0.832899	0.72314	0.591629	1.40992	1.21117	1.04903	tricyclene synthase TPS4, chloroplastic-like [Chenopodium quinoa]
AUR62027283	0.272018	0.287741	0.203807	0.439392	0.682582	0.669874	0.344384	0.18612	0.384389	flavonoid 3&apos;-monooxygenase-like [Chenopodium quinoa]
AUR62035012	5.92215	3.86839	5.41334	3.23707	3.91079	3.6844	15.381	15.4281	15.2996	chaperone protein dnaJ 11, chloroplastic-like [Chenopodium quinoa]
AUR62005987	1.22475	0.88557	1.28039	2.55527	3.17913	3.2104	3.58147	3.78716	3.57753	protein DOWNY MILDEW RESISTANCE 6-like [Chenopodium quinoa]
AUR62009301	0.009262	0.056327	0.03659	0.21731	0.269753	0.120228	0.027236	0.027918	0.066587	protein NRT1/ PTR FAMILY 1.1-like [Chenopodium quinoa]
Chenopodium_quinoa_newGene_13494	0	0	0	0.255535	0.200506	0.35901	0	0	0.013237	protein FAR1-RELATED SEQUENCE 3-like [Chenopodium quinoa]
AUR62009345	0	0.006142	0	0.09095	0.065665	0.081631	0.124748	0.094331	0.018596	LRR receptor-like serine/threonine-protein kinase EFR [Chenopodium quinoa]
AUR62001769	6.98126	6.68156	7.39369	6.12525	5.48385	6.48092	12.7644	13.0732	12.895	telomere repeat-binding protein 2-like [Chenopodium quinoa]
AUR62022988	0.074425	0.088579	0.050291	0.373338	0.415984	0.56657	0.084631	0.032897	0.075911	peroxidase 4-like [Chenopodium quinoa]
AUR62024356	0.734875	0.655018	0.740656	0.787006	0.565561	0.761352	1.90854	1.77334	1.60289	protein ABHD18-like [Chenopodium quinoa]
AUR62005416	53.4534	47.9422	49.6686	25.259	26.5633	27.5051	85.3304	82.6605	76.3849	F-box/kelch-repeat protein At1g23390-like [Chenopodium quinoa]
AUR62021487	0	0.128355	0.219177	2.26778	2.76292	2.24278	4.88905	5.58563	5.70052	MLP-like protein 34 [Chenopodium quinoa]
AUR62008727	1.84805	1.81936	1.57629	3.38441	3.04511	3.55784	1.46164	1.46077	1.04373	pathogenesis-related protein STH-21-like [Chenopodium quinoa]
AUR62022249	0.760189	0.573009	1.12912	4.22777	4.3379	4.88308	2.30249	2.24125	1.86492	putative leucine-rich repeat receptor-like serine/threonine-protein kinase At2g19230 isoform X2 [Chenopodium quinoa]
AUR62030718	0.034688	0.052727	0.089302	0.172064	0.253611	0.236619	0.203113	0.359769	0.254129	PREDICTED: chitin elicitor receptor kinase 1 isoform X5 [Vitis vinifera]
AUR62014957	0.065178	0.015003	0.013819	0.204437	0.172524	0.236526	0.081292	0.08638	0.079529	hypothetical protein BVRB_9g205800 isoform A [Beta vulgaris subsp. vulgaris]
AUR62006709	0.389944	0.435142	0.455653	1.28269	1.24819	1.31426	0.80082	0.667071	0.850081	wall-associated receptor kinase-like 8 [Chenopodium quinoa]
Chenopodium_quinoa_newGene_2558	0.355447	0.210101	0.349105	0.01843	0.053711	0.085583	0	0	0	uncharacterized protein LOC110714710 [Chenopodium quinoa]
AUR62010545	2.79275	2.35707	2.61462	1.36449	1.35919	1.17942	1.8288	1.41433	2.12558	chlorophyllase type 0-like [Chenopodium quinoa]
AUR62014308	0.24768	0.183078	0.258209	0.735487	0.641459	0.871529	0.552526	0.529133	0.568191	uncharacterized protein LOC110724600 [Chenopodium quinoa]
AUR62039962	1.33687	1.02805	0.963246	2.76485	3.00815	2.68818	0.674142	0.823204	0.641234	small heat shock protein, chloroplastic-like [Chenopodium quinoa]
AUR62030676	2.08798	1.3324	2.57714	4.12669	3.67863	3.87156	1.1906	1.59715	1.65318	heavy metal-associated isoprenylated plant protein 21-like isoform X1 [Chenopodium quinoa]
AUR62011365	0.001339	0.006151	0.011708	0.043614	0.068541	0.046632	0.070131	0.075649	0.086995	probable LRR receptor-like serine/threonine-protein kinase At3g47570 [Chenopodium quinoa]
AUR62027628	0	0	0.015755	0.122468	0.097615	0.124313	0.485496	0.434577	0.454656	GDSL esterase/lipase At1g29660-like [Chenopodium quinoa]
AUR62025630	0.110011	0.055173	0.07611	0.512131	0.392578	0.294271	0.353621	0.420301	0.316159	probable disease resistance protein At1g12280 [Chenopodium quinoa]
AUR62016106	0.838487	0.981577	1.09112	2.45555	2.53197	2.83417	1.1816	1.13479	1.1452	peptidyl-prolyl cis-trans isomerase FKBP53-like [Chenopodium quinoa]
AUR62011143	5.59314	4.71181	5.16249	11.1955	11.2423	11.5564	4.91391	4.34251	4.81528	uncharacterized protein LOC110707958 [Chenopodium quinoa]
AUR62020347	57.6278	50.7264	55.9091	26.4098	29.5987	28.801	55.6972	50.6132	49.5009	chloroplast stem-loop binding protein of 41 kDa a, chloroplastic-like [Chenopodium quinoa]
AUR62006778	0.986762	0.911134	1.05911	2.2069	2.39834	2.12594	4.43121	4.95735	5.31895	galactinol synthase 2-like [Chenopodium quinoa]
AUR62036848	1.43289	1.48398	1.57026	2.51696	2.64082	3.00655	0.669957	0.67726	0.9626	catalase-like [Chenopodium quinoa]
AUR62043262	10.7272	11.4409	0.337945	8.27609	9.82124	7.09341	0.533527	0.570189	2.25847	NdhH (chloroplast) [Chenopodium quinoa]
AUR62009227	0.022239	0.022661	0.015159	0.080487	0.086678	0.111786	0.098956	0.099017	0.052773	receptor-like protein kinase HSL1 [Chenopodium quinoa]
Chenopodium_quinoa_newGene_19634	0.719353	0.348655	1.02266	0.267729	0.269607	0.353155	0.363111	0.343279	0.842098	UDP-glycosyltransferase 74E2-like [Chenopodium quinoa]
AUR62030812	0.297415	0.261873	0.597231	1.49042	1.32781	1.2646	0.717687	0.583661	0.772005	protein SCO1 homolog 1, mitochondrial-like [Chenopodium quinoa]
AUR62004071	0.130196	0.054496	0.263905	1.95911	1.63891	2.56412	0.308769	0.204989	0.195057	peroxidase 27-like [Chenopodium quinoa]
AUR62009542	0.082631	0.031992	0.030106	0.392879	0.300502	0.350125	0.357532	0.464803	0.650893	abscisic acid 8&apos;-hydroxylase 2-like [Chenopodium quinoa]
AUR62019916	3.30149	4.63786	3.57387	1.02592	0.691825	0.877731	0.664588	1.00063	0.538	uncharacterized protein LOC110722767 [Chenopodium quinoa]
AUR62013470	15.8071	16.1822	15.926	8.49525	7.82609	8.46788	11.6178	10.119	10.3546	petal death protein-like [Chenopodium quinoa]
Chenopodium_quinoa_newGene_19663	2.25688	1.90389	1.81124	4.22586	4.67884	4.15532	5.90505	3.76513	3.25124	collagen alpha-5(IV) chain-like [Chenopodium quinoa]
AUR62009557	7.48416	6.60192	7.01776	4.98288	5.11014	5.61379	13.7179	13.7776	13.6657	telomere repeat-binding protein 2-like [Chenopodium quinoa]
AUR62026684	3.74325	2.12845	3.67409	5.55746	6.53963	7.42487	3.09533	2.49893	2.9148	abscisic stress-ripening protein 2-like [Chenopodium quinoa]
AUR62037993	0.296821	0.180941	0.2077	0.021551	0.097368	0.085307	0.084258	0.042475	0.117267	ent-kaurenoic acid oxidase 2-like [Chenopodium quinoa]
AUR62023157	0.161803	0.103884	0.072949	0.107224	0.145204	0.175726	0.336001	0.462612	0.35884	vegetative cell wall protein gp1-like isoform X1 [Chenopodium quinoa]
AUR62017942	1.01292	1.05386	0.970949	0.963551	0.816636	0.972843	2.23498	2.36282	1.97654	probable mannitol dehydrogenase [Chenopodium quinoa]
AUR62015811	4.65409	6.01853	5.92436	3.39991	3.15005	3.10137	7.13425	6.5525	7.36544	uncharacterized protein LOC110723867 [Chenopodium quinoa]
AUR62030408	1.21175	0.910581	1.17917	2.14482	2.01034	2.33612	0.60854	0.591266	0.682488	abscisic acid 8&apos;-hydroxylase 1-like [Chenopodium quinoa]
AUR62015013	1.13931	0.928456	1.03032	0.470802	0.536835	0.486982	1.86694	1.22364	1.3876	hypothetical protein SOVF_162250 [Spinacia oleracea]
AUR62028076	0.515889	0.538856	0.571631	1.25106	1.11446	1.58804	0.830772	0.983707	0.875915	two-component response regulator-like APRR5 isoform X1 [Chenopodium quinoa]
AUR62026764	5.2811	4.51827	4.32886	2.02417	2.40097	2.63291	4.03646	3.5297	4.68866	uncharacterized protein LOC110735765 isoform X1 [Chenopodium quinoa]
AUR62009564	40.2632	40.9435	40.0338	29.2763	26.0413	32.6855	71.1922	62.2244	64.3596	expansin-A6-like [Chenopodium quinoa]
AUR62031519	21.412	21.8949	24.3628	49.1236	54.6259	54.8078	23.3466	20.1028	25.0486	jasmonate-induced protein homolog [Chenopodium quinoa]
AUR62039099	3.65065	3.58073	3.74419	13.7398	13.4703	15.4105	12.8237	12.6916	11.7961	uncharacterized protein LOC110716470 [Chenopodium quinoa]
AUR62013593	0.030727	0.02639	0.052444	0.236498	0.13324	0.252817	0.059416	0.055927	0.078145	sterol 3-beta-glucosyltransferase UGT80B1-like [Chenopodium quinoa]
AUR62039932	1.36476	1.21104	0.974801	0.583863	0.796621	0.794773	1.57283	1.72833	1.17944	acid beta-fructofuranosidase 2, vacuolar-like [Chenopodium quinoa]
AUR62035077	0.299301	0.598127	0.433248	1.06365	1.21218	1.08041	0.568677	0.543339	0.427544	pumilio homolog 24-like [Chenopodium quinoa]
AUR62012708	2.64962	2.69165	2.83916	0.952195	1.10545	1.38118	4.12882	3.33891	3.39049	peroxidase 42 [Chenopodium quinoa]
AUR62016460	0.75563	0.782216	0.592587	0.372743	0.227497	0.150458	0.310959	0.478542	0.309239	uncharacterized protein LOC110703359 [Chenopodium quinoa]
AUR62005714	0.13649	0.076409	0.306305	0.138042	0.258778	0.186323	0.031898	0.027839	0.028059	ethylene-responsive transcription factor ERF113-like isoform X2 [Chenopodium quinoa]
AUR62024998	0	0.267267	0	0.044527	0.078855	0.045711	0.801225	0.016008	0.856908	WD repeat-containing protein 20-like [Chenopodium quinoa]
Chenopodium_quinoa_newGene_24050	2.80884	3.97916	3.6658	8.008	8.23759	7.20605	2.5248	3.16464	2.6783	transcriptional regulatory protein AlgP-like isoform X2 [Chenopodium quinoa]
AUR62006356	1.27516	1.35862	1.58016	0.68427	0.691754	0.506698	1.23782	0.773151	0.708496	CBL-interacting protein kinase 18-like [Chenopodium quinoa]
AUR62026210	1.2162	1.66115	0.998546	1.76226	1.74638	1.68237	0.983157	0.460801	0.478831	GPI mannosyltransferase 1-like [Chenopodium quinoa]
AUR62037431	0	0	0	0.270822	0.167149	0.145607	0	0	0	zinc finger BED domain-containing protein RICESLEEPER 2-like [Dorcoceras hygrometricum]
Chenopodium_quinoa_newGene_8780	0	0	0.043886	0.72555	0.84457	1.45018	0.199115	0.205281	0.120202	--
AUR62010142	0.055417	0.00662	0	0.155898	0.206689	0.180056	0.078143	0.072168	0.096637	LEAF RUST 10 DISEASE-RESISTANCE LOCUS RECEPTOR-LIKE PROTEIN KINASE-like 1.2 [Chenopodium quinoa]
AUR62014354	0.809309	0.907223	1.04595	0.256999	0.369383	0.468159	0.630541	0.546051	0.704409	VIN3-like protein 2 [Chenopodium quinoa]
AUR62023801	7.91345	6.89947	7.60247	4.2679	4.39084	4.34756	14.2974	14.2234	15.7581	thioredoxin-like 1-1, chloroplastic [Chenopodium quinoa]
AUR62002343	0.314472	0.338425	0.489228	3.05228	3.47838	3.61643	3.97825	4.28024	4.06947	acidic endochitinase SE2-like [Chenopodium quinoa]
AUR62034678	0.091426	0.098918	0.081606	0.011552	0.039506	0.01207	0.111978	0.102461	0.132954	kinesin-like protein NACK1 [Chenopodium quinoa]
AUR62009459	0.27275	0.290775	0.212212	0.634136	0.592448	0.74988	0.551015	0.584093	0.545047	DNA-directed RNA polymerase 2, chloroplastic/mitochondrial-like [Chenopodium quinoa]
AUR62014851	2.53713	2.03784	2.15206	7.28171	10.0086	7.2627	1.57901	1.3481	1.92739	auxin-repressed 12.5 kDa protein-like [Chenopodium quinoa]
AUR62022974	0.351993	0.316529	0.290208	0.841377	0.835332	0.868394	0.379935	0.398792	0.445527	amino acid transporter AVT6C-like [Chenopodium quinoa]
AUR62020594	3.47023	2.72941	3.8132	1.90137	2.24537	2.43754	7.57679	6.95982	6.9209	uncharacterized protein LOC110710190 [Chenopodium quinoa]
AUR62013123	0.116862	0.043515	0.126392	0.519882	0.113703	0.183143	0.066851	0.055713	0.093441	disease resistance protein RGA2-like isoform X1 [Chenopodium quinoa]
AUR62022746	1.45365	1.721	1.73277	1.2349	0.957856	1.23219	2.95653	2.80485	2.89137	F-box protein PP2-A13-like [Chenopodium quinoa]
AUR62013910	0.227798	0.250391	0.301325	0.063222	0.047402	0	0.056888	0.265732	0.139846	expansin-A11-like [Chenopodium quinoa]
AUR62020891	0.467426	0.577885	0.674204	0.118878	0.218425	0.192587	0.323795	0.189388	0.199823	xyloglucan endotransglucosylase/hydrolase protein 24-like [Chenopodium quinoa]
Chenopodium_quinoa_newGene_13751	0	0	0.114541	0.176234	0.161061	0.327833	0	0	0	uncharacterized protein LOC110700074 isoform X2 [Chenopodium quinoa]
AUR62044712	1.02185	0.845595	0.50197	0.046076	0.02945	0.037908	0.114271	1.16247	1.09166	myosin-binding protein 7-like [Chenopodium quinoa]
AUR62027490	0.334477	0.313935	0.339536	0.177995	0.176604	0.274201	0.549709	0.711337	0.426895	cytochrome P450 CYP72A219-like [Chenopodium quinoa]
AUR62016366	0	0	0	0.150964	0.182641	0.131766	0.103679	0.074841	0.030173	desmethylxanthohumol 6&apos;-O-methyltransferase-like [Chenopodium quinoa]
AUR62029502	1.7059	1.35114	1.295	2.24797	2.97456	3.56025	0.850937	0.919075	0.731921	ubiquitin-conjugating enzyme E2-17 kDa-like [Chenopodium quinoa]
AUR62012258	0.582052	0.288085	0.408185	0.936397	1.10629	1.33743	1.24245	1.18203	1.2527	probable 2-oxoglutarate-dependent dioxygenase At5g05600 [Chenopodium quinoa]
AUR62015297	0.618848	1.25226	1.19061	0.243013	0.279347	0.129006	1.14082	1.7176	0.823171	Histone H4 [Aegilops tauschii]
AUR62037703	0.04802	0.046938	0.055687	0.125272	0.120924	0.179384	0.014513	0.025497	0.019274	pentatricopeptide repeat-containing protein At5g08305-like [Chenopodium quinoa]
AUR62033803	0.689445	0.507482	0.352186	0.979402	1.34618	1.24114	1.10494	1.07382	1.12027	protein SAR DEFICIENT 1-like isoform X1 [Chenopodium quinoa]
AUR62029490	5.47935	4.15483	5.2116	2.98008	3.03062	2.49832	0.750384	1.27626	1.01235	probable L-ascorbate peroxidase 3 [Chenopodium quinoa]
AUR62003967	3.84204	3.11225	3.07179	1.81611	1.85454	1.80593	4.66533	4.1165	3.94938	subtilisin-like protease SBT1.7 [Chenopodium quinoa]
AUR62012601	0.012425	0	0.021342	0.084362	0.400248	0.403702	0.459418	0	0.337747	putative receptor-like protein kinase At4g00960 [Chenopodium quinoa]
AUR62018944	0.242083	0.194205	0.086136	0.488632	0.670954	0.701304	0.232125	0.168154	0.20227	protein EXORDIUM-like 1 [Chenopodium quinoa]
Chenopodium_quinoa_newGene_16453	0.262889	0.23064	0.324968	0.597354	0.68516	0.661161	0.275412	0.315626	0.221513	uncharacterized protein LOC110777940 [Spinacia oleracea]
Chenopodium_quinoa_newGene_156	0	0	0.034905	2.24155	1.45009	1.81288	1.64375	1.54649	1.27764	dormancy-associated protein 2-like [Chenopodium quinoa]
AUR62008337	0.586527	0.35398	0.529159	0.207188	0.211998	0.447747	1.05308	1.04535	0.939009	PREDICTED: protein NUCLEAR FUSION DEFECTIVE 4-like [Beta vulgaris subsp. vulgaris]
Chenopodium_quinoa_newGene_7602	0.377103	0.355817	0.335618	0.856164	1.06122	0.842835	0.872133	0.759645	0.779726	uncharacterized protein LOC110702779 isoform X1 [Chenopodium quinoa]
AUR62029506	0.487049	0.477246	0.310603	1.30438	1.17447	1.43058	0.429683	0.49894	0.617469	GDSL esterase/lipase EXL3-like [Chenopodium quinoa]
AUR62013782	1.9055	1.07158	1.56407	1.35231	2.47016	1.69705	0.549942	0.661283	0.808427	uncharacterized protein LOC110721570 [Chenopodium quinoa]
AUR62011484	282.173	244.156	273.072	588.124	570.511	627.162	312.202	289.157	321.217	uncharacterized protein LOC110698620 [Chenopodium quinoa]
Chenopodium_quinoa_newGene_29324	0.062812	0.074849	0.136063	2.3663	2.4717	3.63145	21.9422	19.4186	20.9222	coatomer subunit beta&apos;-3-like [Chenopodium quinoa]
AUR62003255	0.359438	0.165164	0.341493	1.0692	0.800638	0.917056	0.87138	0.599127	0.8715	lanC-like protein GCL1 [Chenopodium quinoa]
AUR62016386	1.92384	1.81296	2.44592	2.45704	2.67379	2.5273	1.12823	1.34929	1.00066	WD repeat-containing protein 43-like [Chenopodium quinoa]
AUR62036140	5.41308	4.6877	5.35173	1.68528	1.51338	1.35599	5.4779	5.91573	5.00246	PREDICTED: histone H3.2 [Musa acuminata subsp. malaccensis]
Chenopodium_quinoa_newGene_684	0.165364	0.214303	0.134785	0.412588	0.63106	0.386455	1.221	1.16456	0.821513	protein MAIN-LIKE 1-like [Chenopodium quinoa]
Chenopodium_quinoa_newGene_4079	1.15275	0.974602	0.622109	0.393258	0.295802	0.250528	0.644888	0.238843	0.417672	--
AUR62033466	0.04614	0	0	0.279195	0.293848	0.397063	0.10307	0.251851	0.172409	transcription initiation factor TFIID subunit 15-like isoform X1 [Chenopodium quinoa]
AUR62007199	4.06419	4.09876	3.7301	8.69033	9.11101	9.69567	37.8974	35.7798	35.3932	beta-amylase 3, chloroplastic-like [Chenopodium quinoa]
AUR62016446	5.25112	6.12143	4.93392	1.61954	2.24412	2.5125	2.14044	2.47344	2.60507	hypothetical protein BVRB_9g220700 isoform B [Beta vulgaris subsp. vulgaris]
AUR62022297	3.60513	3.6083	3.59572	5.81055	5.56876	6.26224	2.93266	2.42885	3.03717	jacalin-related lectin 19-like [Chenopodium quinoa]
AUR62005366	1.305	1.42508	1.44753	3.14741	2.73615	3.42767	0.995145	1.20918	1.17504	probable xyloglucan endotransglucosylase/hydrolase protein 33 [Chenopodium quinoa]
AUR62026521	0.841484	0.744312	0.976352	1.76828	1.75994	1.47578	0.695608	0.672144	0.523222	probable galacturonosyltransferase-like 8 [Chenopodium quinoa]
AUR62021989	2.39121	2.0577	1.29927	2.58602	3.25643	2.24393	0.629532	0.671026	0.749429	glucose-6-phosphate/phosphate translocator 2, chloroplastic-like [Chenopodium quinoa]
AUR62044703	0.050412	0.014331	0.002823	5.35803	0.063475	3.69824	4.00017	4.79106	4.74912	uncharacterized protein LOC110696995 [Chenopodium quinoa]
AUR62040690	0.413169	0.224164	0.264393	0.747766	0.675435	1.15115	0.293609	0.35285	0.575512	uncharacterized protein At2g39795, mitochondrial-like [Chenopodium quinoa]
AUR62013828	5.50657	5.56446	5.34688	14.223	15.0464	14.9077	24.3306	24.4724	24.7906	dehydrin ERD14-like [Chenopodium quinoa]
AUR62034777	0.043389	0	0	0.631203	0.519846	0.418978	0.076381	0	0	transcription factor bHLH137-like [Chenopodium quinoa]
AUR62022156	3.67046	3.4836	3.60026	19.5398	20.5417	23.4788	5.94793	5.39192	6.51385	jasmonate-induced protein homolog [Chenopodium quinoa]
AUR62029314	0.262548	0.36868	0.295964	0.077046	0.130815	0.074901	0.39685	0.293518	0.267149	uncharacterized protein LOC110693202 [Chenopodium quinoa]
AUR62005186	0.845347	0.980129	0.587033	0.149879	0.073515	0.037392	0.266238	0.91833	0.476714	probable histone H2A.2 [Chenopodium quinoa]
Chenopodium_quinoa_newGene_18217	0	0	0	0.201206	0.432038	0.229094	0	0	0	uncharacterized protein LOC110691480 [Chenopodium quinoa]
AUR62024861	0.157194	0.320004	0.201253	1.77995	1.72228	0.950568	0.403802	0.453047	0.264838	probable xyloglucan endotransglucosylase/hydrolase protein 23 [Chenopodium quinoa]
AUR62011677	0.364699	0.208985	0.211245	0.811387	0.82606	0.589684	0.49369	0.653353	0.422405	zinc transporter 1-like [Chenopodium quinoa]
AUR62024207	0.472847	0.628341	0.759293	0.408767	0.402231	0.281549	1.91571	1.8978	1.73128	probable pectate lyase 5 [Chenopodium quinoa]
AUR62005330	2.19844	2.52137	2.63695	0.453632	0.601473	0.575564	0.475903	0.548545	0.533781	WAT1-related protein At1g70260-like [Chenopodium quinoa]
AUR62025872	2.27138	2.05253	1.78291	1.07627	1.37145	1.85648	11.3332	10.4079	12.084	chaperone protein dnaJ 8, chloroplastic-like [Chenopodium quinoa]
AUR62013532	0.147931	0.102718	0.038362	0.590467	0.461726	0.20184	0.65703	0.454658	0.573162	probable glucan 1,3-beta-glucosidase A [Chenopodium quinoa]
AUR62018123	0.055722	0.031509	0.074994	0.16559	0.229097	0.282967	0.126686	0.106885	0.11266	probable WRKY transcription factor 4 [Chenopodium quinoa]
Chenopodium_quinoa_newGene_30259	0.241493	0.068206	0.090295	0.939456	1.03812	1.03865	0.547707	0.552756	0.634048	AAA-ATPase At3g28580-like [Chenopodium quinoa]
AUR62017294	0.057947	0.091132	0.048848	0.215737	0.369596	0.199052	0.02019	0.080558	0.118228	protein DETOXIFICATION 49-like [Chenopodium quinoa]
AUR62001549	0.013996	0	0.030001	0.34005	0.311514	0.187728	0.127742	0.08796	0.238614	aluminum-activated malate transporter 2-like isoform X2 [Chenopodium quinoa]
AUR62041007	4.74954	4.77431	4.48398	6.19263	6.23394	6.9287	2.59903	2.0573	2.18894	protein ALUMINUM SENSITIVE 3 [Chenopodium quinoa]
AUR62018315	0.202317	0.138024	0.226424	1.53874	1.26494	1.69123	0.993555	0.925813	0.679413	AAA-ATPase At3g28580-like [Chenopodium quinoa]
Chenopodium_quinoa_newGene_27662	0.130177	0.004562	0.053367	0.10858	0.192058	0.125884	0.260414	0.488273	0.247784	protein FAR1-RELATED SEQUENCE 8-like [Chenopodium quinoa]
AUR62016531	0.128349	0.098033	0.101268	0.372009	0.412592	0.571057	0.138177	0.11067	0.102933	cytochrome P450 82G1-like [Chenopodium quinoa]
AUR62020884	7.92896	6.65988	7.69315	25.9783	25.4763	26.936	4.5494	4.27765	5.08615	xyloglucan endotransglucosylase/hydrolase 2-like [Chenopodium quinoa]
AUR62014814	0.526123	0.406596	0.696797	0.07316	0.164222	0.302881	1.69643	1.83407	2.00716	hypothetical protein BVRB_8g183260 [Beta vulgaris subsp. vulgaris]
AUR62007022	75.5814	74.8788	73.1248	76.1969	74.1985	80.529	27.9017	27.1297	25.8563	uncharacterized protein LOC110732268 [Chenopodium quinoa]
Chenopodium_quinoa_newGene_26316	0.074883	0.055948	0.103551	0.555123	0.117121	0.266959	0.02203	0.074007	0.071601	uncharacterized protein LOC110686348 [Chenopodium quinoa]
AUR62006233	0.015597	0	0.052543	0.348965	0.536508	0.563529	0.312988	0.291506	0.286903	probable 2-oxoglutarate-dependent dioxygenase ANS [Chenopodium quinoa]
AUR62012006	0.128906	0.107339	0.155849	0.072602	0.128383	0.119397	0.576311	0.496338	0.259231	uncharacterized protein LOC110734645 [Chenopodium quinoa]
AUR62039993	17.2389	17.5196	16.7125	4.56005	4.16393	5.29253	18.2108	19.1994	20.6096	pathogenesis-related protein PRB1-3-like [Chenopodium quinoa]
AUR62017609	1.3184	1.30458	1.04424	3.20045	2.3833	3.09232	2.42337	1.93878	2.23923	DEAD-box ATP-dependent RNA helicase 53-like [Chenopodium quinoa]
AUR62010631	0.683144	0.566978	0.434871	0.307597	0.257182	0.273599	1.39082	1.12924	1.10048	heat stress transcription factor B-2b-like [Chenopodium quinoa]
Chenopodium_quinoa_newGene_4144	0	0	0	0.269994	0.221884	0.07553	0	0	0	uncharacterized protein LOC110717116 isoform X1 [Chenopodium quinoa]
AUR62025960	0.318514	0.314725	0.45305	0.412975	0.263018	0.493902	0.810096	1.0025	1.04061	protein ABHD18-like [Chenopodium quinoa]
AUR62017072	0.741101	0.475878	0.550024	1.77741	1.49088	1.47115	1.03991	1.20617	0.983177	receptor-like protein 12 [Chenopodium quinoa]
AUR62021770	3.38449	3.53726	3.1096	2.44582	2.68203	2.81312	6.21044	6.09347	6.34134	histone H1-like [Chenopodium quinoa]
AUR62015876	64.5329	57.6955	66.7544	28.4034	31.9611	33.17	65.0051	55.7575	58.6197	chloroplast stem-loop binding protein of 41 kDa a, chloroplastic-like [Chenopodium quinoa]
AUR62025671	0.093637	0.014836	0.034714	0.320438	0.199166	0.29882	0.658009	0.826732	0.340192	beta-amyrin synthase-like [Chenopodium quinoa]
AUR62004073	0.191598	0.120914	0.121095	0	0	0	0	0	0	transcription factor bHLH18-like [Chenopodium quinoa]
AUR62037937	0.302094	0.270959	0.318527	1.01426	1.06218	0.812251	0.849593	1.12361	1.45479	glutathione S-transferase U25-like [Chenopodium quinoa]
AUR62009499	1.28853	0.87065	1.38565	3.76216	3.73923	3.77746	1.89463	2.04167	1.50785	receptor-like protein kinase FERONIA [Chenopodium quinoa]
AUR62014029	0.080735	0.044302	0.1421	4.21747	4.4621	3.54882	0.059972	0.112624	0	uncharacterized protein LOC110694145 [Chenopodium quinoa]
AUR62015071	0.559643	0.648933	0.543905	0.235455	0.211569	0.14074	0.998533	0.963745	0.714345	thymidine kinase-like [Chenopodium quinoa]
AUR62000073	0.069437	0.074272	0.07477	0.237912	0.309825	0.394301	0.315616	0.379675	0.252543	linoleate 13S-lipoxygenase 2-1, chloroplastic-like [Chenopodium quinoa]
AUR62025945	0.0446	0.104666	0.13411	0.597011	0.444998	0.418273	0.509291	0.435151	0.620957	nucleotide pyrophosphatase/phosphodiesterase-like [Chenopodium quinoa]
Chenopodium_quinoa_newGene_8990	0.128664	0.210039	0.43015	0.03458	0.041038	0.05407	0.080029	0	0.080784	uncharacterized protein LOC110696071 [Chenopodium quinoa]
AUR62042331	1.8751	3.89102	11.6251	1.42391	0.588887	0.917508	8.71267	1.68962	7.14447	unnamed protein product (mitochondrion) [Beta vulgaris subsp. vulgaris]
AUR62033876	0.105592	0	0	0	0	0.008565	0.138396	0.081614	0.167873	uncharacterized protein LOC110690172 [Chenopodium quinoa]
AUR62008876	0.848237	0.994221	0.999972	2.54807	2.39688	2.29086	0.956207	0.672455	0.680188	protein SULFUR DEFICIENCY-INDUCED 1-like [Chenopodium quinoa]
AUR62027472	2.18075	2.44331	1.95985	0.406145	0.606618	0.763549	1.05029	1.2925	0.898689	MLP-like protein 43 [Chenopodium quinoa]
AUR62010044	0.469744	0.581535	0.536611	1.02313	0.891967	1.75345	0.590359	0.552994	0.311055	ubiquitin-conjugating enzyme E2-17 kDa-like [Chenopodium quinoa]
AUR62007161	0.006467	0.024733	0.010813	0.276994	0.240607	0.302371	0.071527	0.091238	0.092207	expansin-like B1 [Chenopodium quinoa]
AUR62001741	0.062972	0.059853	0.042379	0.206064	0.246613	0.290942	0.219537	0.263179	0.23325	L-type lectin-domain containing receptor kinase IV.1-like [Chenopodium quinoa]
AUR62029901	0.321678	0.169004	0.238132	1.02699	1.17876	0.989791	1.00559	0.933858	1.02393	protein SAR DEFICIENT 1-like [Chenopodium quinoa]
Chenopodium_quinoa_newGene_28782	0.894081	1.4257	1.75827	0.128525	0.139612	0.271669	0.260595	0.442582	0.222185	uncharacterized protein LOC110740264 [Chenopodium quinoa]
AUR62036675	2.29835	2.29358	1.9106	0.376936	0.686868	0.52411	3.06825	1.89419	2.72904	histone H2A, sperm-like [Chenopodium quinoa]
AUR62014916	0.488244	0.736323	0.447332	3.35573	3.46567	2.62714	5.03763	5.83071	6.00618	GDSL esterase/lipase At5g45950-like isoform X2 [Chenopodium quinoa]
AUR62022681	0.487426	0.645529	0.400621	0.217437	0.188946	0.144208	0	0	0	caffeic acid 3-O-methyltransferase-like [Chenopodium quinoa]
AUR62022608	53.7144	50.6642	49.8146	26.2876	25.1818	28.4493	51.9224	44.7653	47.8315	50S ribosomal protein L5, chloroplastic-like [Chenopodium quinoa]
AUR62013421	0.024192	0.012336	0.006795	1.94415	1.10057	1.74746	0.928848	0.868939	0.616729	putative inactive cadmium/zinc-transporting ATPase HMA3 [Chenopodium quinoa]
AUR62017585	17.2828	16.2059	18.7721	62.9299	66.007	69.5688	36.3496	31.4568	33.2794	1-aminocyclopropane-1-carboxylate oxidase 4-like [Chenopodium quinoa]
Chenopodium_quinoa_newGene_17945	0.327962	0.40855	0.295324	0.063123	0.106298	0.130441	0.244363	0.162965	0.119472	--
AUR62024329	0.288558	0.140854	0.145242	2.1666	2.46032	2.22879	4.34652	4.42387	4.12838	thaumatin-like protein [Chenopodium quinoa]
AUR62043215	19.5297	16.2567	17.693	9.06639	8.61239	10.3924	20.0799	19.2925	19.2454	peptidyl-prolyl cis-trans isomerase, chloroplastic isoform X2 [Chenopodium quinoa]
AUR62016438	0.021686	0.01104	0.024326	0.417657	0.44839	0.620044	0.455074	0.396634	0.279067	tricyclene synthase TPS4, chloroplastic-like [Chenopodium quinoa]
AUR62010620	0.029867	0.030408	0	0.252528	0.388076	0.308647	0.035132	0.060898	0	osmotin-like protein OSML13 [Chenopodium quinoa]
Chenopodium_quinoa_newGene_13736	0.18984	0.173458	0.245774	1.01488	1.0691	1.15225	0.666396	0.684999	0.679291	F-box/kelch-repeat protein At3g23880-like [Chenopodium quinoa]
AUR62026802	20.8514	18.3973	20.2781	9.31073	10.8156	9.69405	13.6493	12.8673	13.3446	petal death protein-like [Chenopodium quinoa]
AUR62009622	0.218637	0.136229	0.087152	0.573751	0.407778	0.727325	0.467027	0.360307	0.086251	zinc finger protein ZAT12-like [Chenopodium quinoa]
AUR62002580	1.90059	2.3892	2.50554	0.908678	0.919875	0.886337	3.92823	3.0375	4.04039	polygalacturonase At1g48100-like [Chenopodium quinoa]
AUR62023398	1.2625	1.07028	1.00784	2.65585	2.70688	2.97794	1.28261	1.01077	1.09734	ribosome production factor 2 homolog [Chenopodium quinoa]
AUR62044432	0.036632	0	0	0.329028	0.241584	0.506591	0.361548	0	0.27186	uncharacterized protein LOC110702932 [Chenopodium quinoa]
AUR62006772	1.67383	1.90984	1.80392	1.57997	1.34005	1.76287	3.41489	3.83164	3.58367	alkaline/neutral invertase A, mitochondrial-like [Chenopodium quinoa]
AUR62004336	0.094633	0.088021	0.091588	0.356292	0.418951	0.410067	0.242997	0.293169	0.223178	FT-interacting protein 1-like [Chenopodium quinoa]
AUR62013036	5.3914	4.57664	4.84182	7.50444	8.751	7.23189	4.37519	3.6999	3.67002	ubiquitin-conjugating enzyme E2-17 kDa-like [Chenopodium quinoa]
AUR62027629	4.00752	4.13889	4.27071	1.77488	1.39969	1.52801	3.87818	4.0198	4.30794	GDSL esterase/lipase At1g29660-like [Chenopodium quinoa]
AUR62011084	0	0	0.094048	0.295776	0.354105	0.583605	0.216157	0.177897	0.159965	zinc finger Ran-binding domain-containing protein 2-like [Chenopodium quinoa]
AUR62014059	2.02409	2.31183	2.06045	0.733687	0.820341	0.768133	3.521	3.33305	3.75744	polygalacturonase At1g48100-like [Chenopodium quinoa]
AUR62001600	33.4368	33.1826	35.5089	16.8298	19.9909	18.7336	25.5915	24.7724	26.2452	uncharacterized protein LOC110688217 [Chenopodium quinoa]
AUR62032903	1.8058	1.9344	1.91517	1.52126	1.4646	1.39565	3.42048	2.9967	3.2853	uncharacterized protein LOC110716395 [Chenopodium quinoa]
AUR62025611	2.72287	4.68925	4.48325	11.6042	15.4807	11.5382	5.84431	6.7258	6.3444	peamaclein-like [Chenopodium quinoa]
AUR62022088	0.809929	0.705534	0.743834	0.41395	0.356256	0.351488	0.735363	0.631156	0.713189	protein SIEVE ELEMENT OCCLUSION B-like isoform X2 [Chenopodium quinoa]
Chenopodium_quinoa_newGene_21413	1.03234	0.765564	1.13679	0.138876	0.351255	0.292632	0.737411	0.745303	0.642888	uncharacterized protein LOC110732251 [Chenopodium quinoa]
Chenopodium_quinoa_newGene_14551	0.384261	0.891603	0.596341	0.374174	0.453762	0.471932	0.201086	0.142006	0.085092	protein FAR1-RELATED SEQUENCE 5-like [Chenopodium quinoa]
AUR62014625	0.051298	0	0.014243	0.332924	0.246523	0.220184	0.229245	0.100585	0.23198	alpha-farnesene synthase-like [Chenopodium quinoa]
AUR62003402	0.133056	0.099576	0.081148	0.033453	0.098547	0.119884	0.449121	0.328376	0.29884	uncharacterized protein LOC110681803 [Chenopodium quinoa]
AUR62018943	0.833441	0.677056	1.17267	2.9419	2.76567	2.59285	1.02262	1.11028	0.961711	protein EXORDIUM-like [Chenopodium quinoa]
AUR62019831	18.3445	15.8284	16.8448	9.42098	10.148	10.1587	32.6755	28.8299	28.9292	endoglucanase 6-like [Chenopodium quinoa]
AUR62000148	11.7479	11.2643	11.5069	7.16042	6.84048	7.76726	21.3345	20.7737	19.865	beta-amylase 1, chloroplastic-like [Chenopodium quinoa]
AUR62021659	2.5773	2.97466	3.81452	2.44762	2.59339	2.4638	12.2631	12.3956	12.9699	thioredoxin-like 1-2, chloroplastic [Chenopodium quinoa]
AUR62002063	0.592939	0.531511	0.451923	1.0668	1.27185	1.64525	0.768573	0.792059	0.751804	ATPase family AAA domain-containing protein 3-like [Chenopodium quinoa]
AUR62019089	0.152917	0.166217	0.162994	0.050358	0.1168	0.066807	0.207074	0.306221	0.255208	kinesin-like protein KIN-4C [Chenopodium quinoa]
AUR62039771	0.285612	0.284775	0.220086	1.80138	1.72971	2.3308	0.61837	0.628427	0.708042	isocitrate lyase-like [Chenopodium quinoa]
AUR62008543	0.409673	0.256841	0.187918	0.854404	1.12957	0.696822	0.378519	0.398006	0.19906	glycerophosphodiester phosphodiesterase GDPD5-like [Chenopodium quinoa]
AUR62012665	2.54552	1.68568	2.35453	4.17148	3.65797	3.75642	1.51237	0.799305	1.11299	glucose-6-phosphate/phosphate translocator 2, chloroplastic-like [Chenopodium quinoa]
AUR62002107	0.482683	0.364599	0.56005	1.28531	1.24556	1.35979	0.914681	0.755874	1.20711	deacetoxyvindoline 4-hydroxylase-like [Chenopodium quinoa]
AUR62042480	1.49189	1.39678	1.60534	0.792381	0.825044	1.24666	0	0.06267	0.023812	protochlorophyllide reductase-like [Chenopodium quinoa]
AUR62018800	6.42952	6.36304	6.45707	9.15558	10.125	9.37457	4.39228	4.97971	4.92257	M-phase inducer phosphatase-like [Chenopodium quinoa]
AUR62028162	0.342357	0.439918	0.236356	0.080551	0.046637	0.039232	0.174244	0.080059	0.013586	anthocyanidin 3-O-glucosyltransferase 7-like [Chenopodium quinoa]
Chenopodium_quinoa_newGene_9143	0.09933	0.244176	0.11086	0.424071	0.44156	0.317497	0.115797	0.133703	0.102349	small heat shock protein, chloroplastic-like [Chenopodium quinoa]
Chenopodium_quinoa_newGene_1314	3.84284	3.30457	1.00827	6.20455	11.0227	5.92785	4.62101	5.01708	4.89663	uncharacterized protein LOC110728369 [Chenopodium quinoa]
AUR62013869	0.078289	0.008426	0.03701	0.158216	0.224364	0.181989	0.155289	0.179925	0.148809	cysteine-rich receptor-like protein kinase 27 isoform X1 [Chenopodium quinoa]
AUR62009386	0.108511	0.07591	0.096216	0.38109	0.411712	0.359682	0.519954	0.309477	0.338303	cellulose synthase A catalytic subunit 3 [UDP-forming]-like [Chenopodium quinoa]
AUR62006338	0.02727	0.043312	0.020393	0.295438	0.394112	0.537161	0.06344	0.036697	0.018369	cationic peroxidase 1-like [Chenopodium quinoa]
AUR62014691	0.425611	0.362968	0.472987	0.706054	0.936384	0.67009	0.111997	0.291946	0.217406	UDP-glycosyltransferase 86A1-like [Chenopodium quinoa]
AUR62009124	0.094176	0.066657	0.106458	0.015524	0.064527	0.040081	0.185069	0.183366	0.137824	protein IQ-DOMAIN 1-like [Chenopodium quinoa]
AUR62027216	0.41215	0.291274	0.359357	0.861008	0.915161	1.01371	0.448649	0.426862	0.462509	serine/threonine-protein kinase SAPK1-like [Chenopodium quinoa]
AUR62032926	0.023894	0	0.053603	1.08633	1.10974	1.43501	0.034042	0.046742	0.499118	protein synthesis inhibitor PD-S2-like [Chenopodium quinoa]
AUR62030017	60.0697	55.2437	63.2563	30.2879	29.3838	33.5549	56.6735	50.4436	52.1471	30S ribosomal protein S1, chloroplastic [Chenopodium quinoa]
AUR62037546	0.433101	0.265428	0.298227	0.858587	0.84484	0.797882	0.955344	0.70911	1.12729	homeobox-DDT domain protein RLT3-like isoform X1 [Chenopodium quinoa]
Chenopodium_quinoa_newGene_1718	0	0	0	0.533443	0.28346	0.082713	0	0	0	isoleucine--tRNA ligase, cytoplasmic-like [Chenopodium quinoa]
AUR62000417	34.2343	35.0727	34.6261	17.3397	18.8739	18.3895	32.3018	32.3152	31.0145	probable glycerol-3-phosphate acyltransferase 3 [Chenopodium quinoa]
AUR62028694	0.159936	0.151229	0.088666	0.220151	0.905377	2.10107	0.092909	0.177036	0.483663	uncharacterized protein LOC110727553 [Chenopodium quinoa]
AUR62012259	1.23723	1.15254	1.292	3.53529	3.65208	3.70927	2.4438	2.36243	2.261	zinc finger CCCH domain-containing protein 29-like [Chenopodium quinoa]
AUR62006619	1.56197	1.57467	1.65465	11.3347	11.0403	12.5069	2.0058	1.04414	1.18841	protein FLOWERING LOCUS T-like [Chenopodium quinoa]
AUR62014629	0.124699	0.104242	0.140936	0.443259	0.548431	0.461215	0.786322	0.678891	0.636286	(3S,6E)-nerolidol synthase 1-like [Chenopodium quinoa]
AUR62018561	0.08773	0.053475	0.049589	0.394456	0.425647	0.298987	0.503311	0.42045	0.391066	protein ECERIFERUM 26-like [Chenopodium quinoa]
AUR62039223	0.162207	0.275996	0.13146	0.388738	0.371742	0.416768	0.284333	0.37237	0.482262	uncharacterized protein LOC110689617 [Chenopodium quinoa]
AUR62035304	6.72514	5.28684	5.77253	2.51587	2.78917	2.88686	8.86453	8.77244	7.26243	probable pectate lyase 8 [Chenopodium quinoa]
AUR62002534	0.788302	0.686483	0.818085	0.504517	0.505416	0.736122	1.41869	1.37703	1.29126	1,4-dihydroxy-2-naphthoyl-CoA thioesterase 1-like [Chenopodium quinoa]
AUR62014139	1.21951	1.40301	1.63011	1.16592	1.31099	1.58626	7.00428	6.14427	6.15426	inactive beta-amylase 9-like [Chenopodium quinoa]
AUR62021180	0	0	0	0.192564	0.314127	0.224191	0.053773	0.123116	0.126629	receptor-like protein 12 [Chenopodium quinoa]
AUR62029780	0.68088	0.814807	0.758315	0.191857	0.204966	0.177465	0.437919	0.482204	0.341447	uncharacterized protein LOC110731615 [Chenopodium quinoa]
Chenopodium_quinoa_newGene_269	0.398543	0.464399	0.757192	1.22558	1.41003	1.24649	0.195449	0.560745	0.583454	serine/threonine-protein kinase STY46-like [Chenopodium quinoa]
AUR62017008	3.07055	3.39438	4.72094	1.76339	1.27125	1.46036	5.6411	4.90625	4.69897	hypothetical protein BVRB_8g183270 [Beta vulgaris subsp. vulgaris]
Chenopodium_quinoa_newGene_3727	0.015939	0	0	0.278774	0.372282	0.428161	0	0.026	0.073	uncharacterized protein LOC110709081 isoform X1 [Chenopodium quinoa]
Chenopodium_quinoa_newGene_19584	2.34022	2.12538	1.69996	5.61601	4.96272	5.54192	1.49107	1.23218	1.28336	protein RESPONSE TO LOW SULFUR 1-like [Spinacia oleracea]
AUR62012804	0.192995	0.039259	0.159389	0.728934	0.66722	0.919188	0.544967	0.604545	0.808424	cytosolic sulfotransferase 5-like [Chenopodium quinoa]
AUR62023546	2.84358	2.551	2.44453	1.92911	2.21315	2.30712	5.35156	5.1177	5.09227	uncharacterized protein LOC110725234 [Chenopodium quinoa]
AUR62006597	0.558616	0.543244	0.444521	0.059564	0.128752	0	0.531872	0.350785	0.235639	HMG-Y-related protein A-like [Chenopodium quinoa]
AUR62043469	17.1326	21.681	22.6328	58.2122	33.6726	44.9767	19.0912	18.5378	19.3572	5&apos;-adenylylsulfate reductase 1, chloroplastic-like [Chenopodium quinoa]
AUR62022014	0.044416	0.018962	0.090015	0.55553	0.530562	0.531291	0.418309	0.398864	0.299495	gibberellin 2-beta-dioxygenase 8-like isoform X1 [Chenopodium quinoa]
AUR62043998	1.58472	1.75918	2.00188	5.46451	6.57656	5.12036	3.37677	3.49928	3.50461	peamaclein-like [Chenopodium quinoa]
AUR62036870	0.856836	0.572976	0.768502	0.189631	0.240559	0.329249	0.482388	0.276017	0.465928	probable acyl-activating enzyme 1, peroxisomal [Chenopodium quinoa]
AUR62014764	1.40786	1.38597	1.34393	0.594856	0.844334	0.676325	0.402467	0.270302	0.437834	serine carboxypeptidase-like 31 [Chenopodium quinoa]
AUR62016555	0.071454	0.093415	0.056882	0.485776	0.251148	0.514253	0.084263	0.0663	0.156808	RPM1-interacting protein 4-like [Chenopodium quinoa]
AUR62004200	0	0	0	0.227025	0.150375	0.139833	0	0.06417	0.068704	ribosome biogenesis protein TSR3 homolog [Chenopodium quinoa]
AUR62017485	0.486737	0.43587	0.362604	1.09222	1.07178	1.00606	0.582392	0.666606	0.64774	heat shock protein 90-6, mitochondrial-like [Chenopodium quinoa]
AUR62001398	1.20722	1.48295	0.641573	3.73608	5.17098	3.49775	2.31537	1.96518	2.74367	peamaclein-like [Chenopodium quinoa]
AUR62026722	0.729986	0.465533	1.3152	0.265563	0.198789	0.152836	0.426311	0.383455	0.101974	PREDICTED: histone H3.2 [Musa acuminata subsp. malaccensis]
AUR62021089	2.95809	2.30078	2.65164	1.75004	1.58715	1.56622	4.43719	3.74991	4.29709	UDP-glycosyltransferase 88B1-like [Chenopodium quinoa]
AUR62014020	0.044233	0.063686	0	0.011393	0.008668	0.026453	0.14642	0.120515	0.156427	U-box domain-containing protein 19-like [Chenopodium quinoa]
AUR62021726	0.393419	0.341544	0.326593	0.090074	0.160283	0.128895	0.355119	0.365501	0.220404	uncharacterized protein LOC110726493 [Chenopodium quinoa]
AUR62013060	0.4103	0.389797	0.297009	0.303082	0.233729	0.225368	0.842963	0.522376	0.566157	Auxin transporter-like protein 3 [Ananas comosus]
AUR62029640	1.30009	1.28931	1.39287	2.92572	3.03397	3.64349	1.51128	1.78766	1.87461	nucleolar protein 56-like [Chenopodium quinoa]
AUR62014077	13.9782	14.0231	13.3505	6.04568	5.95819	6.20039	24.4336	23.0181	20.8568	F-box/kelch-repeat protein At1g23390-like [Chenopodium quinoa]
AUR62035182	0.128042	0.140536	0.253603	0.118824	0.135299	0.139617	0.360494	0.325301	0.438266	cell division control protein 2 homolog D-like [Chenopodium quinoa]
Chenopodium_quinoa_newGene_23307	0.108573	0.202003	0.207458	0.542636	0.744015	0.718634	0.280105	0.171	0.206291	small heat shock protein, chloroplastic-like [Chenopodium quinoa]
AUR62039709	0.194737	0.088127	0.048223	0.239963	0.284367	0.341173	0.380195	0.283365	0.250928	F-box/kelch-repeat protein At3g23880-like [Chenopodium quinoa]
AUR62017796	1.23924	0.738449	0.871572	0.784862	0.793335	0.360764	1.42391	1.49523	1.65499	uncharacterized protein LOC110695064 [Chenopodium quinoa]
AUR62011644	0.307175	0.449948	0.270123	1.16825	1.2022	1.04851	2.65143	2.59274	2.06148	UDP-glycosyltransferase 82A1-like [Chenopodium quinoa]
Chenopodium_quinoa_newGene_6263	1.34705	1.17631	1.43003	0.678121	0.91594	1.22123	0.53267	0.249929	0.130567	receptor-like protein 12 isoform X1 [Chenopodium quinoa]
AUR62027403	0.763061	0.55956	0.507679	0.165615	0.128248	0.192667	0.106844	0.155941	0.056586	endochitinase EP3-like [Chenopodium quinoa]
AUR62020493	0.063325	0.072726	0.030676	0.269669	0.275709	0.282731	0.079467	0.084751	0.083236	uncharacterized protein LOC110720763 [Chenopodium quinoa]
AUR62015892	0.66327	0.678778	0.692967	11.8332	12.4295	11.8146	0.988664	0.722729	0.814277	horcolin-like isoform X1 [Chenopodium quinoa]
AUR62016137	2.09463	1.96641	2.04777	2.47984	2.2824	2.46974	1.20411	1.17888	1.0745	beta-D-xylosidase 1-like [Chenopodium quinoa]
AUR62039431	0.10361	0.135626	0.181746	0.545318	0.614592	0.50266	0.927739	0.881591	0.731753	metalloendoproteinase 3-MMP-like [Chenopodium quinoa]
AUR62019179	0.138761	0.157766	0.071687	0.543323	0.566728	1.16171	0.26795	0.092526	0.133647	probable membrane metalloprotease ARASP2, chloroplastic [Chenopodium quinoa]
AUR62008884	1.45951	1.26971	1.44683	0.426192	0.519255	0.323158	1.37329	1.25812	1.17976	probable pectate lyase 8 [Chenopodium quinoa]
AUR62037212	0.22684	0.184776	0.255336	0.66365	0.706296	0.47069	0.970244	0.87505	0.999146	annexin D4-like [Chenopodium quinoa]
AUR62011618	1.00274	0.89951	0.954258	0.954247	0.612667	0.805225	1.65252	2.14406	2.31527	F-box/kelch-repeat protein At1g80440-like [Chenopodium quinoa]
AUR62014323	12.3612	10.854	12.1569	14.1161	11.6879	13.2045	29.933	30.6606	32.0183	protein disulfide-isomerase-like [Chenopodium quinoa]
AUR62035930	0	0	0	1.02186	1.03864	0.949101	0.020551	0.116396	0.057917	1,2-dihydroxy-3-keto-5-methylthiopentene dioxygenase 1-like [Chenopodium quinoa]
AUR62032664	2.26779	1.89535	2.06968	0.39979	0.654432	0.361765	2.51239	2.23625	1.9649	probable pectate lyase 8 [Chenopodium quinoa]
AUR62037787	1.08591	0.878709	1.07957	2.45563	1.99013	2.51066	0.967253	1.35431	0.882979	protein SLOW WALKER 1-like [Chenopodium quinoa]
AUR62011577	0.579496	0.712525	0.633102	0.198148	0.216258	0.188829	0.513843	0.578299	0.530725	uncharacterized protein LOC110698699 [Chenopodium quinoa]
AUR62024862	0.863611	0.784826	0.653318	6.22474	7.30457	6.61885	1.13296	1.46409	1.29501	probable xyloglucan endotransglucosylase/hydrolase protein 23 [Chenopodium quinoa]
AUR62039918	32.583	29.1734	31.1463	13.4724	13.9138	13.0176	26.9385	26.8769	27.0126	uncharacterized protein LOC110704598 [Chenopodium quinoa]
AUR62023391	1.55851	1.48175	1.73077	2.05783	2.52831	2.27102	1.09356	0.834978	0.895646	uncharacterized protein LOC110720487 [Chenopodium quinoa]
AUR62011085	0.615659	0.717735	0.674512	1.86872	1.68031	2.02761	1.33697	0.976434	1.24525	zinc finger Ran-binding domain-containing protein 2-like [Chenopodium quinoa]
AUR62038074	2.86778	2.41582	3.07867	5.93296	6.26341	7.82799	9.81299	9.6829	9.35302	glucose and ribitol dehydrogenase-like [Chenopodium quinoa]
AUR62008527	0.013315	0.008406	0	0.135583	0.099722	0.283024	0.354888	0.220433	0.281096	respiratory burst oxidase homolog protein A-like [Chenopodium quinoa]
AUR62005959	1.77173	1.69106	1.62228	1.52974	1.45788	1.38962	3.55743	2.78726	3.06032	probable L-type lectin-domain containing receptor kinase S.7 [Chenopodium quinoa]
AUR62020031	0.767728	0.716374	0.855929	1.54363	2.09681	1.86449	1.89095	1.16466	1.74731	L-type lectin-domain containing receptor kinase IV.2-like [Chenopodium quinoa]
Chenopodium_quinoa_newGene_7671	0	0	0.90666	0.848383	0.650329	0.842933	0.066068	0	0	--
AUR62044543	54.3302	43.3357	50.6088	101.315	116.78	150.922	69.0178	70.9134	64.0649	uncharacterized protein LOC110731086 [Chenopodium quinoa]
AUR62010108	5.95137	6.03328	6.86518	9.60213	9.82956	13.3957	5.51952	4.97042	5.05596	gibberellin-regulated protein 1-like [Chenopodium quinoa]
Chenopodium_quinoa_newGene_805	0	0.157227	0.255851	0.91983	0.310984	0.278648	0	0	0	--
AUR62012839	11.3445	11.9852	12.607	6.07937	5.10601	5.82967	9.93181	8.83534	6.73255	heavy metal-associated isoprenylated plant protein 7-like [Chenopodium quinoa]
AUR62014500	0.029352	0.195761	0.108991	0.649965	1.01374	0.504163	0.675199	0.439754	0.5966	abscisic stress-ripening protein 3-like [Chenopodium quinoa]
Chenopodium_quinoa_newGene_18926	0.229535	0.056756	0.081758	0.497305	1.18656	0.85178	0.262963	0.17542	0.470798	uncharacterized protein LOC110735230 [Chenopodium quinoa]
AUR62010622	0.040933	0	0.030863	0.426792	0.38744	0.333935	0.271173	0.236209	0.067554	pathogenesis-related protein-like [Chenopodium quinoa]
AUR62036235	0.242809	0.260608	0.138567	0.469369	0.845733	0.657041	0.53455	0.459999	0.313149	WRKY transcription factor WRKY24-like [Chenopodium quinoa]
AUR62041917	7.76254	5.12043	7.59305	35.8138	36.5748	36.7725	10.6575	10.1552	9.63439	gibberellin-regulated protein 1-like [Chenopodium quinoa]
AUR62015522	0.632245	1.39787	1.1029	3.54169	4.41597	3.43885	1.60972	2.72652	3.30743	pectinesterase inhibitor 7-like [Chenopodium quinoa]
AUR62031963	0.132845	0.180959	0.067377	0.553216	0.455335	0.448575	0.504311	0.441238	0.592008	putative leucine-rich repeat receptor-like serine/threonine-protein kinase At2g19230 isoform X1 [Chenopodium quinoa]
Chenopodium_quinoa_newGene_13822	0.103687	0.182006	0.094823	0	0	0	0.194185	0	0	uncharacterized protein LOC110700074 isoform X1 [Chenopodium quinoa]
AUR62000222	8.32253	7.37343	19.7573	32.4162	29.9354	14.0688	10.4414	9.22185	8.56294	tubulin beta-5 chain-like [Chenopodium quinoa]
AUR62041562	0.439721	0.599183	0.611485	1.50327	1.46247	1.66023	0.872014	0.849562	0.790762	rRNA biogenesis protein RRP5-like isoform X2 [Chenopodium quinoa]
Chenopodium_quinoa_newGene_12031	0	0	0	0.504318	0.723592	0.599273	0	0	0	uncharacterized protein LOC110724922 [Chenopodium quinoa]
AUR62015550	0.295501	0.181146	0.217211	0.525967	0.589617	0.669947	0.419033	0.26109	0.383744	probable helicase MAGATAMA 3 [Chenopodium quinoa]
AUR62022928	0.14917	0.118641	0.15338	0.533669	0.542577	0.545495	0.373131	0.61591	0.584316	probable inactive receptor-like protein kinase At3g56050 [Chenopodium quinoa]
AUR62011135	0.152423	0.171677	0.10569	0.168527	0.324892	0.108069	1.02412	0.805638	0.925317	ethylene-responsive transcription factor WIN1-like [Chenopodium quinoa]
Chenopodium_quinoa_newGene_23317	0	0	0.039359	0.252814	0.376894	0.797119	0.185731	0.305255	0.180154	--
AUR62030740	0.873408	0.717458	0.782166	2.32873	1.58729	2.22923	0.996622	1.05643	1.15332	hypothetical protein SOVF_191750 [Spinacia oleracea]
AUR62016029	1.65121	1.02959	1.35301	0.261979	0.492028	0.772235	0.814819	1.07776	0.856279	protein COFACTOR ASSEMBLY OF COMPLEX C SUBUNIT B CCB2, chloroplastic-like [Chenopodium quinoa]
AUR62009590	0.10802	0.060736	0.154311	0.883992	0.846916	0.755185	0.577587	0.284474	0.457151	17.4 kDa class I heat shock protein-like [Chenopodium quinoa]
AUR62038960	2.85576	2.4876	2.6874	1.33655	1.35875	1.50998	2.73904	2.82628	2.46814	expansin-B3-like [Chenopodium quinoa]
Chenopodium_quinoa_newGene_19251	0	0	0.032773	3.29728	2.92751	4.76264	1.37061	2.01371	0.062246	--
AUR62036455	0.358289	0.524927	0.20829	0.157193	0.134577	0.693766	0.339043	2.30121	3.88383	uncharacterized protein LOC110735508 [Chenopodium quinoa]
AUR62005737	0.311509	0.238784	0.266752	1.08585	0.98934	0.808588	0.667226	0.499049	0.324979	SNF1-related protein kinase regulatory subunit gamma-1-like [Chenopodium quinoa]
AUR62016440	0.486829	0.513798	0.527246	0.136927	0.096772	0.204313	0.255619	0.26701	0.305051	probable sulfate transporter 3.4 [Chenopodium quinoa]
AUR62003336	1.68605	1.61156	2.10714	3.17545	3.53895	3.03018	1.15135	0.721305	1.31362	ubiquitin-conjugating enzyme E2-17 kDa-like [Chenopodium quinoa]
AUR62032324	0.012849	0	0	0.120473	0.114709	0.126953	0.074585	0.064756	0.067009	non-specific lipid-transfer protein-like protein At2g13820 [Chenopodium quinoa]
AUR62004315	0.890301	0.791016	0.825822	0.437155	0.470066	0.537819	1.699	1.32882	1.71621	LOW QUALITY PROTEIN: (+)-neomenthol dehydrogenase-like [Chenopodium quinoa]
AUR62041371	1.08783	0.814353	0.771661	0.404255	0.379761	0.407496	0.984985	0.72019	0.849466	uncharacterized protein LOC110714482 [Chenopodium quinoa]
AUR62036884	7.21586	7.02845	6.91744	61.7561	58.6405	62.8139	24.2477	21.1459	22.1306	uncharacterized protein LOC110699044 [Chenopodium quinoa]
AUR62024177	0.204002	0.159372	0.202369	0.029519	0.005577	0.067122	0.134697	0.044943	0.058882	BAHD acyltransferase At5g47980-like [Chenopodium quinoa]
AUR62000276	63.0654	44.9411	61.2332	29.4416	28.6014	31.1902	47.5695	44.5442	44.9128	phosphoglycolate phosphatase 1B, chloroplastic-like [Chenopodium quinoa]
AUR62041904	9.58815	8.69528	9.47275	16.4636	16.2066	17.0592	7.15646	7.71467	7.1603	tubulin beta chain-like [Chenopodium quinoa]
AUR62004251	0.021392	0.054777	0.081765	0.286623	0.367309	0.267491	0.387057	0.402537	0.471438	cytochrome P450 76AD1-like [Chenopodium quinoa]
AUR62022246	0.563967	0.411029	0.439716	2.57137	2.07481	2.68958	1.1605	1.11069	1.33491	putative leucine-rich repeat receptor-like serine/threonine-protein kinase At2g19230 isoform X3 [Chenopodium quinoa]
AUR62019396	0.038162	0.009754	0.053696	0.414814	0.346162	0.385775	0.461162	0.621539	0.368761	probable pectinesterase/pectinesterase inhibitor 61 [Chenopodium quinoa]
AUR62002376	10.452	10.9606	10.8866	5.77162	5.07037	6.4471	8.03499	8.94773	8.46454	uncharacterized protein LOC110718267 [Chenopodium quinoa]
AUR62035925	4.62947	4.65585	4.40499	10.5768	9.60445	11.3603	7.42532	6.28043	6.45454	chaperonin CPN60, mitochondrial [Chenopodium quinoa]
AUR62012881	2.58365	2.04559	2.68298	1.51517	1.53696	1.9254	3.40084	3.37449	3.40579	protein EXECUTER 1, chloroplastic-like [Chenopodium quinoa]
AUR62014188	0.099855	0.074834	0.080934	0.096867	0.068127	0.018272	0.45529	0.518395	0.263399	uncharacterized protein LOC110694424 [Chenopodium quinoa]
Chenopodium_quinoa_newGene_11585	0.194426	0.247385	0.373994	7.32961	8.32258	6.82993	1.47034	1.51994	1.45818	putative cysteine proteinase inhibitor 7 [Chenopodium quinoa]
AUR62043381	4.4013	4.62223	4.16614	4.61828	4.68372	4.54725	1.69514	1.95973	1.66364	uncharacterized protein LOC110698538 [Chenopodium quinoa]
AUR62010523	2.72136	2.58643	3.13537	1.20231	1.62757	1.5822	3.904	3.50009	3.33229	AT-hook motif nuclear-localized protein 1-like [Chenopodium quinoa]
AUR62025626	0.60108	0.475634	0.628155	1.22583	1.35683	1.65391	1.64698	1.3629	1.74025	probable disease resistance protein At1g12280 [Chenopodium quinoa]
AUR62040588	0.073576	0.081309	0.112448	0.020107	0.034983	0.044831	0.132269	0.105823	0.09925	uncharacterized protein LOC110704255 isoform X1 [Chenopodium quinoa]
AUR62003207	0.058425	0.05941	0.015683	0.198296	0.132026	0.183925	0.126356	0.168475	0.144132	lysM domain receptor-like kinase 4 [Chenopodium quinoa]
AUR62030836	0.123566	0.051744	0.167247	0.485979	0.503038	0.688477	0.415854	0.20568	0.286644	probable WRKY transcription factor 40 [Chenopodium quinoa]
Chenopodium_quinoa_newGene_17071	0.209012	0.146467	0.034515	0.342912	0.605512	0.296947	0.307184	0.298893	0.413644	uncharacterized protein LOC110725471 [Chenopodium quinoa]
Chenopodium_quinoa_newGene_461	1.83993	1.56995	1.5595	0.740949	0.972648	0.438131	0.482655	0.499199	1.15112	gibberellin-regulated protein 9-like [Chenopodium quinoa]
AUR62007055	1.82426	1.5749	1.86345	1.568	1.77645	1.90785	4.43304	3.74857	4.18007	cytochrome P450 78A9-like [Chenopodium quinoa]
AUR62003293	0.524646	0.342371	0.344374	0.942667	1.01324	1.10003	0.519127	0.520926	0.582271	RNA cytidine acetyltransferase 1-like [Chenopodium quinoa]
AUR62044567	0.101404	0.292242	0.170927	0	0	0	0.147794	0	0	4-coumarate--CoA ligase 1-like [Chenopodium quinoa]
AUR62027794	0.078659	0.012187	0.11956	0.508623	0.590529	0.647571	0.190661	0.083096	0.079872	protein EXORDIUM-like [Chenopodium quinoa]
Chenopodium_quinoa_newGene_8936	0.09849	0.103263	0.357998	0.086023	0.048706	0.047839	0.587829	0.22089	0.552117	--
AUR62017939	1.49212	1.14639	1.39326	0.711275	0.564251	0.467673	0.912641	0.901947	0.902308	WAT1-related protein At5g64700-like [Chenopodium quinoa]
AUR62028262	2.15943	2.76583	2.52872	5.10211	4.17774	4.77536	2.27162	1.8511	1.82829	copper transporter 5-like [Chenopodium quinoa]
AUR62001804	0.353607	0.233718	0.274695	1.10959	1.24612	0.914058	1.33289	0.586709	0.51143	17.4 kDa class I heat shock protein-like [Chenopodium quinoa]
AUR62012835	3.98156	2.73442	4.68916	2.32984	2.65454	2.66955	1.34274	1.19367	0.865392	two-pore potassium channel 1-like [Chenopodium quinoa]
AUR62028119	27.9671	27.6244	33.243	45.4286	46.7294	52.1615	20.3852	15.7778	18.9521	protein RESPONSE TO LOW SULFUR 3-like [Chenopodium quinoa]
Chenopodium_quinoa_newGene_29018	18.1142	15.8816	16.3588	50.211	52.1221	53.3776	15.6059	15.2121	17.1652	gibberellin-regulated protein 1-like [Chenopodium quinoa]
AUR62014839	0.83036	0.897237	1.10035	3.03739	5.22692	3.47971	2.78765	2.73936	2.03956	late embryogenesis abundant protein D-29-like [Chenopodium quinoa]
AUR62020407	6.8202	7.08358	7.01575	3.30454	3.14065	3.39351	7.98387	7.34875	7.84143	uncharacterized protein LOC110720936 [Chenopodium quinoa]
AUR62030281	0.074172	0.048341	0.104195	0.180859	0.304374	0.233042	0.098894	0.138562	0.111946	calmodulin-interacting protein 111-like isoform X2 [Chenopodium quinoa]
AUR62044561	0.556901	0.573949	0.69467	1.64742	1.7714	1.32971	0.924192	0.792136	0.464916	protein NRT1/ PTR FAMILY 8.1-like [Chenopodium quinoa]
AUR62017999	2.13815	3.58947	3.00521	7.8657	8.37064	8.87443	4.60905	6.28233	4.70878	uncharacterized protein C6C3.02c-like [Chenopodium quinoa]
AUR62030886	0	0	0.005491	1.27088	1.14469	1.07579	0.049904	0.136619	0.243191	pathogenesis-related protein PRB1-3-like [Chenopodium quinoa]
AUR62015762	69.0674	62.1838	68.2836	33.0366	33.022	34.1898	65.7352	57.0572	59.0072	tropinone reductase homolog At5g06060-like [Chenopodium quinoa]
AUR62003015	0.332061	0.211352	0.359623	1.27819	1.3364	0.999033	0.585857	0.589239	0.593218	scopoletin glucosyltransferase-like [Chenopodium quinoa]
AUR62019341	0.205617	0.328201	0.235725	0.030101	0.032471	0	0.015273	0.044361	0.036893	bidirectional sugar transporter SWEET3-like [Chenopodium quinoa]
AUR62041090	0.029814	0	0.013377	0.10851	0.202535	0.141068	0.05597	0.127587	0.136264	uncharacterized protein LOC110721211 isoform X1 [Chenopodium quinoa]
AUR62002461	0.200906	0.383357	0.197627	0	0.004666	0.010679	0.027912	0.030341	0.012803	uncharacterized protein LOC110717687 [Chenopodium quinoa]
AUR62006871	0.304569	0.418893	0.413328	1.08275	1.12178	1.18345	0.556837	0.737089	0.636548	lipase-like PAD4 [Chenopodium quinoa]
AUR62016283	0	0	0.035736	0.051772	0.212726	0.341824	0.075529	0.085571	0	probable 20S rRNA accumulation protein 4 [Chenopodium quinoa]
AUR62003486	0.106308	0.151968	0.100411	1.23198	1.44752	1.62699	0.224816	0.172141	0.114909	glutamate decarboxylase 4-like [Chenopodium quinoa]
AUR62030611	0.204998	0.27262	0.182073	0.837775	0.848399	0.515587	0.615307	0.661573	0.544358	uncharacterized protein LOC110704373 [Chenopodium quinoa]
AUR62027193	0.035372	0.050853	0.021936	0.296442	0.378494	0.377883	0.350284	0.3743	0.305618	receptor kinase-like protein Xa21 [Chenopodium quinoa]
AUR62040598	0.091949	0.17402	0.316125	0.534099	0.888395	0.910038	0.831404	0.419584	1.00161	abscisic stress-ripening protein 1-like [Chenopodium quinoa]
AUR62007573	0.040492	0.027301	0.207774	0.63592	0.485949	0.653933	0.241959	0.461155	0.618608	epoxide hydrolase 4-like [Chenopodium quinoa]
AUR62026974	0.035119	0	0	0.628426	0.841229	0.896108	1.41024	1.36662	1.23157	alpha carbonic anhydrase 7-like [Chenopodium quinoa]
AUR62002914	0.781655	1.24438	1.10555	3.007	2.02613	2.46723	1.00724	0.950752	1.46508	transcription factor HHO3-like [Chenopodium quinoa]
AUR62032707	0.209352	0.097643	0.150958	0.551114	0.417038	0.517353	0.48225	0.358043	0.247974	tRNase Z TRZ3, mitochondrial-like [Chenopodium quinoa]
AUR62024361	0.269508	0.453614	0.29805	1.89917	0.743467	1.73753	1.85713	1.60186	2.11354	uncharacterized protein LOC110735007 [Chenopodium quinoa]
Chenopodium_quinoa_newGene_25692	0.244256	0.145251	0.112029	0.605868	0.758032	0.634895	0.24459	0.4047	0.35649	--
AUR62005328	4.65818	5.14569	5.02811	4.5594	5.62215	4.98559	12.779	11.9866	11.9615	MLP-like protein 423 [Chenopodium quinoa]
AUR62039363	1.27448	1.22017	1.36546	0.609874	0.884264	0.745083	2.67152	2.75781	2.74667	telomere repeat-binding protein 3-like [Chenopodium quinoa]
AUR62030516	28.1779	25.5223	27.4111	44.7342	44.1129	47.7443	106.128	97.86	98.561	ferritin, chloroplastic-like [Chenopodium quinoa]
AUR62042660	0.539415	0.161413	1.09074	0.148447	0.354639	0.144114	0.505365	0.641473	1.02825	chromatin structure-remodeling complex protein SYD-like isoform X6 [Chenopodium quinoa]
Chenopodium_quinoa_newGene_4306	0	0	0	0.481156	0.206317	0.145864	0.089937	0.144336	0	--
AUR62013344	15.2844	13.1635	13.3663	24.1035	26.0738	22.3586	8.98292	8.35412	9.19843	uncharacterized protein LOC110725627 [Chenopodium quinoa]
AUR62008626	0.45699	0.345488	0.480357	1.09074	1.18414	1.33238	0.518422	0.472941	0.459723	peter Pan-like protein isoform X1 [Chenopodium quinoa]
AUR62011909	0	0.246915	0	1.97177	1.36637	1.32181	1.43946	0.957403	2.75487	hypothetical protein BVRB_8g194020 [Beta vulgaris subsp. vulgaris]
AUR62040851	0.418973	0.596535	0.459198	0.182643	0.172306	0.064578	0.032673	0.128123	0.036909	regulatory protein NPR5-like [Chenopodium quinoa]
AUR62006396	0.098622	0.14629	0.148847	0.400828	0.517662	0.412213	0.315207	0.225819	0.328681	trans-resveratrol di-O-methyltransferase-like isoform X1 [Chenopodium quinoa]
AUR62017639	158.582	160.429	156.064	126.24	117.372	136.497	49.5904	48.3851	47.1691	ATP-dependent Clp protease adapter protein CLPS1, chloroplastic-like [Chenopodium quinoa]
AUR62038698	5.31685	5.12752	5.24717	2.69725	2.64625	3.08381	4.21163	3.79046	3.48255	valine--tRNA ligase, chloroplastic/mitochondrial 2-like isoform X1 [Chenopodium quinoa]
AUR62036701	2.49247	2.54153	2.84721	4.82886	5.40794	5.93792	1.22735	1.81366	1.52545	hypothetical protein SOVF_111720 [Spinacia oleracea]
AUR62017666	5.73578	5.00792	6.27057	2.9952	2.89334	3.50256	10.4862	9.82193	8.41934	probable strigolactone esterase DAD2 [Chenopodium quinoa]
AUR62005992	0.167219	0.309895	0.371041	0.761274	1.10067	1.17585	0.463395	0.602596	0.560072	acidic endochitinase SE2-like [Chenopodium quinoa]
AUR62001121	0	0	0	0.060347	0.137625	0.263563	0.034821	0.012072	0.0597	RPM1-interacting protein 4-like isoform X1 [Chenopodium quinoa]
AUR62033725	0.013978	0.020131	0.02812	0.112438	0.113435	0.152379	0.030239	0.019507	0.042965	uncharacterized protein LOC110733959 [Chenopodium quinoa]
AUR62023004	0.915674	1.54019	1.08711	0.29111	0.510606	0.676869	0.423951	0.579035	0.409702	MLP-like protein 28 [Chenopodium quinoa]
AUR62028558	6.07313	7.71279	7.92849	15.4255	15.8072	13.1965	5.0394	7.82529	6.6573	zinc finger A20 and AN1 domain-containing stress-associated protein 3-like [Chenopodium quinoa]
Chenopodium_quinoa_newGene_16468	0.310628	0.351032	0.344111	0	0	0	0	0	0	uncharacterized protein LOC110776087 [Spinacia oleracea]
AUR62044431	0.24463	0.164388	0.360607	0.706355	0.806491	1.06872	1.16475	1.06163	1.1084	peroxidase 12-like [Chenopodium quinoa]
AUR62016189	11.9638	9.99042	11.5969	10.2732	9.38318	10.6286	3.82168	4.95299	5.5083	uncharacterized protein LOC110697265 [Chenopodium quinoa]
AUR62023308	2253.04	1939.03	1927.68	770.92	724.254	528.938	1452.74	1525.29	1446.82	ribulose bisphosphate carboxylase small chain 3, chloroplastic-like [Chenopodium quinoa]
Chenopodium_quinoa_newGene_6959	0.284746	0.262739	0.368641	0	0	0	0	0	0	--
