# Supplementary material for: Identification of the specific long-noncoding RNAs involved in night-break mediated flowering retardation in Chenopodium quinoa
Source: BMC Genomics. 2021 Apr 19;22:284. doi: 10.1186/s12864-021-07605-2 (PMC8056640; doi:10.1186/s12864-021-07605-2)
Supplement: Supplementary file 4 — Additional file 4: Table S3. Targets of the up-regulated lncRNAs in SD1_vs_SD2 [file 12864_2021_7605_MOESM4_ESM.xlsx]

## Sheet: Sheet1
Table S3	Targets of the up-regulated lncRNAs in SD1_vs_SD2
LncRNA ID	Target ID	Target type	Target annotation
MSTRG.8116.1	AUR62000077	trans	linoleate 13S-lipoxygenase 2-1, chloroplastic-like [Chenopodium quinoa]
MSTRG.8116.1	AUR62000170	trans	protein GAST1-like [Chenopodium quinoa]
MSTRG.8116.1	AUR62000217	trans	protein N-lysine methyltransferase METTL21A-like [Chenopodium quinoa]
MSTRG.8116.1	AUR62000219	trans	10 kDa chaperonin, mitochondrial-like [Chenopodium quinoa]
MSTRG.8116.1	AUR62000234	trans	uncharacterized protein LOC110736340 [Chenopodium quinoa]
MSTRG.8116.1	AUR62000262	trans	mitochondrial proton/calcium exchanger protein-like [Chenopodium quinoa]
MSTRG.8116.1	AUR62000291	trans	uncharacterized protein LOC110736402 isoform X1 [Chenopodium quinoa]
MSTRG.8116.1	AUR62000318	trans	high affinity nitrate transporter 2.5-like [Chenopodium quinoa]
MSTRG.8116.1	AUR62000374	trans	vesicle-associated membrane protein 721 [Chenopodium quinoa]
MSTRG.8116.1	AUR62000395	trans	transcription initiation factor TFIID subunit 9-like [Chenopodium quinoa]
MSTRG.8116.1	AUR62000417	trans	probable glycerol-3-phosphate acyltransferase 3 [Chenopodium quinoa]
MSTRG.8116.1	AUR62000530	trans	amino acid permease 4-like [Chenopodium quinoa]
MSTRG.8116.1	AUR62000707	trans	dnaJ homolog subfamily B member 3-like [Chenopodium quinoa]
MSTRG.8116.1	AUR62000719	trans	eukaryotic translation initiation factor 3 subunit A-like [Chenopodium quinoa]
MSTRG.8116.1	AUR62000768	trans	rapid alkalinization factor-like [Chenopodium quinoa]
MSTRG.8116.1	AUR62000858	trans	phosphoglycerate mutase-like protein AT74H [Chenopodium quinoa]
MSTRG.8116.1	AUR62000912	trans	probable xyloglucan endotransglucosylase/hydrolase protein 27 [Chenopodium quinoa]
MSTRG.8116.1	AUR62000941	trans	probable nucleolar protein 5-2 [Chenopodium quinoa]
MSTRG.8116.1	AUR62000968	trans	uncharacterized protein LOC110737047 [Chenopodium quinoa]
MSTRG.8116.1	AUR62001001	trans	pathogenesis-related protein PR-4-like [Chenopodium quinoa]
MSTRG.8116.1	AUR62001012	trans	GDP-mannose 3,5-epimerase 2 [Chenopodium quinoa]
MSTRG.8116.1	AUR62001093	trans	phosphatidylinositol/phosphatidylcholine transfer protein SFH9-like [Chenopodium quinoa]
MSTRG.8116.1	AUR62001167	trans	jasmonate-induced protein homolog [Chenopodium quinoa]
MSTRG.8116.1	AUR62001201	trans	quinolinate synthase, chloroplastic-like [Chenopodium quinoa]
MSTRG.8116.1	AUR62001205	trans	cytochrome P450 71A3-like [Chenopodium quinoa]
MSTRG.8116.1	AUR62001281	trans	ruBisCO large subunit-binding protein subunit beta, chloroplastic-like isoform X1 [Chenopodium quinoa]
MSTRG.8116.1	AUR62001290	trans	UPF0481 protein At3g47200-like [Chenopodium quinoa]
MSTRG.8116.1	AUR62001342	trans	uncharacterized protein At3g06530-like [Chenopodium quinoa]
MSTRG.8116.1	AUR62001403	trans	hypothetical protein PRUPE_3G031000 [Prunus persica]
MSTRG.8116.1	AUR62001413	trans	translation initiation factor eIF-2B subunit alpha-like [Chenopodium quinoa]
MSTRG.8116.1	AUR62001416	trans	AT-rich interactive domain-containing protein 4-like [Chenopodium quinoa]
MSTRG.8116.1	AUR62001446	trans	protein TIFY 10A-like [Chenopodium quinoa]
MSTRG.8116.1	AUR62001482	trans	transcription factor bHLH47-like [Chenopodium quinoa]
MSTRG.8116.1	AUR62001507	trans	midasin-like [Chenopodium quinoa]
MSTRG.8116.1	AUR62001569	trans	dnaJ protein homolog ANJ1 [Chenopodium quinoa]
MSTRG.8116.1	AUR62001631	trans	nucleolar complex protein 2 homolog [Chenopodium quinoa]
MSTRG.8116.1	AUR62001690	trans	uncharacterized protein LOC110688307 [Chenopodium quinoa]
MSTRG.8116.1	AUR62001699	trans	alpha-glucan phosphorylase 2, cytosolic [Chenopodium quinoa]
MSTRG.8116.1	AUR62001712	trans	tubulin beta-2 chain-like [Chenopodium quinoa]
MSTRG.8116.1	AUR62001749	trans	uncharacterized protein LOC110688381 [Chenopodium quinoa]
MSTRG.8116.1	AUR62001828	trans	histone H2A-like [Chenopodium quinoa]
MSTRG.8116.1	AUR62001846	trans	protein SODIUM POTASSIUM ROOT DEFECTIVE 1-like [Chenopodium quinoa]
MSTRG.8116.1	AUR62001891	trans	UDP-glycosyltransferase 87A1-like [Chenopodium quinoa]
MSTRG.8116.1	AUR62002008	trans	uncharacterized protein LOC110717831 [Chenopodium quinoa]
MSTRG.8116.1	AUR62002040	trans	protein CELLULOSE SYNTHASE INTERACTIVE 1-like [Chenopodium quinoa]
MSTRG.8116.1	AUR62002059	trans	uncharacterized protein LOC110717906 [Chenopodium quinoa]
MSTRG.8116.1	AUR62002063	trans	ATPase family AAA domain-containing protein 3-like [Chenopodium quinoa]
MSTRG.8116.1	AUR62002066	trans	cellulose synthase-like protein D3 [Chenopodium quinoa]
MSTRG.8116.1	AUR62002098	trans	DNA-binding protein SMUBP-2-like [Chenopodium quinoa]
MSTRG.8116.1	AUR62002131	trans	probable inorganic phosphate transporter 1-4 [Chenopodium quinoa]
MSTRG.8116.1	AUR62002208	trans	cell number regulator 6-like [Chenopodium quinoa]
MSTRG.8116.1	AUR62002225	trans	RNA-binding protein 28-like isoform X1 [Chenopodium quinoa]
MSTRG.8116.1	AUR62002231	trans	hexose carrier protein HEX6-like [Chenopodium quinoa]
MSTRG.8116.1	AUR62002292	trans	endonuclease III homolog 1, chloroplastic-like [Chenopodium quinoa]
MSTRG.8116.1	AUR62002409	trans	cysteine synthase, chloroplastic/chromoplastic [Chenopodium quinoa]
MSTRG.8116.1	AUR62002414	trans	T-complex protein 1 subunit beta-like [Chenopodium quinoa]
MSTRG.8116.1	AUR62002521	trans	pectin acetylesterase 10-like [Chenopodium quinoa]
MSTRG.8116.1	AUR62002554	trans	transmembrane protein 120 homolog [Chenopodium quinoa]
MSTRG.8116.1	AUR62002566	trans	ATP-citrate synthase alpha chain protein 2-like [Chenopodium quinoa]
MSTRG.8116.1	AUR62002594	trans	30S ribosomal protein S1, chloroplastic [Chenopodium quinoa]
MSTRG.8116.1	AUR62002604	trans	CMP-sialic acid transporter 3-like [Chenopodium quinoa]
MSTRG.8116.1	AUR62002738	trans	calcyclin-binding protein-like [Chenopodium quinoa]
MSTRG.8116.1	AUR62002795	trans	hypothetical protein SOVF_156110 [Spinacia oleracea]
MSTRG.8116.1	AUR62002860	trans	50S ribosomal protein L15, chloroplastic [Chenopodium quinoa]
MSTRG.8116.1	AUR62002975	trans	uncharacterized protein LOC110736854 [Chenopodium quinoa]
MSTRG.8116.1	AUR62003021	trans	LAG1 longevity assurance homolog 3-like [Chenopodium quinoa]
MSTRG.8116.1	AUR62003079	trans	cytochrome b5-like [Chenopodium quinoa]
MSTRG.8116.1	AUR62003092	trans	ras GTPase-activating protein-binding protein 1-like isoform X1 [Chenopodium quinoa]
MSTRG.8116.1	AUR62003168	trans	uncharacterized protein LOC110722598 [Chenopodium quinoa]
MSTRG.8116.1	AUR62003204	trans	probable galacturonosyltransferase-like 1 [Chenopodium quinoa]
MSTRG.8116.1	AUR62003234	trans	anthocyanidin 3-O-glucosyltransferase 2-like [Chenopodium quinoa]
MSTRG.8116.1	AUR62003251	trans	ras-related protein Rab11D [Chenopodium quinoa]
MSTRG.8116.1	AUR62003254	trans	serine/threonine-protein kinase SAPK1-like [Chenopodium quinoa]
MSTRG.8116.1	AUR62003256	trans	14-3-3-like protein isoform X2 [Chenopodium quinoa]
MSTRG.8116.1	AUR62003263	trans	LMBR1 domain-containing protein 2 homolog A-like isoform X2 [Chenopodium quinoa]
MSTRG.8116.1	AUR62003264	trans	homeobox-leucine zipper protein ATHB-16-like isoform X1 [Chenopodium quinoa]
MSTRG.8116.1	AUR62003293	trans	RNA cytidine acetyltransferase 1-like [Chenopodium quinoa]
MSTRG.8116.1	AUR62003328	trans	probable L-type lectin-domain containing receptor kinase S.5 [Chenopodium quinoa]
MSTRG.8116.1	AUR62003352	trans	alpha-mannosidase-like isoform X1 [Chenopodium quinoa]
MSTRG.8116.1	AUR62003387	trans	type-2 histone deacetylase 1-like [Chenopodium quinoa]
MSTRG.8116.1	AUR62003433	trans	CBL-interacting protein kinase 2-like [Chenopodium quinoa]
MSTRG.8116.1	AUR62003441	trans	peroxidase 55-like [Chenopodium quinoa]
MSTRG.8116.1	AUR62003483	trans	protein NRT1/ PTR FAMILY 8.3-like [Chenopodium quinoa]
MSTRG.8116.1	AUR62003486	trans	glutamate decarboxylase 4-like [Chenopodium quinoa]
MSTRG.8116.1	AUR62003522	trans	50S ribosomal protein L27, chloroplastic-like [Chenopodium quinoa]
MSTRG.8116.1	AUR62003693	trans	probable mannitol dehydrogenase [Chenopodium quinoa]
MSTRG.8116.1	AUR62003699	trans	uncharacterized RNA-binding protein C1827.05c-like [Chenopodium quinoa]
MSTRG.8116.1	AUR62003700	trans	aspartyl protease family protein 1-like [Chenopodium quinoa]
MSTRG.8116.1	AUR62003735	trans	nucleolar protein 10-like isoform X1 [Chenopodium quinoa]
MSTRG.8116.1	AUR62003741	trans	amino acid transporter AVT3C-like [Chenopodium quinoa]
MSTRG.8116.1	AUR62003757	trans	protein CELLULOSE SYNTHASE INTERACTIVE 1-like [Chenopodium quinoa]
MSTRG.8116.1	AUR62003766	trans	isocitrate dehydrogenase [NADP], chloroplastic/mitochondrial-like isoform X1 [Chenopodium quinoa]
MSTRG.8116.1	AUR62003794	trans	uncharacterized protein LOC110717831 [Chenopodium quinoa]
MSTRG.8116.1	AUR62003845	trans	uncharacterized protein LOC110682264 [Chenopodium quinoa]
MSTRG.8116.1	AUR62003869	trans	calmodulin-like protein 1 [Chenopodium quinoa]
MSTRG.8116.1	AUR62003880	trans	heat shock factor protein HSF24-like [Chenopodium quinoa]
MSTRG.8116.1	AUR62004008	trans	peptidyl-prolyl cis-trans isomerase CYP65-like [Chenopodium quinoa]
MSTRG.8116.1	AUR62004041	trans	zinc finger BED domain-containing protein RICESLEEPER 2-like [Chenopodium quinoa]
MSTRG.8116.1	AUR62004071	trans	peroxidase 27-like [Chenopodium quinoa]
MSTRG.8116.1	AUR62004120	trans	protein MICRORCHIDIA 2-like [Chenopodium quinoa]
MSTRG.8116.1	AUR62004125	trans	dnaJ protein homolog 2-like [Chenopodium quinoa]
MSTRG.8116.1	AUR62004138	trans	histone-lysine N-methyltransferase ATX3-like [Chenopodium quinoa]
MSTRG.8116.1	AUR62004196	trans	UDP-glucuronate 4-epimerase 3-like [Chenopodium quinoa]
MSTRG.8116.1	AUR62004228	trans	kinesin-like protein KIN-UB [Chenopodium quinoa]
MSTRG.8116.1	AUR62004233	trans	ankyrin repeat and zinc finger domain-containing protein 1-like isoform X1 [Chenopodium quinoa]
MSTRG.8116.1	AUR62004266	trans	1-aminocyclopropane-1-carboxylate oxidase homolog 4-like [Chenopodium quinoa]
MSTRG.8116.1	AUR62004411	trans	WRKY transcription factor 22-like [Chenopodium quinoa]
MSTRG.8116.1	AUR62004423	trans	nicotinamide/nicotinic acid mononucleotide adenylyltransferase [Chenopodium quinoa]
MSTRG.8116.1	AUR62004430	trans	BAG family molecular chaperone regulator 6-like [Chenopodium quinoa]
MSTRG.8116.1	AUR62004437	trans	eukaryotic translation initiation factor 1A-like [Chenopodium quinoa]
MSTRG.8116.1	AUR62004453	trans	hypothetical protein BVRB_1g003550 [Beta vulgaris subsp. vulgaris]
MSTRG.8116.1	AUR62004458	trans	jasmonic acid-amido synthetase JAR1-like [Chenopodium quinoa]
MSTRG.8116.1	AUR62004491	trans	O-acyltransferase WSD1-like [Chenopodium quinoa]
MSTRG.8116.1	AUR62004492	trans	O-acyltransferase WSD1-like [Chenopodium quinoa]
MSTRG.8116.1	AUR62004534	trans	uncharacterized protein LOC110713916 [Chenopodium quinoa]
MSTRG.8116.1	AUR62004568	trans	caffeic acid 3-O-methyltransferase-like [Chenopodium quinoa]
MSTRG.8116.1	AUR62004570	trans	protein LHY-like isoform X1 [Chenopodium quinoa]
MSTRG.8116.1	AUR62004599	trans	E3 ubiquitin-protein ligase RNF170-like [Chenopodium quinoa]
MSTRG.8116.1	AUR62004608	trans	Proton-dependent oligopeptide transporter family [Corchorus capsularis]
MSTRG.8116.1	AUR62004637	trans	protein disulfide-isomerase 5-2-like [Chenopodium quinoa]
MSTRG.8116.1	AUR62004687	trans	beta-1,3-galactosyltransferase 7-like isoform X2 [Chenopodium quinoa]
MSTRG.8116.1	AUR62004736	trans	clathrin interactor EPSIN 2-like [Chenopodium quinoa]
MSTRG.8116.1	AUR62004746	trans	uncharacterized protein At1g04910-like [Chenopodium quinoa]
MSTRG.8116.1	AUR62004754	trans	probable polyamine oxidase 4 isoform X1 [Chenopodium quinoa]
MSTRG.8116.1	AUR62004785	trans	probable magnesium transporter NIPA6 isoform X2 [Chenopodium quinoa]
MSTRG.8116.1	AUR62004828	trans	peroxisome biogenesis protein 12-like [Chenopodium quinoa]
MSTRG.8116.1	AUR62004830	trans	uncharacterized protein LOC110708325 isoform X1 [Chenopodium quinoa]
MSTRG.8116.1	AUR62004833	trans	probable arabinose 5-phosphate isomerase [Chenopodium quinoa]
MSTRG.8116.1	AUR62004931	trans	protein ECERIFERUM 26-like [Chenopodium quinoa]
MSTRG.8116.1	AUR62004937	trans	putative calcium-transporting ATPase 13, plasma membrane-type [Chenopodium quinoa]
MSTRG.8116.1	AUR62004947	trans	GDP-mannose 3,5-epimerase 2 [Chenopodium quinoa]
MSTRG.8116.1	AUR62004952	trans	auxin-induced protein 22D-like [Chenopodium quinoa]
MSTRG.8116.1	AUR62005026	trans	probable nucleolar protein 5-2 [Chenopodium quinoa]
MSTRG.8116.1	AUR62005136	trans	uncharacterized protein LOC110708611 isoform X1 [Chenopodium quinoa]
MSTRG.8116.1	AUR62005194	trans	respiratory burst oxidase homolog protein B-like [Chenopodium quinoa]
MSTRG.8116.1	AUR62005201	trans	rapid alkalinization factor-like [Chenopodium quinoa]
MSTRG.8116.1	AUR62005204	trans	ATP-dependent Clp protease proteolytic subunit-related protein 3, chloroplastic-like [Chenopodium quinoa]
MSTRG.8116.1	AUR62005245	trans	eukaryotic translation initiation factor 3 subunit A-like [Chenopodium quinoa]
MSTRG.8116.1	AUR62005363	trans	aldehyde dehydrogenase family 2 member B7, mitochondrial-like isoform X2 [Chenopodium quinoa]
MSTRG.8116.1	AUR62005366	trans	probable xyloglucan endotransglucosylase/hydrolase protein 33 [Chenopodium quinoa]
MSTRG.8116.1	AUR62005376	trans	pre-mRNA-processing factor 17-like isoform X2 [Chenopodium quinoa]
MSTRG.8116.1	AUR62005384	trans	carbonic anhydrase 2-like isoform X1 [Chenopodium quinoa]
MSTRG.8116.1	AUR62005387	trans	transcription factor bHLH90-like [Chenopodium quinoa]
MSTRG.8116.1	AUR62005434	trans	pentatricopeptide repeat-containing protein At1g60770-like [Chenopodium quinoa]
MSTRG.8116.1	AUR62005476	trans	rust resistance kinase Lr10-like [Chenopodium quinoa]
MSTRG.8116.1	AUR62005548	trans	probable LRR receptor-like serine/threonine-protein kinase At1g67720 isoform X2 [Chenopodium quinoa]
MSTRG.8116.1	AUR62005617	trans	inositol-tetrakisphosphate 1-kinase 1-like [Chenopodium quinoa]
MSTRG.8116.1	AUR62005655	trans	glucose-6-phosphate 1-dehydrogenase, chloroplastic-like isoform X1 [Chenopodium quinoa]
MSTRG.8116.1	AUR62005662	trans	MACPF domain-containing protein At1g14780-like [Chenopodium quinoa]
MSTRG.8116.1	AUR62005716	trans	uncharacterized protein LOC110711936 [Chenopodium quinoa]
MSTRG.8116.1	AUR62005770	trans	probable methyltransferase PMT2 [Chenopodium quinoa]
MSTRG.8116.1	AUR62005814	trans	expansin-A10-like [Chenopodium quinoa]
MSTRG.8116.1	AUR62005868	trans	uncharacterized protein At5g01610-like [Chenopodium quinoa]
MSTRG.8116.1	AUR62005946	trans	hypothetical protein SOVF_142850 [Spinacia oleracea]
MSTRG.8116.1	AUR62005992	trans	acidic endochitinase SE2-like [Chenopodium quinoa]
MSTRG.8116.1	AUR62006069	trans	importin subunit beta-1-like [Chenopodium quinoa]
MSTRG.8116.1	AUR62006148	trans	bidirectional sugar transporter SWEET3-like [Chenopodium quinoa]
MSTRG.8116.1	AUR62006185	trans	heme-binding-like protein At3g10130, chloroplastic [Chenopodium quinoa]
MSTRG.8116.1	AUR62006252	trans	IAA-amino acid hydrolase ILR1-like [Chenopodium quinoa]
MSTRG.8116.1	AUR62006298	trans	probable WRKY transcription factor 33 [Chenopodium quinoa]
MSTRG.8116.1	AUR62006299	trans	F-box/LRR-repeat protein 3-like [Chenopodium quinoa]
MSTRG.8116.1	AUR62006338	trans	cationic peroxidase 1-like [Chenopodium quinoa]
MSTRG.8116.1	AUR62006407	trans	NAC domain-containing protein 82-like [Chenopodium quinoa]
MSTRG.8116.1	AUR62006420	trans	putative FBD-associated F-box protein At5g53635 [Chenopodium quinoa]
MSTRG.8116.1	AUR62006447	trans	probable LRR receptor-like serine/threonine-protein kinase At1g06840 isoform X2 [Chenopodium quinoa]
MSTRG.8116.1	AUR62006497	trans	exosome complex component RRP4 homolog [Chenopodium quinoa]
MSTRG.8116.1	AUR62006563	trans	hydroxymethylglutaryl-CoA lyase, mitochondrial-like [Chenopodium quinoa]
MSTRG.8116.1	AUR62006578	trans	protein DGS1, mitochondrial-like [Chenopodium quinoa]
MSTRG.8116.1	AUR62006581	trans	uncharacterized protein LOC110701014 [Chenopodium quinoa]
MSTRG.8116.1	AUR62006619	trans	protein FLOWERING LOCUS T-like [Chenopodium quinoa]
MSTRG.8116.1	AUR62006637	trans	calreticulin-3-like [Chenopodium quinoa]
MSTRG.8116.1	AUR62006655	trans	probable WRKY transcription factor 34 [Chenopodium quinoa]
MSTRG.8116.1	AUR62006688	trans	wall-associated receptor kinase-like 8 [Chenopodium quinoa]
MSTRG.8116.1	AUR62006714	trans	wall-associated receptor kinase-like 8 [Chenopodium quinoa]
MSTRG.8116.1	AUR62006729	trans	vesicle-associated membrane protein 721-like [Chenopodium quinoa]
MSTRG.8116.1	AUR62006831	trans	uncharacterized protein LOC110701257 isoform X2 [Chenopodium quinoa]
MSTRG.8116.1	AUR62006870	trans	amino-acid permease BAT1 homolog [Chenopodium quinoa]
MSTRG.8116.1	AUR62006871	trans	lipase-like PAD4 [Chenopodium quinoa]
MSTRG.8116.1	AUR62006992	trans	uncharacterized protein LOC110701407 [Chenopodium quinoa]
MSTRG.8116.1	AUR62007038	trans	oligopeptide transporter 7-like [Chenopodium quinoa]
MSTRG.8116.1	AUR62007072	trans	zinc finger BED domain-containing protein RICESLEEPER 2-like [Chenopodium quinoa]
MSTRG.8116.1	AUR62007084	trans	mitochondrial import inner membrane translocase subunit Tim13-like [Chenopodium quinoa]
MSTRG.8116.1	AUR62007132	trans	ethylene-responsive transcription factor ERF104-like [Chenopodium quinoa]
MSTRG.8116.1	AUR62007133	trans	ethylene-responsive transcription factor 2-like [Chenopodium quinoa]
MSTRG.8116.1	AUR62007152	trans	50S ribosomal protein L19, chloroplastic-like [Chenopodium quinoa]
MSTRG.8116.1	AUR62007156	trans	uncharacterized protein LOC110732408 [Chenopodium quinoa]
MSTRG.8116.1	AUR62007161	trans	expansin-like B1 [Chenopodium quinoa]
MSTRG.8116.1	AUR62007173	trans	glutathione S-transferase T3-like [Chenopodium quinoa]
MSTRG.8116.1	AUR62007202	trans	M-phase inducer phosphatase-like [Chenopodium quinoa]
MSTRG.8116.1	AUR62007238	trans	type I inositol polyphosphate 5-phosphatase 2-like [Chenopodium quinoa]
MSTRG.8116.1	AUR62007322	trans	probable acyl-activating enzyme 2 [Chenopodium quinoa]
MSTRG.8116.1	AUR62007352	trans	uncharacterized protein At1g32220, chloroplastic-like [Chenopodium quinoa]
MSTRG.8116.1	AUR62007381	trans	DEAD-box ATP-dependent RNA helicase 5-like [Chenopodium quinoa]
MSTRG.8116.1	AUR62007395	trans	MOB kinase activator-like 1A [Chenopodium quinoa]
MSTRG.8116.1	AUR62007420	trans	ubiquinol oxidase 2, mitochondrial-like [Chenopodium quinoa]
MSTRG.8116.1	AUR62007459	trans	uncharacterized protein LOC110732728 [Chenopodium quinoa]
MSTRG.8116.1	AUR62007466	trans	hsp70-Hsp90 organizing protein 3-like [Chenopodium quinoa]
MSTRG.8116.1	AUR62007491	trans	protein NRT1/ PTR FAMILY 6.3-like [Chenopodium quinoa]
MSTRG.8116.1	AUR62007509	trans	small heat shock protein, chloroplastic isoform X1 [Chenopodium quinoa]
MSTRG.8116.1	AUR62007511	trans	probable aspartyl protease At4g16563 [Chenopodium quinoa]
MSTRG.8116.1	AUR62007544	trans	DEAD-box ATP-dependent RNA helicase 16-like [Chenopodium quinoa]
MSTRG.8116.1	AUR62007548	trans	putative pentatricopeptide repeat-containing protein At5g65820 [Chenopodium quinoa]
MSTRG.8116.1	AUR62007551	trans	uncharacterized protein At3g49720-like [Chenopodium quinoa]
MSTRG.8116.1	AUR62007559	trans	succinate dehydrogenase [ubiquinone] flavoprotein subunit, mitochondrial-like [Chenopodium quinoa]
MSTRG.8116.1	AUR62007576	trans	ATPase family AAA domain-containing protein 3-like [Chenopodium quinoa]
MSTRG.8116.1	AUR62007581	trans	putative glucose-6-phosphate 1-epimerase [Chenopodium quinoa]
MSTRG.8116.1	AUR62007584	trans	peroxidase 27-like [Chenopodium quinoa]
MSTRG.8116.1	AUR62007610	trans	phosphatidylinositol/phosphatidylcholine transfer protein SFH12-like isoform X1 [Chenopodium quinoa]
MSTRG.8116.1	AUR62007646	trans	cytochrome P450 84A1-like [Chenopodium quinoa]
MSTRG.8116.1	AUR62007669	trans	putative DEAD-box ATP-dependent RNA helicase 29 [Chenopodium quinoa]
MSTRG.8116.1	AUR62007774	trans	importin-9-like isoform X1 [Chenopodium quinoa]
MSTRG.8116.1	AUR62007849	trans	DNA-directed RNA polymerase 1B, mitochondrial-like [Chenopodium quinoa]
MSTRG.8116.1	AUR62007872	trans	uncharacterized protein LOC110686072 isoform X1 [Chenopodium quinoa]
MSTRG.8116.1	AUR62007883	trans	hypothetical protein BVRB_6g139800 [Beta vulgaris subsp. vulgaris]
MSTRG.8116.1	AUR62007986	trans	uncharacterized protein LOC110686181 [Chenopodium quinoa]
MSTRG.8116.1	AUR62008055	trans	mediator of RNA polymerase II transcription subunit 19a-like [Chenopodium quinoa]
MSTRG.8116.1	AUR62008088	trans	hypothetical protein SOVF_173910 [Spinacia oleracea]
MSTRG.8116.1	AUR62008216	trans	protein KINESIN LIGHT CHAIN-RELATED 3-like [Chenopodium quinoa]
MSTRG.8116.1	AUR62008255	trans	salicylate carboxymethyltransferase-like [Chenopodium quinoa]
MSTRG.8116.1	AUR62008292	trans	anaphase-promoting complex subunit 8-like [Chenopodium quinoa]
MSTRG.8116.1	AUR62008298	trans	LOW QUALITY PROTEIN: protein EDS1L-like [Chenopodium quinoa]
MSTRG.8116.1	AUR62008302	trans	GDSL esterase/lipase At5g14450-like [Chenopodium quinoa]
MSTRG.8116.1	AUR62008345	trans	calcium-dependent protein kinase 10-like [Chenopodium quinoa]
MSTRG.8116.1	AUR62008396	trans	putative pentatricopeptide repeat-containing protein At1g74580 [Chenopodium quinoa]
MSTRG.8116.1	AUR62008417	trans	gibberellin-regulated protein 6-like [Chenopodium quinoa]
MSTRG.8116.1	AUR62008436	trans	glutelin type-A 3-like [Chenopodium quinoa]
MSTRG.8116.1	AUR62008438	trans	NAC domain-containing protein 100-like [Chenopodium quinoa]
MSTRG.8116.1	AUR62008442	trans	ribulose-phosphate 3-epimerase, chloroplastic-like [Chenopodium quinoa]
MSTRG.8116.1	AUR62008472	trans	uncharacterized protein LOC110700645 [Chenopodium quinoa]
MSTRG.8116.1	AUR62008485	trans	uncharacterized protein LOC110700656 [Chenopodium quinoa]
MSTRG.8116.1	AUR62008515	trans	flavonoid 3&apos;-monooxygenase-like [Chenopodium quinoa]
MSTRG.8116.1	AUR62008577	trans	ubiquitin carboxyl-terminal hydrolase 23-like [Chenopodium quinoa]
MSTRG.8116.1	AUR62008609	trans	glutathione S-transferase-like [Chenopodium quinoa]
MSTRG.8116.1	AUR62008625	trans	mitochondrial zinc maintenance protein 1, mitochondrial-like [Chenopodium quinoa]
MSTRG.8116.1	AUR62008626	trans	peter Pan-like protein isoform X1 [Chenopodium quinoa]
MSTRG.8116.1	AUR62008678	trans	poly [ADP-ribose] polymerase 2-like [Chenopodium quinoa]
MSTRG.8116.1	AUR62008727	trans	pathogenesis-related protein STH-21-like [Chenopodium quinoa]
MSTRG.8116.1	AUR62008747	trans	importin subunit alpha-like isoform X1 [Chenopodium quinoa]
MSTRG.8116.1	AUR62008766	trans	phosphatidylinositol:ceramide inositolphosphotransferase 1-like [Chenopodium quinoa]
MSTRG.8116.1	AUR62008772	trans	DDB1- and CUL4-associated factor 13-like [Chenopodium quinoa]
MSTRG.8116.1	AUR62008859	trans	TATA box-binding protein-associated factor RNA polymerase I subunit B-like [Chenopodium quinoa]
MSTRG.8116.1	AUR62008870	trans	LOW QUALITY PROTEIN: guanine nucleotide-binding protein-like NSN1 [Chenopodium quinoa]
MSTRG.8116.1	AUR62008880	trans	uncharacterized protein LOC110728090 [Chenopodium quinoa]
MSTRG.8116.1	AUR62008884	trans	probable pectate lyase 8 [Chenopodium quinoa]
MSTRG.8116.1	AUR62008943	trans	hypothetical protein BVRB_2g026160 [Beta vulgaris subsp. vulgaris]
MSTRG.8116.1	AUR62008997	trans	uncharacterized protein LOC110728210 [Chenopodium quinoa]
MSTRG.8116.1	AUR62009043	trans	replication protein A 32 kDa subunit A-like [Chenopodium quinoa]
MSTRG.8116.1	AUR62009102	trans	17.3 kDa class II heat shock protein-like [Chenopodium quinoa]
MSTRG.8116.1	AUR62009118	trans	eukaryotic initiation factor 4A-9-like [Chenopodium quinoa]
MSTRG.8116.1	AUR62009263	trans	argininosuccinate synthase, chloroplastic-like [Chenopodium quinoa]
MSTRG.8116.1	AUR62009317	trans	kirola-like [Chenopodium quinoa]
MSTRG.8116.1	AUR62009320	trans	MLP-like protein 31 [Chenopodium quinoa]
MSTRG.8116.1	AUR62009326	trans	la protein 1-like [Chenopodium quinoa]
MSTRG.8116.1	AUR62009384	trans	protein DETOXIFICATION 43-like [Chenopodium quinoa]
MSTRG.8116.1	AUR62009390	trans	cytokinin riboside 5&apos;-monophosphate phosphoribohydrolase LOG8-like isoform X1 [Chenopodium quinoa]
MSTRG.8116.1	AUR62009444	trans	probable galacturonosyltransferase 9 [Chenopodium quinoa]
MSTRG.8116.1	AUR62009474	trans	U3 small nucleolar ribonucleoprotein protein IMP3-like [Chenopodium quinoa]
MSTRG.8116.1	AUR62009489	trans	UDP-arabinopyranose mutase 1-like [Chenopodium quinoa]
MSTRG.8116.1	AUR62009496	trans	uncharacterized protein LOC110705791 [Chenopodium quinoa]
MSTRG.8116.1	AUR62009499	trans	receptor-like protein kinase FERONIA [Chenopodium quinoa]
MSTRG.8116.1	AUR62009509	trans	transcription factor bHLH137-like [Chenopodium quinoa]
MSTRG.8116.1	AUR62009558	trans	oxysterol-binding protein-related protein 3C-like [Chenopodium quinoa]
MSTRG.8116.1	AUR62009607	trans	ACT domain-containing protein ACR9-like [Chenopodium quinoa]
MSTRG.8116.1	AUR62009615	trans	histone H2A-like [Chenopodium quinoa]
MSTRG.8116.1	AUR62009645	trans	60S ribosomal export protein NMD3-like [Chenopodium quinoa]
MSTRG.8116.1	AUR62009860	trans	DNA-directed RNA polymerase I subunit rpa49-like [Chenopodium quinoa]
MSTRG.8116.1	AUR62009869	trans	phospholipid:diacylglycerol acyltransferase 1-like isoform X1 [Chenopodium quinoa]
MSTRG.8116.1	AUR62009878	trans	developmentally-regulated G-protein 2 [Chenopodium quinoa]
MSTRG.8116.1	AUR62009884	trans	transcription factor bHLH47-like [Chenopodium quinoa]
MSTRG.8116.1	AUR62009916	trans	transmembrane protein 87A-like [Chenopodium quinoa]
MSTRG.8116.1	AUR62009919	trans	protein TIFY 10A-like [Chenopodium quinoa]
MSTRG.8116.1	AUR62009942	trans	GDSL esterase/lipase 4-like [Chenopodium quinoa]
MSTRG.8116.1	AUR62009984	trans	uncharacterized protein LOC110718474 [Chenopodium quinoa]
MSTRG.8116.1	AUR62009999	trans	F-box/LRR-repeat protein 10-like [Chenopodium quinoa]
MSTRG.8116.1	AUR62010108	trans	gibberellin-regulated protein 1-like [Chenopodium quinoa]
MSTRG.8116.1	AUR62010123	trans	glutamate decarboxylase [Chenopodium quinoa]
MSTRG.8116.1	AUR62010142	trans	LEAF RUST 10 DISEASE-RESISTANCE LOCUS RECEPTOR-LIKE PROTEIN KINASE-like 1.2 [Chenopodium quinoa]
MSTRG.8116.1	AUR62010150	trans	7-deoxyloganetin glucosyltransferase-like [Chenopodium quinoa]
MSTRG.8116.1	AUR62010249	trans	O-acyltransferase WSD1-like isoform X3 [Chenopodium quinoa]
MSTRG.8116.1	AUR62010294	trans	protein GOS9-like [Chenopodium quinoa]
MSTRG.8116.1	AUR62010398	trans	zinc finger protein GIS2-like [Chenopodium quinoa]
MSTRG.8116.1	AUR62010403	trans	GATA transcription factor 5-like [Chenopodium quinoa]
MSTRG.8116.1	AUR62010426	trans	uncharacterized CRM domain-containing protein At3g25440, chloroplastic-like [Chenopodium quinoa]
MSTRG.8116.1	AUR62010433	trans	ABC transporter E family member 2 [Chenopodium quinoa]
MSTRG.8116.1	AUR62010460	trans	hypothetical protein GLYMA_19G178800 [Glycine max]
MSTRG.8116.1	AUR62010571	trans	pto-interacting protein 1-like [Chenopodium quinoa]
MSTRG.8116.1	AUR62010597	trans	tubulin beta-9 chain [Chenopodium quinoa]
MSTRG.8116.1	AUR62010618	trans	osmotin-like protein OSML13 [Chenopodium quinoa]
MSTRG.8116.1	AUR62010620	trans	osmotin-like protein OSML13 [Chenopodium quinoa]
MSTRG.8116.1	AUR62010673	trans	glutamate--cysteine ligase, chloroplastic-like [Chenopodium quinoa]
MSTRG.8116.1	AUR62010745	trans	heavy metal-associated isoprenylated plant protein 39-like [Chenopodium quinoa]
MSTRG.8116.1	AUR62010767	trans	uncharacterized protein LOC110719603 [Chenopodium quinoa]
MSTRG.8116.1	AUR62010841	trans	uncharacterized protein LOC110719244 [Chenopodium quinoa]
MSTRG.8116.1	AUR62010842	trans	hypothetical protein SOVF_118660 [Spinacia oleracea]
MSTRG.8116.1	AUR62010874	trans	coronatine-insensitive protein 1-like isoform X1 [Chenopodium quinoa]
MSTRG.8116.1	AUR62010944	trans	auxin-responsive protein IAA27-like isoform X2 [Chenopodium quinoa]
MSTRG.8116.1	AUR62011026	trans	aldehyde dehydrogenase family 2 member C4-like [Chenopodium quinoa]
MSTRG.8116.1	AUR62011039	trans	3-hydroxyisobutyryl-CoA hydrolase-like protein 3, mitochondrial [Chenopodium quinoa]
MSTRG.8116.1	AUR62011084	trans	zinc finger Ran-binding domain-containing protein 2-like [Chenopodium quinoa]
MSTRG.8116.1	AUR62011103	trans	uncharacterized protein LOC110731086 [Chenopodium quinoa]
MSTRG.8116.1	AUR62011104	trans	uncharacterized protein LOC110731086 [Chenopodium quinoa]
MSTRG.8116.1	AUR62011120	trans	ribosome biogenesis regulatory protein homolog [Chenopodium quinoa]
MSTRG.8116.1	AUR62011121	trans	NHP2-like protein 1 [Chenopodium quinoa]
MSTRG.8116.1	AUR62011124	trans	probable sugar phosphate/phosphate translocator At2g25520 [Chenopodium quinoa]
MSTRG.8116.1	AUR62011143	trans	uncharacterized protein LOC110707958 [Chenopodium quinoa]
MSTRG.8116.1	AUR62011195	trans	calmodulin-binding receptor-like cytoplasmic kinase 3 [Chenopodium quinoa]
MSTRG.8116.1	AUR62011202	trans	leucine-rich repeat receptor-like serine/threonine-protein kinase BAM3 [Chenopodium quinoa]
MSTRG.8116.1	AUR62011264	trans	transmembrane 9 superfamily member 11-like [Chenopodium quinoa]
MSTRG.8116.1	AUR62011286	trans	bifunctional phosphatase IMPL2, chloroplastic-like isoform X1 [Chenopodium quinoa]
MSTRG.8116.1	AUR62011329	trans	glucan endo-1,3-beta-D-glucosidase-like [Chenopodium quinoa]
MSTRG.8116.1	AUR62011391	trans	cold-regulated 413 plasma membrane protein 2-like [Chenopodium quinoa]
MSTRG.8116.1	AUR62011443	trans	prostaglandin reductase-3-like [Chenopodium quinoa]
MSTRG.8116.1	AUR62011480	trans	uncharacterized protein LOC110698620 [Chenopodium quinoa]
MSTRG.8116.1	AUR62011484	trans	uncharacterized protein LOC110698620 [Chenopodium quinoa]
MSTRG.8116.1	AUR62011522	trans	palmitoyl-monogalactosyldiacylglycerol delta-7 desaturase, chloroplastic-like [Chenopodium quinoa]
MSTRG.8116.1	AUR62011529	trans	phospholipase D alpha 1-like [Chenopodium quinoa]
MSTRG.8116.1	AUR62011552	trans	citrate synthase, mitochondrial-like [Chenopodium quinoa]
MSTRG.8116.1	AUR62011569	trans	WD repeat-containing protein 43-like [Chenopodium quinoa]
MSTRG.8116.1	AUR62011571	trans	acyl-protein thioesterase 2-like [Chenopodium quinoa]
MSTRG.8116.1	AUR62011577	trans	uncharacterized protein LOC110698699 [Chenopodium quinoa]
MSTRG.8116.1	AUR62011582	trans	boron transporter 4-like [Chenopodium quinoa]
MSTRG.8116.1	AUR62011682	trans	protein NRT1/ PTR FAMILY 1.2 [Chenopodium quinoa]
MSTRG.8116.1	AUR62011811	trans	ribosomal RNA small subunit methyltransferase-like [Chenopodium quinoa]
MSTRG.8116.1	AUR62011820	trans	universal stress protein PHOS32-like [Chenopodium quinoa]
MSTRG.8116.1	AUR62011935	trans	probable galacturonosyltransferase 6 isoform X1 [Chenopodium quinoa]
MSTRG.8116.1	AUR62011963	trans	peptidyl-prolyl cis-trans isomerase CYP63-like [Chenopodium quinoa]
MSTRG.8116.1	AUR62011966	trans	calcium-transporting ATPase 12, plasma membrane-type-like [Chenopodium quinoa]
MSTRG.8116.1	AUR62012024	trans	nudix hydrolase 23, chloroplastic-like [Chenopodium quinoa]
MSTRG.8116.1	AUR62012034	trans	probable protein phosphatase 2C 25 [Chenopodium quinoa]
MSTRG.8116.1	AUR62012040	trans	zinc finger CCCH domain-containing protein 44-like [Chenopodium quinoa]
MSTRG.8116.1	AUR62012096	trans	elicitor-responsive protein 1 isoform X2 [Chenopodium quinoa]
MSTRG.8116.1	AUR62012119	trans	E3 ubiquitin-protein ligase SDIR1-like isoform X2 [Chenopodium quinoa]
MSTRG.8116.1	AUR62012145	trans	uncharacterized protein At2g39795, mitochondrial-like [Chenopodium quinoa]
MSTRG.8116.1	AUR62012161	trans	protein NRT1/ PTR FAMILY 5.6-like [Chenopodium quinoa]
MSTRG.8116.1	AUR62012175	trans	17.8 kDa class I heat shock protein-like [Chenopodium quinoa]
MSTRG.8116.1	AUR62012229	trans	auxin transporter-like protein 2 [Chenopodium quinoa]
MSTRG.8116.1	AUR62012259	trans	zinc finger CCCH domain-containing protein 29-like [Chenopodium quinoa]
MSTRG.8116.1	AUR62012262	trans	omega-3 fatty acid desaturase, chloroplastic-like [Chenopodium quinoa]
MSTRG.8116.1	AUR62012302	trans	GDP-mannose transporter GONST3-like [Chenopodium quinoa]
MSTRG.8116.1	AUR62012327	trans	uncharacterized protein LOC110733522 [Chenopodium quinoa]
MSTRG.8116.1	AUR62012332	trans	amino acid transporter AVT6C-like [Chenopodium quinoa]
MSTRG.8116.1	AUR62012359	trans	isoflavone 2&apos;-hydroxylase-like [Chenopodium quinoa]
MSTRG.8116.1	AUR62012362	trans	uncharacterized protein LOC110733563 [Chenopodium quinoa]
MSTRG.8116.1	AUR62012383	trans	jasmonate-induced protein homolog [Chenopodium quinoa]
MSTRG.8116.1	AUR62012384	trans	jasmonate-induced protein homolog [Chenopodium quinoa]
MSTRG.8116.1	AUR62012412	trans	PX domain-containing protein EREL1-like isoform X1 [Chenopodium quinoa]
MSTRG.8116.1	AUR62012575	trans	alpha-farnesene synthase-like [Chenopodium quinoa]
MSTRG.8116.1	AUR62012626	trans	putative receptor-like protein kinase At4g00960 [Chenopodium quinoa]
MSTRG.8116.1	AUR62012654	trans	probable dolichyl-diphosphooligosaccharide--protein glycosyltransferase subunit 3B [Chenopodium quinoa]
MSTRG.8116.1	AUR62012721	trans	5&apos;-adenylylsulfate reductase 1, chloroplastic-like [Chenopodium quinoa]
MSTRG.8116.1	AUR62012840	trans	oligopeptide transporter 3-like [Chenopodium quinoa]
MSTRG.8116.1	AUR62012864	trans	uncharacterized protein LOC110687511 [Chenopodium quinoa]
MSTRG.8116.1	AUR62012932	trans	SEC1 family transport protein SLY1-like [Chenopodium quinoa]
MSTRG.8116.1	AUR62013094	trans	triosephosphate isomerase, chloroplastic isoform X1 [Arachis ipaensis]
MSTRG.8116.1	AUR62013140	trans	uncharacterized protein LOC110740294 [Chenopodium quinoa]
MSTRG.8116.1	AUR62013181	trans	calcium-dependent protein kinase 26-like [Chenopodium quinoa]
MSTRG.8116.1	AUR62013194	trans	putative disease resistance protein RGA1 isoform X1 [Chenopodium quinoa]
MSTRG.8116.1	AUR62013198	trans	brefeldin A-inhibited guanine nucleotide-exchange protein 1-like isoform X1 [Chenopodium quinoa]
MSTRG.8116.1	AUR62013301	trans	putative clathrin assembly protein At5g35200 [Chenopodium quinoa]
MSTRG.8116.1	AUR62013370	trans	NHP2-like protein 1 [Chenopodium quinoa]
MSTRG.8116.1	AUR62013371	trans	ribosome biogenesis regulatory protein homolog [Chenopodium quinoa]
MSTRG.8116.1	AUR62013390	trans	eukaryotic translation initiation factor 2D-like [Chenopodium quinoa]
MSTRG.8116.1	AUR62013465	trans	putative DEAD-box ATP-dependent RNA helicase 29 [Chenopodium quinoa]
MSTRG.8116.1	AUR62013480	trans	bidirectional sugar transporter SWEET1-like [Chenopodium quinoa]
MSTRG.8116.1	AUR62013484	trans	alcohol dehydrogenase 1 [Chenopodium quinoa]
MSTRG.8116.1	AUR62013560	trans	putative lipid-binding protein AIR1 [Chenopodium quinoa]
MSTRG.8116.1	AUR62013570	trans	PREDICTED: histone H3.2 [Musa acuminata subsp. malaccensis]
MSTRG.8116.1	AUR62013715	trans	uncharacterized protein LOC110721509 [Chenopodium quinoa]
MSTRG.8116.1	AUR62013716	trans	dnaJ protein homolog 2-like [Chenopodium quinoa]
MSTRG.8116.1	AUR62013721	trans	putative cysteine proteinase inhibitor 7 [Chenopodium quinoa]
MSTRG.8116.1	AUR62013733	trans	S-adenosyl-L-methionine-dependent tRNA 4-demethylwyosine synthase-like [Chenopodium quinoa]
MSTRG.8116.1	AUR62013753	trans	ribosome production factor 2 homolog [Chenopodium quinoa]
MSTRG.8116.1	AUR62013788	trans	10 kDa chaperonin 1, chloroplastic-like [Chenopodium quinoa]
MSTRG.8116.1	AUR62013876	trans	24-methylenesterol C-methyltransferase 3-like [Chenopodium quinoa]
MSTRG.8116.1	AUR62013896	trans	uncharacterized protein LOC110721683 [Chenopodium quinoa]
MSTRG.8116.1	AUR62013998	trans	aspartic proteinase CDR1-like [Chenopodium quinoa]
MSTRG.8116.1	AUR62014016	trans	U4/U6 small nuclear ribonucleoprotein Prp31 homolog [Chenopodium quinoa]
MSTRG.8116.1	AUR62014026	trans	uncharacterized protein LOC110694148 [Chenopodium quinoa]
MSTRG.8116.1	AUR62014028	trans	uncharacterized protein LOC110694145 [Chenopodium quinoa]
MSTRG.8116.1	AUR62014029	trans	uncharacterized protein LOC110694145 [Chenopodium quinoa]
MSTRG.8116.1	AUR62014032	trans	uncharacterized protein LOC110694148 [Chenopodium quinoa]
MSTRG.8116.1	AUR62014129	trans	tetratricopeptide repeat protein 5-like [Chenopodium quinoa]
MSTRG.8116.1	AUR62014257	trans	serine hydroxymethyltransferase 7-like [Chenopodium quinoa]
MSTRG.8116.1	AUR62014352	trans	protein ECERIFERUM 2-like [Chenopodium quinoa]
MSTRG.8116.1	AUR62014368	trans	calcium-binding allergen Ole e 8-like [Chenopodium quinoa]
MSTRG.8116.1	AUR62014467	trans	cytokinin dehydrogenase 5-like [Chenopodium quinoa]
MSTRG.8116.1	AUR62014482	trans	uncharacterized protein LOC110724771 isoform X2 [Chenopodium quinoa]
MSTRG.8116.1	AUR62014492	trans	phosphatidylinositol/phosphatidylcholine transfer protein SFH8-like [Chenopodium quinoa]
MSTRG.8116.1	AUR62014497	trans	50S ribosomal protein L31, chloroplastic-like [Chenopodium quinoa]
MSTRG.8116.1	AUR62014605	trans	PREDICTED: putative receptor-like protein kinase At4g00960 [Beta vulgaris subsp. vulgaris]
MSTRG.8116.1	AUR62014615	trans	thioredoxin-like protein CXXS1 [Chenopodium quinoa]
MSTRG.8116.1	AUR62014741	trans	protein YIF1B-B-like [Chenopodium quinoa]
MSTRG.8116.1	AUR62014776	trans	UDP-glycosyltransferase 86A1-like [Chenopodium quinoa]
MSTRG.8116.1	AUR62014822	trans	uncharacterized protein LOC110693408 [Chenopodium quinoa]
MSTRG.8116.1	AUR62014851	trans	auxin-repressed 12.5 kDa protein-like [Chenopodium quinoa]
MSTRG.8116.1	AUR62014957	trans	hypothetical protein BVRB_9g205800 isoform A [Beta vulgaris subsp. vulgaris]
MSTRG.8116.1	AUR62014977	trans	50S ribosomal protein L9, chloroplastic [Chenopodium quinoa]
MSTRG.8116.1	AUR62014978	trans	pheophorbide a oxygenase, chloroplastic-like [Chenopodium quinoa]
MSTRG.8116.1	AUR62014988	trans	GBF-interacting protein 1-like [Chenopodium quinoa]
MSTRG.8116.1	AUR62015029	trans	heat shock protein 90-6, mitochondrial-like isoform X2 [Chenopodium quinoa]
MSTRG.8116.1	AUR62015221	trans	uncharacterized protein LOC110691998 isoform X1 [Chenopodium quinoa]
MSTRG.8116.1	AUR62015222	trans	nucleolin 1-like [Chenopodium quinoa]
MSTRG.8116.1	AUR62015371	trans	probable plastid-lipid-associated protein 13, chloroplastic [Chenopodium quinoa]
MSTRG.8116.1	AUR62015379	trans	zinc finger CCCH domain-containing protein 44-like [Chenopodium quinoa]
MSTRG.8116.1	AUR62015438	trans	RNA-binding protein 28-like isoform X2 [Chenopodium quinoa]
MSTRG.8116.1	AUR62015444	trans	uncharacterized Rho GTPase-activating protein At5g61530-like [Chenopodium quinoa]
MSTRG.8116.1	AUR62015487	trans	uncharacterized PKHD-type hydroxylase At1g22950-like isoform X2 [Chenopodium quinoa]
MSTRG.8116.1	AUR62015517	trans	trehalose-phosphate phosphatase A-like [Chenopodium quinoa]
MSTRG.8116.1	AUR62015550	trans	probable helicase MAGATAMA 3 [Chenopodium quinoa]
MSTRG.8116.1	AUR62015568	trans	uncharacterized protein LOC110689426 [Chenopodium quinoa]
MSTRG.8116.1	AUR62015579	trans	probable inorganic phosphate transporter 1-4 [Chenopodium quinoa]
MSTRG.8116.1	AUR62015598	trans	chlorophyll a-b binding protein 3, chloroplastic [Chenopodium quinoa]
MSTRG.8116.1	AUR62015600	trans	hypothetical protein SOVF_080900 [Spinacia oleracea]
MSTRG.8116.1	AUR62015611	trans	uncharacterized protein At1g04910-like [Chenopodium quinoa]
MSTRG.8116.1	AUR62015628	trans	hypothetical protein SOVF_064880 [Spinacia oleracea]
MSTRG.8116.1	AUR62015666	trans	protein translation factor SUI1 homolog [Chenopodium quinoa]
MSTRG.8116.1	AUR62015762	trans	tropinone reductase homolog At5g06060-like [Chenopodium quinoa]
MSTRG.8116.1	AUR62015781	trans	protein translation factor SUI1 homolog 2-like [Chenopodium quinoa]
MSTRG.8116.1	AUR62015803	trans	GDSL esterase/lipase At5g55050-like [Chenopodium quinoa]
MSTRG.8116.1	AUR62015876	trans	chloroplast stem-loop binding protein of 41 kDa a, chloroplastic-like [Chenopodium quinoa]
MSTRG.8116.1	AUR62015879	trans	uncharacterized protein LOC110723921 isoform X1 [Chenopodium quinoa]
MSTRG.8116.1	AUR62015881	trans	trigger factor-like protein TIG, Chloroplastic [Chenopodium quinoa]
MSTRG.8116.1	AUR62015892	trans	horcolin-like isoform X1 [Chenopodium quinoa]
MSTRG.8116.1	AUR62015894	trans	protein GOS9-like [Chenopodium quinoa]
MSTRG.8116.1	AUR62015897	trans	protein GOS9-like [Chenopodium quinoa]
MSTRG.8116.1	AUR62015924	trans	LOW QUALITY PROTEIN: GTP-binding protein BRASSINAZOLE INSENSITIVE PALE GREEN 2, chloroplastic-like [Chenopodium quinoa]
MSTRG.8116.1	AUR62015925	trans	glycerophosphodiester phosphodiesterase GDPDL3-like [Chenopodium quinoa]
MSTRG.8116.1	AUR62015965	trans	tripeptidyl-peptidase 2-like [Chenopodium quinoa]
MSTRG.8116.1	AUR62016023	trans	F-box protein PP2-A11-like [Chenopodium quinoa]
MSTRG.8116.1	AUR62016096	trans	uncharacterized protein LOC110697173 [Chenopodium quinoa]
MSTRG.8116.1	AUR62016106	trans	peptidyl-prolyl cis-trans isomerase FKBP53-like [Chenopodium quinoa]
MSTRG.8116.1	AUR62016123	trans	jasmonate-induced protein homolog [Chenopodium quinoa]
MSTRG.8116.1	AUR62016155	trans	two-component response regulator ARR2-like isoform X3 [Chenopodium quinoa]
MSTRG.8116.1	AUR62016160	trans	WD repeat-containing protein 43-like [Chenopodium quinoa]
MSTRG.8116.1	AUR62016190	trans	uncharacterized protein LOC110697266 [Chenopodium quinoa]
MSTRG.8116.1	AUR62016192	trans	jasmonate-induced protein homolog [Chenopodium quinoa]
MSTRG.8116.1	AUR62016277	trans	4-alpha-glucanotransferase, chloroplastic/amyloplastic-like [Chenopodium quinoa]
MSTRG.8116.1	AUR62016378	trans	uncharacterized protein LOC110703270 [Chenopodium quinoa]
MSTRG.8116.1	AUR62016387	trans	LOW QUALITY PROTEIN: periodic tryptophan protein 2-like [Chenopodium quinoa]
MSTRG.8116.1	AUR62016388	trans	acyl-protein thioesterase 2-like [Chenopodium quinoa]
MSTRG.8116.1	AUR62016396	trans	boron transporter 4-like [Chenopodium quinoa]
MSTRG.8116.1	AUR62016414	trans	pleiotropic drug resistance protein 1-like [Chenopodium quinoa]
MSTRG.8116.1	AUR62016419	trans	protein CDI-like [Chenopodium quinoa]
MSTRG.8116.1	AUR62016497	trans	zinc transporter 1-like [Chenopodium quinoa]
MSTRG.8116.1	AUR62016531	trans	cytochrome P450 82G1-like [Chenopodium quinoa]
MSTRG.8116.1	AUR62016668	trans	allene oxide synthase 3-like isoform X1 [Chenopodium quinoa]
MSTRG.8116.1	AUR62016684	trans	probable E3 ubiquitin-protein ligase ARI2 isoform X2 [Chenopodium quinoa]
MSTRG.8116.1	AUR62016697	trans	protein TIC 62, chloroplastic-like [Chenopodium quinoa]
MSTRG.8116.1	AUR62016725	trans	peroxisome biogenesis protein 19-1-like [Chenopodium quinoa]
MSTRG.8116.1	AUR62016739	trans	LOW QUALITY PROTEIN: probable LRR receptor-like serine/threonine-protein kinase At2g16250 [Chenopodium quinoa]
MSTRG.8116.1	AUR62016748	trans	uncharacterized protein LOC110705100 [Chenopodium quinoa]
MSTRG.8116.1	AUR62016795	trans	uncharacterized CRM domain-containing protein At3g25440, chloroplastic-like [Chenopodium quinoa]
MSTRG.8116.1	AUR62016826	trans	hypothetical protein BVRB_9g216470 [Beta vulgaris subsp. vulgaris]
MSTRG.8116.1	AUR62016840	trans	arginine decarboxylase-like [Chenopodium quinoa]
MSTRG.8116.1	AUR62016857	trans	auxin-responsive protein SAUR50-like isoform X2 [Chenopodium quinoa]
MSTRG.8116.1	AUR62016962	trans	UDP-glycosyltransferase 86A1-like [Chenopodium quinoa]
MSTRG.8116.1	AUR62016976	trans	clathrin light chain 2-like [Chenopodium quinoa]
MSTRG.8116.1	AUR62017090	trans	receptor-like protein 12 [Chenopodium quinoa]
MSTRG.8116.1	AUR62017142	trans	25S rRNA (cytosine-C(5))-methyltransferase nop2-like [Chenopodium quinoa]
MSTRG.8116.1	AUR62017154	trans	disease resistance protein RPM1-like [Chenopodium quinoa]
MSTRG.8116.1	AUR62017170	trans	probable amino acid permease 7 [Chenopodium quinoa]
MSTRG.8116.1	AUR62017240	trans	tubulin beta-8 chain-like [Chenopodium quinoa]
MSTRG.8116.1	AUR62017263	trans	osmotin-like protein OSML13 [Chenopodium quinoa]
MSTRG.8116.1	AUR62017273	trans	bifunctional UDP-glucose 4-epimerase and UDP-xylose 4-epimerase 1-like [Chenopodium quinoa]
MSTRG.8116.1	AUR62017440	trans	putative serine/threonine-protein kinase isoform X2 [Chenopodium quinoa]
MSTRG.8116.1	AUR62017458	trans	prohibitin-3, mitochondrial-like [Chenopodium quinoa]
MSTRG.8116.1	AUR62017463	trans	ribonuclease TUDOR 2-like [Chenopodium quinoa]
MSTRG.8116.1	AUR62017485	trans	heat shock protein 90-6, mitochondrial-like [Chenopodium quinoa]
MSTRG.8116.1	AUR62017585	trans	1-aminocyclopropane-1-carboxylate oxidase 4-like [Chenopodium quinoa]
MSTRG.8116.1	AUR62017646	trans	uncharacterized protein LOC110702024 [Chenopodium quinoa]
MSTRG.8116.1	AUR62017668	trans	anamorsin homolog [Chenopodium quinoa]
MSTRG.8116.1	AUR62017792	trans	protein NRT1/ PTR FAMILY 8.3-like [Chenopodium quinoa]
MSTRG.8116.1	AUR62017795	trans	glutamate decarboxylase 4-like [Chenopodium quinoa]
MSTRG.8116.1	AUR62017922	trans	F-box/WD repeat-containing protein 1A-like [Chenopodium quinoa]
MSTRG.8116.1	AUR62017935	trans	angio-associated migratory cell protein-like isoform X1 [Chenopodium quinoa]
MSTRG.8116.1	AUR62017999	trans	uncharacterized protein C6C3.02c-like [Chenopodium quinoa]
MSTRG.8116.1	AUR62018000	trans	methylmalonate-semialdehyde dehydrogenase [acylating], mitochondrial-like isoform X2 [Chenopodium quinoa]
MSTRG.8116.1	AUR62018009	trans	pre-rRNA-processing protein esf1-like [Chenopodium quinoa]
MSTRG.8116.1	AUR62018048	trans	uncharacterized protein LOC110734981 [Chenopodium quinoa]
MSTRG.8116.1	AUR62018054	trans	multiple organellar RNA editing factor 3, mitochondrial [Chenopodium quinoa]
MSTRG.8116.1	AUR62018123	trans	probable WRKY transcription factor 4 [Chenopodium quinoa]
MSTRG.8116.1	AUR62018141	trans	pre-mRNA-splicing factor SYF1-like [Chenopodium quinoa]
MSTRG.8116.1	AUR62018204	trans	GTPase activating protein 1-like [Chenopodium quinoa]
MSTRG.8116.1	AUR62018280	trans	expansin-A11-like [Chenopodium quinoa]
MSTRG.8116.1	AUR62018304	trans	PREDICTED: uncharacterized protein LOC104883277 [Beta vulgaris subsp. vulgaris]
MSTRG.8116.1	AUR62018309	trans	AAA-ATPase ASD, mitochondrial-like [Chenopodium quinoa]
MSTRG.8116.1	AUR62018354	trans	pentatricopeptide repeat-containing protein At1g80270, mitochondrial-like [Chenopodium quinoa]
MSTRG.8116.1	AUR62018398	trans	ribosome biogenesis protein BMS1 homolog [Chenopodium quinoa]
MSTRG.8116.1	AUR62018453	trans	leucine-rich repeat protein 1-like [Chenopodium quinoa]
MSTRG.8116.1	AUR62018460	trans	vacuolar protein sorting-associated protein 45 homolog [Chenopodium quinoa]
MSTRG.8116.1	AUR62018476	trans	probable U3 small nucleolar RNA-associated protein 7 [Chenopodium quinoa]
MSTRG.8116.1	AUR62018527	trans	xyloglucan endotransglucosylase/hydrolase protein 24-like [Chenopodium quinoa]
MSTRG.8116.1	AUR62018533	trans	xyloglucan endotransglucosylase/hydrolase 2-like [Chenopodium quinoa]
MSTRG.8116.1	AUR62018551	trans	mRNA turnover protein 4 homolog [Chenopodium quinoa]
MSTRG.8116.1	AUR62018563	trans	30S ribosomal protein 2, chloroplastic-like [Chenopodium quinoa]
MSTRG.8116.1	AUR62018586	trans	uncharacterized protein LOC110711680 [Chenopodium quinoa]
MSTRG.8116.1	AUR62018624	trans	uncharacterized protein LOC110732627 isoform X1 [Chenopodium quinoa]
MSTRG.8116.1	AUR62018673	trans	protein SAMBA-like [Chenopodium quinoa]
MSTRG.8116.1	AUR62018699	trans	cinnamoyl-CoA reductase-like SNL6 isoform X1 [Chenopodium quinoa]
MSTRG.8116.1	AUR62018738	trans	protein NRT1/ PTR FAMILY 7.3-like [Chenopodium quinoa]
MSTRG.8116.1	AUR62018743	trans	glycine cleavage system H protein, mitochondrial [Chenopodium quinoa]
MSTRG.8116.1	AUR62018835	trans	F-box protein CPR30-like isoform X2 [Chenopodium quinoa]
MSTRG.8116.1	AUR62018859	trans	50S ribosomal protein L19, chloroplastic-like [Chenopodium quinoa]
MSTRG.8116.1	AUR62018862	trans	uncharacterized protein LOC110730319 [Chenopodium quinoa]
MSTRG.8116.1	AUR62018879	trans	ethylene-responsive transcription factor 1A-like [Chenopodium quinoa]
MSTRG.8116.1	AUR62018899	trans	uncharacterized protein LOC110709622 [Chenopodium quinoa]
MSTRG.8116.1	AUR62018923	trans	probable protein phosphatase 2C 10 [Chenopodium quinoa]
MSTRG.8116.1	AUR62018934	trans	putative pentatricopeptide repeat-containing protein At3g15200 [Chenopodium quinoa]
MSTRG.8116.1	AUR62018943	trans	protein EXORDIUM-like [Chenopodium quinoa]
MSTRG.8116.1	AUR62018944	trans	protein EXORDIUM-like 1 [Chenopodium quinoa]
MSTRG.8116.1	AUR62018996	trans	chaperone protein dnaJ 1, mitochondrial-like isoform X2 [Chenopodium quinoa]
MSTRG.8116.1	AUR62019064	trans	two-component response regulator ORR9-like isoform X2 [Chenopodium quinoa]
MSTRG.8116.1	AUR62019122	trans	ubiquitin carboxyl-terminal hydrolase 24-like [Chenopodium quinoa]
MSTRG.8116.1	AUR62019172	trans	uncharacterized protein LOC110695885 [Chenopodium quinoa]
MSTRG.8116.1	AUR62019179	trans	probable membrane metalloprotease ARASP2, chloroplastic [Chenopodium quinoa]
MSTRG.8116.1	AUR62019188	trans	phytoene synthase 2, chloroplastic-like [Chenopodium quinoa]
MSTRG.8116.1	AUR62019209	trans	formate--tetrahydrofolate ligase-like [Chenopodium quinoa]
MSTRG.8116.1	AUR62019284	trans	xanthine dehydrogenase 1-like isoform X1 [Chenopodium quinoa]
MSTRG.8116.1	AUR62019423	trans	uncharacterized protein LOC110720177 [Chenopodium quinoa]
MSTRG.8116.1	AUR62019497	trans	PREDICTED: histone H3.2 [Musa acuminata subsp. malaccensis]
MSTRG.8116.1	AUR62019519	trans	ABC transporter I family member 17-like [Chenopodium quinoa]
MSTRG.8116.1	AUR62019527	trans	UBP1-associated protein 2C-like [Chenopodium quinoa]
MSTRG.8116.1	AUR62019608	trans	zinc finger BED domain-containing protein DAYSLEEPER-like [Chenopodium quinoa]
MSTRG.8116.1	AUR62019698	trans	cytochrome P450 CYP72A219-like [Chenopodium quinoa]
MSTRG.8116.1	AUR62019729	trans	putative pentatricopeptide repeat-containing protein At3g25970 [Chenopodium quinoa]
MSTRG.8116.1	AUR62019821	trans	uncharacterized protein LOC110722675 [Chenopodium quinoa]
MSTRG.8116.1	AUR62019842	trans	hypothetical protein SOVF_118660 [Spinacia oleracea]
MSTRG.8116.1	AUR62019878	trans	Histone H4 [Aegilops tauschii]
MSTRG.8116.1	AUR62019879	trans	Histone H4 [Aegilops tauschii]
MSTRG.8116.1	AUR62019900	trans	probable serine/threonine-protein kinase WNK10 isoform X1 [Chenopodium quinoa]
MSTRG.8116.1	AUR62020068	trans	tubulin beta-2 chain-like [Chenopodium quinoa]
MSTRG.8116.1	AUR62020073	trans	probable sugar phosphate/phosphate translocator At3g11320 [Chenopodium quinoa]
MSTRG.8116.1	AUR62020130	trans	inositol 3-kinase-like [Chenopodium quinoa]
MSTRG.8116.1	AUR62020158	trans	mediator of RNA polymerase II transcription subunit 12-like [Chenopodium quinoa]
MSTRG.8116.1	AUR62020159	trans	probable protein phosphatase 2C 25 [Chenopodium quinoa]
MSTRG.8116.1	AUR62020239	trans	serine/threonine-protein kinase Nek5-like [Chenopodium quinoa]
MSTRG.8116.1	AUR62020256	trans	toll-like receptor Tollo [Chenopodium quinoa]
MSTRG.8116.1	AUR62020271	trans	ARF guanine-nucleotide exchange factor GNOM-like [Chenopodium quinoa]
MSTRG.8116.1	AUR62020325	trans	uncharacterized protein LOC110720868 [Chenopodium quinoa]
MSTRG.8116.1	AUR62020326	trans	protein GOS9-like [Chenopodium quinoa]
MSTRG.8116.1	AUR62020344	trans	uncharacterized protein LOC110720888 isoform X1 [Chenopodium quinoa]
MSTRG.8116.1	AUR62020347	trans	chloroplast stem-loop binding protein of 41 kDa a, chloroplastic-like [Chenopodium quinoa]
MSTRG.8116.1	AUR62020351	trans	uncharacterized protein LOC110720899 [Chenopodium quinoa]
MSTRG.8116.1	AUR62020407	trans	uncharacterized protein LOC110720936 [Chenopodium quinoa]
MSTRG.8116.1	AUR62020460	trans	uncharacterized protein LOC110720976 [Chenopodium quinoa]
MSTRG.8116.1	AUR62020493	trans	uncharacterized protein LOC110720763 [Chenopodium quinoa]
MSTRG.8116.1	AUR62020537	trans	protein translation factor SUI1 homolog [Chenopodium quinoa]
MSTRG.8116.1	AUR62020557	trans	ankyrin-3-like [Chenopodium quinoa]
MSTRG.8116.1	AUR62020570	trans	17.3 kDa class II heat shock protein-like [Chenopodium quinoa]
MSTRG.8116.1	AUR62020618	trans	elongation factor Tu, mitochondrial-like [Chenopodium quinoa]
MSTRG.8116.1	AUR62020653	trans	GTP-binding protein ERG-like [Chenopodium quinoa]
MSTRG.8116.1	AUR62020660	trans	hypothetical protein SOVF_013370 [Spinacia oleracea]
MSTRG.8116.1	AUR62020743	trans	YTH domain-containing family protein 2-like [Chenopodium quinoa]
MSTRG.8116.1	AUR62020776	trans	protein IQ-DOMAIN 1-like [Chenopodium quinoa]
MSTRG.8116.1	AUR62020826	trans	ethylene-responsive transcription factor ERF062-like [Chenopodium quinoa]
MSTRG.8116.1	AUR62020835	trans	uncharacterized protein At1g04910-like isoform X1 [Chenopodium quinoa]
MSTRG.8116.1	AUR62020850	trans	uncharacterized protein LOC110711746 [Chenopodium quinoa]
MSTRG.8116.1	AUR62020870	trans	protein RALF-like 24 [Chenopodium quinoa]
MSTRG.8116.1	AUR62020884	trans	xyloglucan endotransglucosylase/hydrolase 2-like [Chenopodium quinoa]
MSTRG.8116.1	AUR62020889	trans	probable xyloglucan endotransglucosylase/hydrolase protein 16 [Chenopodium quinoa]
MSTRG.8116.1	AUR62020948	trans	probable U3 small nucleolar RNA-associated protein 7 [Chenopodium quinoa]
MSTRG.8116.1	AUR62020966	trans	leucine-rich repeat protein 1-like [Chenopodium quinoa]
MSTRG.8116.1	AUR62020991	trans	probable protein S-acyltransferase 4 [Chenopodium quinoa]
MSTRG.8116.1	AUR62021003	trans	calmodulin-binding protein 25-like [Chenopodium quinoa]
MSTRG.8116.1	AUR62021025	trans	uncharacterized protein LOC110714712 isoform X1 [Chenopodium quinoa]
MSTRG.8116.1	AUR62021031	trans	putative lipoate-protein ligase A [Chenopodium quinoa]
MSTRG.8116.1	AUR62021034	trans	Werner Syndrome-like exonuclease [Chenopodium quinoa]
MSTRG.8116.1	AUR62021045	trans	ribosome biogenesis protein BMS1 homolog [Chenopodium quinoa]
MSTRG.8116.1	AUR62021079	trans	S-type anion channel SLAH2-like [Chenopodium quinoa]
MSTRG.8116.1	AUR62021116	trans	heavy metal-associated isoprenylated plant protein 39-like [Chenopodium quinoa]
MSTRG.8116.1	AUR62021118	trans	heat shock protein 83-like [Chenopodium quinoa]
MSTRG.8116.1	AUR62021174	trans	uncharacterized protein LOC110729652 [Chenopodium quinoa]
MSTRG.8116.1	AUR62021185	trans	pentatricopeptide repeat-containing protein At3g54980, mitochondrial-like [Chenopodium quinoa]
MSTRG.8116.1	AUR62021236	trans	BAG family molecular chaperone regulator 3-like [Chenopodium quinoa]
MSTRG.8116.1	AUR62021298	trans	NADPH--cytochrome P450 reductase-like [Chenopodium quinoa]
MSTRG.8116.1	AUR62021339	trans	ethanolamine-phosphate cytidylyltransferase-like [Chenopodium quinoa]
MSTRG.8116.1	AUR62021378	trans	uncharacterized protein LOC110690909 [Chenopodium quinoa]
MSTRG.8116.1	AUR62021382	trans	chitotriosidase-1-like [Chenopodium quinoa]
MSTRG.8116.1	AUR62021404	trans	uncharacterized protein LOC110690937 [Chenopodium quinoa]
MSTRG.8116.1	AUR62021447	trans	probable lactoylglutathione lyase, chloroplastic [Chenopodium quinoa]
MSTRG.8116.1	AUR62021469	trans	probable N-acetylglucosaminyl-phosphatidylinositol de-N-acetylase isoform X1 [Chenopodium quinoa]
MSTRG.8116.1	AUR62021523	trans	probable sulfate transporter 3.5 [Chenopodium quinoa]
MSTRG.8116.1	AUR62021554	trans	replication protein A 70 kDa DNA-binding subunit B-like [Chenopodium quinoa]
MSTRG.8116.1	AUR62021576	trans	chaperone protein ClpB1 [Chenopodium quinoa]
MSTRG.8116.1	AUR62021610	trans	flavin-containing monooxygenase FMO GS-OX-like 9 [Chenopodium quinoa]
MSTRG.8116.1	AUR62021729	trans	LOW QUALITY PROTEIN: probable WRKY transcription factor 61 [Chenopodium quinoa]
MSTRG.8116.1	AUR62021839	trans	U-box domain-containing protein 4-like [Chenopodium quinoa]
MSTRG.8116.1	AUR62021844	trans	nucleolar protein 56-like [Chenopodium quinoa]
MSTRG.8116.1	AUR62021883	trans	putative receptor protein kinase ZmPK1 [Chenopodium quinoa]
MSTRG.8116.1	AUR62021926	trans	dihydrolipoyllysine-residue succinyltransferase component of 2-oxoglutarate dehydrogenase complex 1, mitochondrial-like [Chenopodium quinoa]
MSTRG.8116.1	AUR62021935	trans	5&apos;-adenylylsulfate reductase 1, chloroplastic-like [Chenopodium quinoa]
MSTRG.8116.1	AUR62022016	trans	probable pyruvate, phosphate dikinase regulatory protein, chloroplastic [Chenopodium quinoa]
MSTRG.8116.1	AUR62022024	trans	uncharacterized protein LOC110731175 [Chenopodium quinoa]
MSTRG.8116.1	AUR62022054	trans	ferrochelatase-1, chloroplastic-like [Chenopodium quinoa]
MSTRG.8116.1	AUR62022076	trans	probable serine/threonine-protein kinase SIS8 [Chenopodium quinoa]
MSTRG.8116.1	AUR62022088	trans	protein SIEVE ELEMENT OCCLUSION B-like isoform X2 [Chenopodium quinoa]
MSTRG.8116.1	AUR62022091	trans	probable galactinol--sucrose galactosyltransferase 2 [Chenopodium quinoa]
MSTRG.8116.1	AUR62022119	trans	protein NRT1/ PTR FAMILY 5.9-like [Chenopodium quinoa]
MSTRG.8116.1	AUR62022128	trans	quinolinate synthase, chloroplastic-like [Chenopodium quinoa]
MSTRG.8116.1	AUR62022156	trans	jasmonate-induced protein homolog [Chenopodium quinoa]
MSTRG.8116.1	AUR62022246	trans	putative leucine-rich repeat receptor-like serine/threonine-protein kinase At2g19230 isoform X3 [Chenopodium quinoa]
MSTRG.8116.1	AUR62022249	trans	putative leucine-rich repeat receptor-like serine/threonine-protein kinase At2g19230 isoform X2 [Chenopodium quinoa]
MSTRG.8116.1	AUR62022381	trans	GDSL esterase/lipase At1g33811-like [Chenopodium quinoa]
MSTRG.8116.1	AUR62022467	trans	heptahelical transmembrane protein 4-like [Chenopodium quinoa]
MSTRG.8116.1	AUR62022483	trans	calcium-transporting ATPase 1-like [Chenopodium quinoa]
MSTRG.8116.1	AUR62022488	trans	uncharacterized protein LOC110696619 [Chenopodium quinoa]
MSTRG.8116.1	AUR62022529	trans	probable sulfate transporter 4.2 [Chenopodium quinoa]
MSTRG.8116.1	AUR62022602	trans	mitogen-activated protein kinase homolog MMK2 [Chenopodium quinoa]
MSTRG.8116.1	AUR62022608	trans	50S ribosomal protein L5, chloroplastic-like [Chenopodium quinoa]
MSTRG.8116.1	AUR62022637	trans	BAG family molecular chaperone regulator 6 [Chenopodium quinoa]
MSTRG.8116.1	AUR62022668	trans	protein IQ-DOMAIN 1-like [Chenopodium quinoa]
MSTRG.8116.1	AUR62022680	trans	caffeic acid 3-O-methyltransferase-like [Chenopodium quinoa]
MSTRG.8116.1	AUR62022720	trans	uncharacterized protein LOC110731707 [Chenopodium quinoa]
MSTRG.8116.1	AUR62022761	trans	methionine adenosyltransferase 2 subunit beta-like [Chenopodium quinoa]
MSTRG.8116.1	AUR62022852	trans	17.8 kDa class I heat shock protein-like [Chenopodium quinoa]
MSTRG.8116.1	AUR62022933	trans	probable apyrase 7 [Chenopodium quinoa]
MSTRG.8116.1	AUR62022974	trans	amino acid transporter AVT6C-like [Chenopodium quinoa]
MSTRG.8116.1	AUR62022979	trans	ribosome biogenesis protein NOP53-like [Chenopodium quinoa]
MSTRG.8116.1	AUR62022988	trans	peroxidase 4-like [Chenopodium quinoa]
MSTRG.8116.1	AUR62023013	trans	la protein 1-like [Chenopodium quinoa]
MSTRG.8116.1	AUR62023044	trans	probable WRKY transcription factor 32 [Chenopodium quinoa]
MSTRG.8116.1	AUR62023083	trans	cycloartenol-C-24-methyltransferase-like [Chenopodium quinoa]
MSTRG.8116.1	AUR62023088	trans	notchless protein homolog isoform X1 [Chenopodium quinoa]
MSTRG.8116.1	AUR62023207	trans	ATP-dependent Clp protease proteolytic subunit 3, chloroplastic-like [Chenopodium quinoa]
MSTRG.8116.1	AUR62023260	trans	uncharacterized protein LOC110720350 [Chenopodium quinoa]
MSTRG.8116.1	AUR62023308	trans	ribulose bisphosphate carboxylase small chain 3, chloroplastic-like [Chenopodium quinoa]
MSTRG.8116.1	AUR62023318	trans	pentatricopeptide repeat-containing protein At4g32450, mitochondrial-like [Chenopodium quinoa]
MSTRG.8116.1	AUR62023368	trans	10 kDa chaperonin 1, chloroplastic-like [Chenopodium quinoa]
MSTRG.8116.1	AUR62023398	trans	ribosome production factor 2 homolog [Chenopodium quinoa]
MSTRG.8116.1	AUR62023420	trans	S-adenosyl-L-methionine-dependent tRNA 4-demethylwyosine synthase-like [Chenopodium quinoa]
MSTRG.8116.1	AUR62023424	trans	cx9C motif-containing protein 4-like [Chenopodium quinoa]
MSTRG.8116.1	AUR62023428	trans	putative uncharacterized protein DDB_G0270496 isoform X1 [Chenopodium quinoa]
MSTRG.8116.1	AUR62023434	trans	cysteine proteinase inhibitor A-like [Chenopodium quinoa]
MSTRG.8116.1	AUR62023435	trans	putative cysteine proteinase inhibitor 7 [Chenopodium quinoa]
MSTRG.8116.1	AUR62023437	trans	uncharacterized protein LOC110720531 [Chenopodium quinoa]
MSTRG.8116.1	AUR62023438	trans	uncharacterized protein LOC110720531 [Chenopodium quinoa]
MSTRG.8116.1	AUR62023514	trans	uncharacterized protein At5g41620-like [Chenopodium quinoa]
MSTRG.8116.1	AUR62023553	trans	beta-amyrin 28-oxidase-like [Chenopodium quinoa]
MSTRG.8116.1	AUR62023618	trans	30S ribosomal protein S13, chloroplastic-like [Chenopodium quinoa]
MSTRG.8116.1	AUR62023751	trans	UDP-glycosyltransferase 74E2-like isoform X1 [Chenopodium quinoa]
MSTRG.8116.1	AUR62023932	trans	arogenate dehydratase/prephenate dehydratase 6, chloroplastic-like [Chenopodium quinoa]
MSTRG.8116.1	AUR62023943	trans	G-type lectin S-receptor-like serine/threonine-protein kinase At4g27290 [Chenopodium quinoa]
MSTRG.8116.1	AUR62023994	trans	uncharacterized protein LOC110699659 [Chenopodium quinoa]
MSTRG.8116.1	AUR62024051	trans	peroxidase P7-like [Chenopodium quinoa]
MSTRG.8116.1	AUR62024290	trans	ARM REPEAT PROTEIN INTERACTING WITH ABF2-like [Chenopodium quinoa]
MSTRG.8116.1	AUR62024327	trans	cyclin-T1-3-like [Chenopodium quinoa]
MSTRG.8116.1	AUR62024388	trans	PREDICTED: uncharacterized protein LOC109134577 [Beta vulgaris subsp. vulgaris]
MSTRG.8116.1	AUR62024414	trans	guanylate kinase 2-like [Chenopodium quinoa]
MSTRG.8116.1	AUR62024467	trans	horcolin-like [Chenopodium quinoa]
MSTRG.8116.1	AUR62024516	trans	probable calcium-binding protein CML49 [Chenopodium quinoa]
MSTRG.8116.1	AUR62024592	trans	nitrogen regulatory protein P-II homolog [Chenopodium quinoa]
MSTRG.8116.1	AUR62024607	trans	pentatricopeptide repeat-containing protein At2g13600-like [Chenopodium quinoa]
MSTRG.8116.1	AUR62024625	trans	peptidyl-prolyl cis-trans isomerase CYP21-4-like isoform X1 [Chenopodium quinoa]
MSTRG.8116.1	AUR62024706	trans	casein kinase 1-like protein 10 [Chenopodium quinoa]
MSTRG.8116.1	AUR62024744	trans	deoxyhypusine hydroxylase-like [Chenopodium quinoa]
MSTRG.8116.1	AUR62024834	trans	psbP domain-containing protein 5, chloroplastic-like [Chenopodium quinoa]
MSTRG.8116.1	AUR62024860	trans	probable xyloglucan endotransglucosylase/hydrolase protein 23 [Chenopodium quinoa]
MSTRG.8116.1	AUR62024862	trans	probable xyloglucan endotransglucosylase/hydrolase protein 23 [Chenopodium quinoa]
MSTRG.8116.1	AUR62024868	trans	potassium channel AKT1-like isoform X2 [Chenopodium quinoa]
MSTRG.8116.1	AUR62024904	trans	cellulose synthase A catalytic subunit 1 [UDP-forming]-like [Chenopodium quinoa]
MSTRG.8116.1	AUR62024918	trans	F-box protein At2g05970-like [Chenopodium quinoa]
MSTRG.8116.1	AUR62024937	trans	aminoacyl tRNA synthase complex-interacting multifunctional protein 1-like [Chenopodium quinoa]
MSTRG.8116.1	AUR62024942	trans	chalcone synthase 2-like [Chenopodium quinoa]
MSTRG.8116.1	AUR62024944	trans	rhodanese-like domain-containing protein 7 isoform X2 [Chenopodium quinoa]
MSTRG.8116.1	AUR62025043	trans	DEAD-box ATP-dependent RNA helicase 13-like [Chenopodium quinoa]
MSTRG.8116.1	AUR62025111	trans	mitogen-activated protein kinase kinase 2-like [Chenopodium quinoa]
MSTRG.8116.1	AUR62025120	trans	ran-binding protein 1 homolog b-like [Chenopodium quinoa]
MSTRG.8116.1	AUR62025126	trans	50S ribosomal protein L6, chloroplastic-like [Chenopodium quinoa]
MSTRG.8116.1	AUR62025145	trans	xyloglucan endotransglucosylase/hydrolase protein 9-like [Chenopodium quinoa]
MSTRG.8116.1	AUR62025152	trans	calcium-binding protein PBP1-like [Chenopodium quinoa]
MSTRG.8116.1	AUR62025243	trans	MOB kinase activator-like 1A isoform X1 [Chenopodium quinoa]
MSTRG.8116.1	AUR62025245	trans	uncharacterized protein At1g04910-like [Chenopodium quinoa]
MSTRG.8116.1	AUR62025282	trans	PREDICTED: auxin response factor 19-like [Erythranthe guttata]
MSTRG.8116.1	AUR62025317	trans	cytochrome P450 71D9-like [Chenopodium quinoa]
MSTRG.8116.1	AUR62025328	trans	alpha-aminoadipic semialdehyde synthase-like [Chenopodium quinoa]
MSTRG.8116.1	AUR62025368	trans	uncharacterized protein LOC110715913 [Chenopodium quinoa]
MSTRG.8116.1	AUR62025369	trans	subtilisin-like protease SBT1.9 [Chenopodium quinoa]
MSTRG.8116.1	AUR62025406	trans	DNA-directed RNA polymerase III subunit RPC5-like [Chenopodium quinoa]
MSTRG.8116.1	AUR62025415	trans	DNA-directed RNA polymerase II subunit 4-like [Chenopodium quinoa]
MSTRG.8116.1	AUR62025499	trans	probable galacturonosyltransferase-like 7 [Chenopodium quinoa]
MSTRG.8116.1	AUR62025549	trans	uncharacterized protein LOC110735416 [Chenopodium quinoa]
MSTRG.8116.1	AUR62025591	trans	mitochondrial import receptor subunit TOM40-1-like [Chenopodium quinoa]
MSTRG.8116.1	AUR62025611	trans	peamaclein-like [Chenopodium quinoa]
MSTRG.8116.1	AUR62025900	trans	enoyl-[acyl-carrier-protein] reductase [NADH] 1, chloroplastic-like [Chenopodium quinoa]
MSTRG.8116.1	AUR62025903	trans	WD repeat-containing protein 74-like [Chenopodium quinoa]
MSTRG.8116.1	AUR62025912	trans	probable RNA 3&apos;-terminal phosphate cyclase-like protein [Chenopodium quinoa]
MSTRG.8116.1	AUR62025915	trans	nucleolar protein 56-like [Chenopodium quinoa]
MSTRG.8116.1	AUR62025985	trans	receptor-like protein kinase HERK 1 [Chenopodium quinoa]
MSTRG.8116.1	AUR62026024	trans	cellulose synthase A catalytic subunit 3 [UDP-forming]-like [Chenopodium quinoa]
MSTRG.8116.1	AUR62026065	trans	transcription initiation factor IIB-2 [Chenopodium quinoa]
MSTRG.8116.1	AUR62026077	trans	zeatin O-xylosyltransferase-like [Chenopodium quinoa]
MSTRG.8116.1	AUR62026114	trans	cytokinin dehydrogenase 1-like [Chenopodium quinoa]
MSTRG.8116.1	AUR62026323	trans	probable galacturonosyltransferase-like 8 [Chenopodium quinoa]
MSTRG.8116.1	AUR62026329	trans	importin-4-like [Chenopodium quinoa]
MSTRG.8116.1	AUR62026374	trans	uncharacterized protein LOC110713561 [Chenopodium quinoa]
MSTRG.8116.1	AUR62026470	trans	thioredoxin H1-like [Chenopodium quinoa]
MSTRG.8116.1	AUR62026471	trans	dnaJ homolog subfamily B member 1-like [Chenopodium quinoa]
MSTRG.8116.1	AUR62026482	trans	glutathione S-transferase U17-like [Chenopodium quinoa]
MSTRG.8116.1	AUR62026495	trans	transcription factor BHLH089-like isoform X1 [Chenopodium quinoa]
MSTRG.8116.1	AUR62026569	trans	uncharacterized protein LOC110723513 [Chenopodium quinoa]
MSTRG.8116.1	AUR62026678	trans	soluble inorganic pyrophosphatase 6, chloroplastic-like [Chenopodium quinoa]
MSTRG.8116.1	AUR62026680	trans	cellulose synthase A catalytic subunit 6 [UDP-forming]-like [Chenopodium quinoa]
MSTRG.8116.1	AUR62026684	trans	abscisic stress-ripening protein 2-like [Chenopodium quinoa]
MSTRG.8116.1	AUR62026696	trans	sterol 3-beta-glucosyltransferase UGT80B1-like [Chenopodium quinoa]
MSTRG.8116.1	AUR62026710	trans	trihelix transcription factor GT-2-like [Gossypium hirsutum]
MSTRG.8116.1	AUR62026768	trans	putative ribosomal RNA-processing protein 7 homolog B isoform X1 [Chenopodium quinoa]
MSTRG.8116.1	AUR62026887	trans	hypothetical protein BVRB_5g110190 [Beta vulgaris subsp. vulgaris]
MSTRG.8116.1	AUR62026904	trans	transcription factor JUNGBRUNNEN 1-like [Chenopodium quinoa]
MSTRG.8116.1	AUR62026926	trans	serine/threonine protein phosphatase 2A 57 kDa regulatory subunit B&apos; beta isoform-like [Chenopodium quinoa]
MSTRG.8116.1	AUR62026938	trans	WD repeat-containing protein 3-like [Chenopodium quinoa]
MSTRG.8116.1	AUR62027038	trans	Allergen V5/Tpx-1-related protein [Cynara cardunculus var. scolymus]
MSTRG.8116.1	AUR62027075	trans	phosphoglycerate mutase-like protein 1 [Chenopodium quinoa]
MSTRG.8116.1	AUR62027080	trans	uncharacterized protein LOC110740045 [Chenopodium quinoa]
MSTRG.8116.1	AUR62027082	trans	hypothetical protein SOVF_024700 [Spinacia oleracea]
MSTRG.8116.1	AUR62027085	trans	oligopeptide transporter 4-like [Chenopodium quinoa]
MSTRG.8116.1	AUR62027094	trans	methylmalonate-semialdehyde dehydrogenase [acylating], mitochondrial-like [Chenopodium quinoa]
MSTRG.8116.1	AUR62027130	trans	SEC1 family transport protein SLY1-like [Chenopodium quinoa]
MSTRG.8116.1	AUR62027138	trans	protein DETOXIFICATION 45, chloroplastic-like [Chenopodium quinoa]
MSTRG.8116.1	AUR62027164	trans	small GTPase LIP1-like [Chenopodium quinoa]
MSTRG.8116.1	AUR62027190	trans	putative receptor-like protein kinase At3g47110 [Chenopodium quinoa]
MSTRG.8116.1	AUR62027202	trans	ribosome biogenesis protein BOP1 homolog [Chenopodium quinoa]
MSTRG.8116.1	AUR62027216	trans	serine/threonine-protein kinase SAPK1-like [Chenopodium quinoa]
MSTRG.8116.1	AUR62027217	trans	peroxidase 17-like [Chenopodium quinoa]
MSTRG.8116.1	AUR62027283	trans	flavonoid 3&apos;-monooxygenase-like [Chenopodium quinoa]
MSTRG.8116.1	AUR62027310	trans	uncharacterized protein LOC110692797 [Chenopodium quinoa]
MSTRG.8116.1	AUR62027411	trans	probable acyl-[acyl-carrier-protein]--UDP-N-acetylglucosamine O-acyltransferase, mitochondrial isoform X4 [Chenopodium quinoa]
MSTRG.8116.1	AUR62027422	trans	nucleolar and coiled-body phosphoprotein 1-like [Chenopodium quinoa]
MSTRG.8116.1	AUR62027449	trans	probable protein arginine N-methyltransferase 1 [Chenopodium quinoa]
MSTRG.8116.1	AUR62027512	trans	transmembrane 9 superfamily member 7-like [Chenopodium quinoa]
MSTRG.8116.1	AUR62027547	trans	uncharacterized protein LOC110720816 [Chenopodium quinoa]
MSTRG.8116.1	AUR62027615	trans	probable beta-1,4-xylosyltransferase IRX10 [Chenopodium quinoa]
MSTRG.8116.1	AUR62027629	trans	GDSL esterase/lipase At1g29660-like [Chenopodium quinoa]
MSTRG.8116.1	AUR62027633	trans	GDSL esterase/lipase At5g45670-like [Chenopodium quinoa]
MSTRG.8116.1	AUR62027702	trans	shaggy-related protein kinase eta-like [Chenopodium quinoa]
MSTRG.8116.1	AUR62027711	trans	WEB family protein At5g16730, chloroplastic-like [Chenopodium quinoa]
MSTRG.8116.1	AUR62027726	trans	uncharacterized WD repeat-containing protein C2A9.03-like isoform X1 [Chenopodium quinoa]
MSTRG.8116.1	AUR62027731	trans	uncharacterized protein LOC110706556 [Chenopodium quinoa]
MSTRG.8116.1	AUR62027742	trans	probable xyloglucan endotransglucosylase/hydrolase protein 23 [Chenopodium quinoa]
MSTRG.8116.1	AUR62027788	trans	protein EXORDIUM-like [Chenopodium quinoa]
MSTRG.8116.1	AUR62027793	trans	protein EXORDIUM-like [Chenopodium quinoa]
MSTRG.8116.1	AUR62027794	trans	protein EXORDIUM-like [Chenopodium quinoa]
MSTRG.8116.1	AUR62027796	trans	protein EXORDIUM-like 2 [Chenopodium quinoa]
MSTRG.8116.1	AUR62027799	trans	LOW QUALITY PROTEIN: F-box protein At1g78280-like [Chenopodium quinoa]
MSTRG.8116.1	AUR62027801	trans	serine/threonine-protein kinase SAPK2-like isoform X1 [Chenopodium quinoa]
MSTRG.8116.1	AUR62027839	trans	phosphoribosylaminoimidazole-succinocarboxamide synthase, chloroplastic-like [Chenopodium quinoa]
MSTRG.8116.1	AUR62027866	trans	putative disease resistance protein RGA1 [Chenopodium quinoa]
MSTRG.8116.1	AUR62027892	trans	HIRA-interacting protein 3-like [Chenopodium quinoa]
MSTRG.8116.1	AUR62028014	trans	methyl-CpG-binding domain-containing protein 2-like [Chenopodium quinoa]
MSTRG.8116.1	AUR62028078	trans	acidic endochitinase SE2-like [Chenopodium quinoa]
MSTRG.8116.1	AUR62028080	trans	uncharacterized protein LOC110692912 [Chenopodium quinoa]
MSTRG.8116.1	AUR62028081	trans	bZIP transcription factor 11-like [Chenopodium quinoa]
MSTRG.8116.1	AUR62028173	trans	uncharacterized protein LOC110693011 [Chenopodium quinoa]
MSTRG.8116.1	AUR62028211	trans	GPCR-type G protein 2 [Chenopodium quinoa]
MSTRG.8116.1	AUR62028213	trans	probable tocopherol O-methyltransferase, chloroplastic [Chenopodium quinoa]
MSTRG.8116.1	AUR62028216	trans	DNA-binding protein SMUBP-2-like [Chenopodium quinoa]
MSTRG.8116.1	AUR62028221	trans	1-aminocyclopropane-1-carboxylate oxidase homolog 1-like [Chenopodium quinoa]
MSTRG.8116.1	AUR62028274	trans	inter alpha-trypsin inhibitor, heavy chain 4-like [Chenopodium quinoa]
MSTRG.8116.1	AUR62028286	trans	auxin response factor 7-like isoform X1 [Chenopodium quinoa]
MSTRG.8116.1	AUR62028292	trans	uncharacterized protein LOC110721813 [Chenopodium quinoa]
MSTRG.8116.1	AUR62028407	trans	protein ECERIFERUM 3-like [Chenopodium quinoa]
MSTRG.8116.1	AUR62028710	trans	uncharacterized protein LOC110727561 [Chenopodium quinoa]
MSTRG.8116.1	AUR62028723	trans	pentatricopeptide repeat-containing protein At3g48250, chloroplastic-like [Chenopodium quinoa]
MSTRG.8116.1	AUR62028809	trans	uncharacterized protein LOC110690566 [Chenopodium quinoa]
MSTRG.8116.1	AUR62028898	trans	glucose-6-phosphate 1-dehydrogenase, chloroplastic-like isoform X1 [Chenopodium quinoa]
MSTRG.8116.1	AUR62028943	trans	MOB kinase activator-like 1A isoform X2 [Chenopodium quinoa]
MSTRG.8116.1	AUR62029015	trans	UBP1-associated proteins 1C-like isoform X1 [Chenopodium quinoa]
MSTRG.8116.1	AUR62029058	trans	uncharacterized protein LOC110683071 [Chenopodium quinoa]
MSTRG.8116.1	AUR62029222	trans	BEL1-like homeodomain protein 9 isoform X1 [Chenopodium quinoa]
MSTRG.8116.1	AUR62029240	trans	formin-like protein 5 [Chenopodium quinoa]
MSTRG.8116.1	AUR62029334	trans	uncharacterized protein LOC110693222 [Chenopodium quinoa]
MSTRG.8116.1	AUR62029383	trans	ferredoxin--nitrite reductase, chloroplastic [Chenopodium quinoa]
MSTRG.8116.1	AUR62029427	trans	pentatricopeptide repeat-containing protein At5g14080-like [Chenopodium quinoa]
MSTRG.8116.1	AUR62029485	trans	protein EARLY-RESPONSIVE TO DEHYDRATION 7, chloroplastic-like [Chenopodium quinoa]
MSTRG.8116.1	AUR62029502	trans	ubiquitin-conjugating enzyme E2-17 kDa-like [Chenopodium quinoa]
MSTRG.8116.1	AUR62029506	trans	GDSL esterase/lipase EXL3-like [Chenopodium quinoa]
MSTRG.8116.1	AUR62029620	trans	60S ribosomal protein L4-like isoform X2 [Chenopodium quinoa]
MSTRG.8116.1	AUR62029640	trans	nucleolar protein 56-like [Chenopodium quinoa]
MSTRG.8116.1	AUR62029764	trans	uncharacterized protein LOC110690704 [Chenopodium quinoa]
MSTRG.8116.1	AUR62029790	trans	receptor-like protein kinase FERONIA [Chenopodium quinoa]
MSTRG.8116.1	AUR62029807	trans	notchless protein homolog [Chenopodium quinoa]
MSTRG.8116.1	AUR62029854	trans	DENN domain and WD repeat-containing protein SCD1-like isoform X2 [Chenopodium quinoa]
MSTRG.8116.1	AUR62030017	trans	30S ribosomal protein S1, chloroplastic [Chenopodium quinoa]
MSTRG.8116.1	AUR62030211	trans	phospho-N-acetylmuramoyl-pentapeptide-transferase homolog [Chenopodium quinoa]
MSTRG.8116.1	AUR62030274	trans	protein NRT1/ PTR FAMILY 3.1-like [Chenopodium quinoa]
MSTRG.8116.1	AUR62030281	trans	calmodulin-interacting protein 111-like isoform X2 [Chenopodium quinoa]
MSTRG.8116.1	AUR62030308	trans	pentatricopeptide repeat-containing protein At1g80270, mitochondrial-like [Chenopodium quinoa]
MSTRG.8116.1	AUR62030361	trans	putative methyltransferase DDB_G0268948 [Chenopodium quinoa]
MSTRG.8116.1	AUR62030445	trans	vacuolar cation/proton exchanger 3-like [Chenopodium quinoa]
MSTRG.8116.1	AUR62030502	trans	probable disease resistance protein At4g27220 [Chenopodium quinoa]
MSTRG.8116.1	AUR62030535	trans	PREDICTED: macrophage migration inhibitory factor homolog isoform X1 [Juglans regia]
MSTRG.8116.1	AUR62030572	trans	uncharacterized protein LOC110703826 [Chenopodium quinoa]
MSTRG.8116.1	AUR62030638	trans	cellulose synthase A catalytic subunit 1 [UDP-forming] [Chenopodium quinoa]
MSTRG.8116.1	AUR62030640	trans	transcription factor HY5-like [Chenopodium quinoa]
MSTRG.8116.1	AUR62030689	trans	protein WVD2-like 4 [Chenopodium quinoa]
MSTRG.8116.1	AUR62030712	trans	alanine--glyoxylate aminotransferase 2 homolog 1, mitochondrial-like [Chenopodium quinoa]
MSTRG.8116.1	AUR62030715	trans	syntaxin-121-like [Chenopodium quinoa]
MSTRG.8116.1	AUR62030747	trans	uncharacterized protein LOC110733861 isoform X3 [Chenopodium quinoa]
MSTRG.8116.1	AUR62030805	trans	zinc finger protein CONSTANS-LIKE 6-like [Chenopodium quinoa]
MSTRG.8116.1	AUR62030851	trans	--
MSTRG.8116.1	AUR62030878	trans	uncharacterized protein LOC110685015 [Chenopodium quinoa]
MSTRG.8116.1	AUR62030885	trans	pathogenesis-related protein PR-1 type-like [Chenopodium quinoa]
MSTRG.8116.1	AUR62030886	trans	pathogenesis-related protein PRB1-3-like [Chenopodium quinoa]
MSTRG.8116.1	AUR62030919	trans	myb-binding protein 1A-like protein [Chenopodium quinoa]
MSTRG.8116.1	AUR62030921	trans	hypothetical protein SOVF_024700 [Spinacia oleracea]
MSTRG.8116.1	AUR62030954	trans	boron transporter 1-like isoform X1 [Chenopodium quinoa]
MSTRG.8116.1	AUR62030973	trans	E3 ubiquitin-protein ligase SIS3-like [Chenopodium quinoa]
MSTRG.8116.1	AUR62031060	trans	protein EDS1L-like isoform X1 [Chenopodium quinoa]
MSTRG.8116.1	AUR62031177	trans	ubiquitin-like modifier-activating enzyme atg7 [Chenopodium quinoa]
MSTRG.8116.1	AUR62031180	trans	cytochrome P450 CYP82D47-like isoform X1 [Chenopodium quinoa]
MSTRG.8116.1	AUR62031236	trans	uncharacterized protein LOC110716740 [Chenopodium quinoa]
MSTRG.8116.1	AUR62031251	trans	probable protein arginine N-methyltransferase 1.2 [Chenopodium quinoa]
MSTRG.8116.1	AUR62031417	trans	uncharacterized protein LOC110693864 [Chenopodium quinoa]
MSTRG.8116.1	AUR62031424	trans	Heat shock protein Hsp90 [Corchorus olitorius]
MSTRG.8116.1	AUR62031426	trans	heavy metal-associated isoprenylated plant protein 39-like [Chenopodium quinoa]
MSTRG.8116.1	AUR62031453	trans	S-type anion channel SLAH2-like [Chenopodium quinoa]
MSTRG.8116.1	AUR62031497	trans	L-type lectin-domain containing receptor kinase IX.1-like [Chenopodium quinoa]
MSTRG.8116.1	AUR62031519	trans	jasmonate-induced protein homolog [Chenopodium quinoa]
MSTRG.8116.1	AUR62031520	trans	jasmonate-induced protein homolog [Chenopodium quinoa]
MSTRG.8116.1	AUR62031614	trans	aldose 1-epimerase-like [Chenopodium quinoa]
MSTRG.8116.1	AUR62031656	trans	probable xyloglucan endotransglucosylase/hydrolase protein 23 [Chenopodium quinoa]
MSTRG.8116.1	AUR62031722	trans	uncharacterized protein LOC110737147 [Chenopodium quinoa]
MSTRG.8116.1	AUR62031740	trans	protein LNK3-like isoform X1 [Chenopodium quinoa]
MSTRG.8116.1	AUR62031804	trans	transcriptional corepressor LEUNIG_HOMOLOG-like isoform X1 [Chenopodium quinoa]
MSTRG.8116.1	AUR62031824	trans	probable pectate lyase 8 [Chenopodium quinoa]
MSTRG.8116.1	AUR62031833	trans	protein SULFUR DEFICIENCY-INDUCED 1-like [Chenopodium quinoa]
MSTRG.8116.1	AUR62032059	trans	uncharacterized protein LOC110707533 [Chenopodium quinoa]
MSTRG.8116.1	AUR62032095	trans	uncharacterized protein LOC110707565 [Chenopodium quinoa]
MSTRG.8116.1	AUR62032238	trans	histone H1-like [Chenopodium quinoa]
MSTRG.8116.1	AUR62032276	trans	peptidyl-prolyl cis-trans isomerase CYP63-like [Chenopodium quinoa]
MSTRG.8116.1	AUR62032361	trans	probable xyloglucan endotransglucosylase/hydrolase protein 23 [Chenopodium quinoa]
MSTRG.8116.1	AUR62032362	trans	probable xyloglucan endotransglucosylase/hydrolase protein 23 [Chenopodium quinoa]
MSTRG.8116.1	AUR62032428	trans	probable folate-biopterin transporter 2 [Chenopodium quinoa]
MSTRG.8116.1	AUR62032429	trans	uncharacterized protein LOC110712140 isoform X1 [Chenopodium quinoa]
MSTRG.8116.1	AUR62032458	trans	dynamin-2B-like [Chenopodium quinoa]
MSTRG.8116.1	AUR62032532	trans	ribonuclease TUDOR 2-like [Chenopodium quinoa]
MSTRG.8116.1	AUR62032606	trans	charged multivesicular body protein 7-like [Chenopodium quinoa]
MSTRG.8116.1	AUR62032632	trans	chloride channel protein CLC-b-like [Chenopodium quinoa]
MSTRG.8116.1	AUR62032651	trans	uncharacterized protein LOC110718394 [Chenopodium quinoa]
MSTRG.8116.1	AUR62032688	trans	uncharacterized protein LOC110704764 [Chenopodium quinoa]
MSTRG.8116.1	AUR62032710	trans	uncharacterized protein LOC110704783 [Chenopodium quinoa]
MSTRG.8116.1	AUR62032717	trans	uncharacterized protein LOC110707513 [Chenopodium quinoa]
MSTRG.8116.1	AUR62032824	trans	galactoside 2-alpha-L-fucosyltransferase-like [Chenopodium quinoa]
MSTRG.8116.1	AUR62032825	trans	phosphate transporter PHO1 homolog 10-like isoform X1 [Chenopodium quinoa]
MSTRG.8116.1	AUR62032860	trans	uncharacterized protein At5g01610-like [Chenopodium quinoa]
MSTRG.8116.1	AUR62032876	trans	uncharacterized protein At5g65660-like [Chenopodium quinoa]
MSTRG.8116.1	AUR62032926	trans	protein synthesis inhibitor PD-S2-like [Chenopodium quinoa]
MSTRG.8116.1	AUR62033037	trans	receptor-like protein kinase [Chenopodium quinoa]
MSTRG.8116.1	AUR62033061	trans	WD repeat-containing protein 75-like [Chenopodium quinoa]
MSTRG.8116.1	AUR62033103	trans	outer envelope pore protein 16-4, chloroplastic-like [Chenopodium quinoa]
MSTRG.8116.1	AUR62033118	trans	nucleolar protein 16-like [Chenopodium quinoa]
MSTRG.8116.1	AUR62033126	trans	cyanidin 3-O-glucoside 5-O-glucosyltransferase (acyl-glucose)-like [Chenopodium quinoa]
MSTRG.8116.1	AUR62033143	trans	ubiquitin-conjugating enzyme E2 8-like [Chenopodium quinoa]
MSTRG.8116.1	AUR62033187	trans	chaperone protein dnaJ GFA2, mitochondrial-like [Chenopodium quinoa]
MSTRG.8116.1	AUR62033215	trans	NADPH--cytochrome P450 reductase-like [Chenopodium quinoa]
MSTRG.8116.1	AUR62033296	trans	uncharacterized protein LOC110692335 [Chenopodium quinoa]
MSTRG.8116.1	AUR62033375	trans	ATPase ASNA1 homolog [Chenopodium quinoa]
MSTRG.8116.1	AUR62033398	trans	Aldehyde dehydrogenase domain [Macleaya cordata]
MSTRG.8116.1	AUR62033415	trans	protein PGR-like [Chenopodium quinoa]
MSTRG.8116.1	AUR62033438	trans	3-ketoacyl-CoA synthase 11-like [Chenopodium quinoa]
MSTRG.8116.1	AUR62033512	trans	zinc finger A20 and AN1 domain-containing stress-associated protein 4-like [Chenopodium quinoa]
MSTRG.8116.1	AUR62033518	trans	hypothetical protein BVRB_5g110190 [Beta vulgaris subsp. vulgaris]
MSTRG.8116.1	AUR62033725	trans	uncharacterized protein LOC110733959 [Chenopodium quinoa]
MSTRG.8116.1	AUR62033898	trans	uncharacterized protein LOC110686432 [Chenopodium quinoa]
MSTRG.8116.1	AUR62033932	trans	disease resistance protein RPS2-like [Chenopodium quinoa]
MSTRG.8116.1	AUR62033982	trans	uncharacterized protein LOC110713007 isoform X1 [Chenopodium quinoa]
MSTRG.8116.1	AUR62034033	trans	NADH dehydrogenase [ubiquinone] 1 alpha subcomplex assembly factor 3-like [Chenopodium quinoa]
MSTRG.8116.1	AUR62034061	trans	elongation factor G-2, mitochondrial-like [Chenopodium quinoa]
MSTRG.8116.1	AUR62034099	trans	uncharacterized protein LOC110737356 [Chenopodium quinoa]
MSTRG.8116.1	AUR62034153	trans	ABC transporter I family member 6, chloroplastic-like isoform X1 [Chenopodium quinoa]
MSTRG.8116.1	AUR62034213	trans	probable sesquiterpene synthase [Chenopodium quinoa]
MSTRG.8116.1	AUR62034219	trans	50S ribosomal protein L24, chloroplastic-like [Chenopodium quinoa]
MSTRG.8116.1	AUR62034226	trans	uncharacterized protein LOC110720112 [Chenopodium quinoa]
MSTRG.8116.1	AUR62034278	trans	nuclear/nucleolar GTPase 2-like [Chenopodium quinoa]
MSTRG.8116.1	AUR62034289	trans	ferredoxin--nitrite reductase, chloroplastic-like [Chenopodium quinoa]
MSTRG.8116.1	AUR62034408	cis	uncharacterized protein LOC110695528 isoform X1 [Chenopodium quinoa]
MSTRG.8116.1	AUR62034409	cis	amino acid transporter AVT1I-like [Chenopodium quinoa]
MSTRG.8116.1	AUR62034410	cis	amino acid transporter AVT1I-like [Chenopodium quinoa]
MSTRG.8116.1	AUR62034411	cis	uncharacterized protein LOC110688967 [Chenopodium quinoa]
MSTRG.8116.1	AUR62034412	cis	protein FAR-RED IMPAIRED RESPONSE 1-like [Chenopodium quinoa]
MSTRG.8116.1	AUR62034413	cis	uncharacterized protein LOC110709413 [Chenopodium quinoa]
MSTRG.8116.1	AUR62034414	cis	uncharacterized acetyltransferase At3g50280-like [Chenopodium quinoa]
MSTRG.8116.1	AUR62034415	cis	uncharacterized acetyltransferase At3g50280-like [Chenopodium quinoa]
MSTRG.8116.1	AUR62034416	cis	structural maintenance of chromosomes protein 4-like [Chenopodium quinoa]
MSTRG.8116.1	AUR62034514	trans	putative disease resistance protein RGA4 [Chenopodium quinoa]
MSTRG.8116.1	AUR62034537	trans	putative germin-like protein 2-1 [Chenopodium quinoa]
MSTRG.8116.1	AUR62034551	trans	V-type proton ATPase subunit a2-like [Chenopodium quinoa]
MSTRG.8116.1	AUR62034658	trans	protein pleiotropic regulatory locus 1-like [Chenopodium quinoa]
MSTRG.8116.1	AUR62034662	trans	ubiquitin carboxyl-terminal hydrolase 23-like [Chenopodium quinoa]
MSTRG.8116.1	AUR62034771	trans	dual specificity protein phosphatase PHS1-like [Chenopodium quinoa]
MSTRG.8116.1	AUR62034925	trans	transducin beta-like protein 3 [Chenopodium quinoa]
MSTRG.8116.1	AUR62034959	trans	KH domain-containing protein HEN4-like [Chenopodium quinoa]
MSTRG.8116.1	AUR62034961	trans	uncharacterized protein LOC110719965 [Chenopodium quinoa]
MSTRG.8116.1	AUR62034969	trans	uncharacterized protein LOC110719971 [Chenopodium quinoa]
MSTRG.8116.1	AUR62034980	trans	branched-chain-amino-acid aminotransferase 2, chloroplastic-like [Chenopodium quinoa]
MSTRG.8116.1	AUR62034993	trans	dynamin-related protein 1C [Chenopodium quinoa]
MSTRG.8116.1	AUR62035025	trans	uncharacterized protein LOC110719925 [Chenopodium quinoa]
MSTRG.8116.1	AUR62035052	trans	peptidyl-prolyl cis-trans isomerase FKBP53-like [Chenopodium quinoa]
MSTRG.8116.1	AUR62035070	trans	two-component response regulator ARR2-like isoform X2 [Chenopodium quinoa]
MSTRG.8116.1	AUR62035077	trans	pumilio homolog 24-like [Chenopodium quinoa]
MSTRG.8116.1	AUR62035115	trans	jasmonate-induced protein homolog [Chenopodium quinoa]
MSTRG.8116.1	AUR62035116	trans	jasmonate-induced protein homolog [Chenopodium quinoa]
MSTRG.8116.1	AUR62035119	trans	jasmonate-induced protein homolog [Chenopodium quinoa]
MSTRG.8116.1	AUR62035132	trans	high mobility group B protein 3-like [Chenopodium quinoa]
MSTRG.8116.1	AUR62035156	trans	dolichyl-diphosphooligosaccharide--protein glycosyltransferase subunit 1A-like [Chenopodium quinoa]
MSTRG.8116.1	AUR62035184	trans	LOW QUALITY PROTEIN: protein ABC transporter 1, mitochondrial-like [Chenopodium quinoa]
MSTRG.8116.1	AUR62035221	trans	zinc finger protein CONSTANS-LIKE 16-like [Chenopodium quinoa]
MSTRG.8116.1	AUR62035274	trans	PREDICTED: myb family transcription factor EFM [Vitis vinifera]
MSTRG.8116.1	AUR62035324	trans	chaperonin CPN60, mitochondrial-like [Chenopodium quinoa]
MSTRG.8116.1	AUR62035418	trans	phosphoglycerate mutase-like protein 1 [Chenopodium quinoa]
MSTRG.8116.1	AUR62035446	trans	uncharacterized protein LOC110690036 [Chenopodium quinoa]
MSTRG.8116.1	AUR62035482	trans	copper transport protein ATX1-like [Chenopodium quinoa]
MSTRG.8116.1	AUR62035581	trans	RNA demethylase ALKBH5-like [Chenopodium quinoa]
MSTRG.8116.1	AUR62035654	trans	disease resistance protein RPM1-like [Chenopodium quinoa]
MSTRG.8116.1	AUR62035665	trans	25S rRNA (cytosine-C(5))-methyltransferase nop2-like [Chenopodium quinoa]
MSTRG.8116.1	AUR62035737	trans	filament-like plant protein 4 isoform X1 [Chenopodium quinoa]
MSTRG.8116.1	AUR62035768	trans	amino acid permease 6-like [Chenopodium quinoa]
MSTRG.8116.1	AUR62035769	trans	pentatricopeptide repeat-containing protein At4g19890-like [Chenopodium quinoa]
MSTRG.8116.1	AUR62035874	trans	uncharacterized protein LOC110727308 [Chenopodium quinoa]
MSTRG.8116.1	AUR62035925	trans	chaperonin CPN60, mitochondrial [Chenopodium quinoa]
MSTRG.8116.1	AUR62035930	trans	1,2-dihydroxy-3-keto-5-methylthiopentene dioxygenase 1-like [Chenopodium quinoa]
MSTRG.8116.1	AUR62035960	trans	probable sulfate transporter 4.2 [Chenopodium quinoa]
MSTRG.8116.1	AUR62036074	trans	fasciclin-like arabinogalactan protein 9 [Chenopodium quinoa]
MSTRG.8116.1	AUR62036119	trans	ubiquitin-conjugating enzyme E2 35 [Chenopodium quinoa]
MSTRG.8116.1	AUR62036120	trans	ABC transporter I family member 17-like [Chenopodium quinoa]
MSTRG.8116.1	AUR62036140	trans	PREDICTED: histone H3.2 [Musa acuminata subsp. malaccensis]
MSTRG.8116.1	AUR62036176	trans	probable protein phosphatase 2C 39 isoform X1 [Chenopodium quinoa]
MSTRG.8116.1	AUR62036333	trans	protein WVD2-like 4 [Chenopodium quinoa]
MSTRG.8116.1	AUR62036357	trans	syntaxin-121-like [Chenopodium quinoa]
MSTRG.8116.1	AUR62036359	trans	alanine--glyoxylate aminotransferase 2 homolog 1, mitochondrial-like [Chenopodium quinoa]
MSTRG.8116.1	AUR62036438	trans	60S ribosomal protein L7-1-like [Chenopodium quinoa]
MSTRG.8116.1	AUR62036439	trans	two-pore potassium channel 1-like [Chenopodium quinoa]
MSTRG.8116.1	AUR62036440	trans	two-pore potassium channel 1-like [Chenopodium quinoa]
MSTRG.8116.1	AUR62036448	trans	LOW QUALITY PROTEIN: protein DEK [Chenopodium quinoa]
MSTRG.8116.1	AUR62036490	trans	importin beta-like SAD2 [Chenopodium quinoa]
MSTRG.8116.1	AUR62036533	trans	UDP-glycosyltransferase 73C3-like [Chenopodium quinoa]
MSTRG.8116.1	AUR62036534	trans	uncharacterized protein LOC110716363 [Chenopodium quinoa]
MSTRG.8116.1	AUR62036586	trans	zinc finger BED domain-containing protein RICESLEEPER 2-like [Arachis ipaensis]
MSTRG.8116.1	AUR62036591	trans	50S ribosomal protein L34, chloroplastic [Chenopodium quinoa]
MSTRG.8116.1	AUR62036701	trans	hypothetical protein SOVF_111720 [Spinacia oleracea]
MSTRG.8116.1	AUR62036762	trans	probable alpha-amylase 2 isoform X1 [Chenopodium quinoa]
MSTRG.8116.1	AUR62036845	trans	elongation factor Ts, mitochondrial-like [Chenopodium quinoa]
MSTRG.8116.1	AUR62036851	trans	germin-like protein subfamily 3 member 3 [Chenopodium quinoa]
MSTRG.8116.1	AUR62036878	trans	pre-rRNA-processing protein TSR1 homolog [Chenopodium quinoa]
MSTRG.8116.1	AUR62036884	trans	uncharacterized protein LOC110699044 [Chenopodium quinoa]
MSTRG.8116.1	AUR62036905	trans	alcohol dehydrogenase-like 7 [Chenopodium quinoa]
MSTRG.8116.1	AUR62036967	trans	O-acyltransferase WSD1-like [Chenopodium quinoa]
MSTRG.8116.1	AUR62036998	trans	uncharacterized protein LOC110730978 [Chenopodium quinoa]
MSTRG.8116.1	AUR62037077	trans	regulation of nuclear pre-mRNA domain-containing protein 2-like [Chenopodium quinoa]
MSTRG.8116.1	AUR62037083	trans	importin beta-like SAD2 [Chenopodium quinoa]
MSTRG.8116.1	AUR62037130	trans	50S ribosomal protein L6, chloroplastic [Chenopodium quinoa]
MSTRG.8116.1	AUR62037131	trans	50S ribosomal protein L6, chloroplastic [Chenopodium quinoa]
MSTRG.8116.1	AUR62037406	trans	dynamin-related protein 1C-like [Chenopodium quinoa]
MSTRG.8116.1	AUR62037439	trans	cytochrome P450 81E8-like [Chenopodium quinoa]
MSTRG.8116.1	AUR62037509	trans	auxin response factor 8-like isoform X2 [Chenopodium quinoa]
MSTRG.8116.1	AUR62037540	trans	ABC transporter B family member 11-like [Chenopodium quinoa]
MSTRG.8116.1	AUR62037589	trans	ruvB-like 2 [Chenopodium quinoa]
MSTRG.8116.1	AUR62037703	trans	pentatricopeptide repeat-containing protein At5g08305-like [Chenopodium quinoa]
MSTRG.8116.1	AUR62037711	trans	probable cyclic nucleotide-gated ion channel 14 [Chenopodium quinoa]
MSTRG.8116.1	AUR62037715	trans	WRKY transcription factor WRKY51-like [Chenopodium quinoa]
MSTRG.8116.1	AUR62037726	trans	polyadenylate-binding protein-interacting protein 7-like [Chenopodium quinoa]
MSTRG.8116.1	AUR62037739	trans	albumin-2-like [Chenopodium quinoa]
MSTRG.8116.1	AUR62037784	trans	protein ELC-like [Chenopodium quinoa]
MSTRG.8116.1	AUR62037787	trans	protein SLOW WALKER 1-like [Chenopodium quinoa]
MSTRG.8116.1	AUR62037795	trans	ADP-ribosylation factor-like protein 8c [Chenopodium quinoa]
MSTRG.8116.1	AUR62037839	trans	mitochondrial phosphate carrier protein 3, mitochondrial-like [Chenopodium quinoa]
MSTRG.8116.1	AUR62037869	trans	sodium/calcium exchanger NCL-like [Chenopodium quinoa]
MSTRG.8116.1	AUR62037964	trans	anthocyanidin 3-O-glucosyltransferase-like, partial [Chenopodium quinoa]
MSTRG.8116.1	AUR62038001	trans	50S ribosomal protein L3, chloroplastic [Chenopodium quinoa]
MSTRG.8116.1	AUR62038066	trans	peroxiredoxin-2F, mitochondrial-like isoform X1 [Chenopodium quinoa]
MSTRG.8116.1	AUR62038141	trans	chaperonin CPN60-like 2, mitochondrial [Chenopodium quinoa]
MSTRG.8116.1	AUR62038163	trans	peroxisomal adenine nucleotide carrier 1-like [Chenopodium quinoa]
MSTRG.8116.1	AUR62038196	trans	glucose and ribitol dehydrogenase-like [Chenopodium quinoa]
MSTRG.8116.1	AUR62038198	trans	glucose and ribitol dehydrogenase-like [Chenopodium quinoa]
MSTRG.8116.1	AUR62038272	trans	lysine-rich arabinogalactan protein 18-like [Chenopodium quinoa]
MSTRG.8116.1	AUR62038296	trans	histone deacetylase HDT1-like [Chenopodium quinoa]
MSTRG.8116.1	AUR62038307	trans	arogenate dehydratase/prephenate dehydratase 6, chloroplastic-like [Chenopodium quinoa]
MSTRG.8116.1	AUR62038343	trans	hypothetical protein BVRB_9g211520 [Beta vulgaris subsp. vulgaris]
MSTRG.8116.1	AUR62038347	trans	adoMet-dependent rRNA methyltransferase spb1-like [Chenopodium quinoa]
MSTRG.8116.1	AUR62038429	trans	ABC transporter G family member 22-like [Chenopodium quinoa]
MSTRG.8116.1	AUR62038455	trans	uncharacterized protein LOC110739882 [Chenopodium quinoa]
MSTRG.8116.1	AUR62038479	trans	serine hydroxymethyltransferase 7-like [Chenopodium quinoa]
MSTRG.8116.1	AUR62038602	trans	mitochondrial import inner membrane translocase subunit TIM44-2-like [Chenopodium quinoa]
MSTRG.8116.1	AUR62038671	trans	exocyst complex component EXO70E2-like [Chenopodium quinoa]
MSTRG.8116.1	AUR62038749	trans	RNA-binding KH domain-containing protein PEPPER-like [Chenopodium quinoa]
MSTRG.8116.1	AUR62038862	trans	translation factor GUF1 homolog, mitochondrial-like [Chenopodium quinoa]
MSTRG.8116.1	AUR62038872	trans	hypersensitive-induced response protein-like protein 1 [Chenopodium quinoa]
MSTRG.8116.1	AUR62038976	trans	protein TPX2-like [Chenopodium quinoa]
MSTRG.8116.1	AUR62039078	trans	transcription factor MYB44-like [Chenopodium quinoa]
MSTRG.8116.1	AUR62039187	trans	uncharacterized protein LOC110690302 [Chenopodium quinoa]
MSTRG.8116.1	AUR62039203	trans	proton pump-interactor 1-like [Chenopodium quinoa]
MSTRG.8116.1	AUR62039336	trans	branched-chain-amino-acid aminotransferase 2, chloroplastic-like [Chenopodium quinoa]
MSTRG.8116.1	AUR62039353	trans	probable xyloglucan glycosyltransferase 12 [Chenopodium quinoa]
MSTRG.8116.1	AUR62039507	trans	50S ribosomal protein L13, chloroplastic-like [Chenopodium quinoa]
MSTRG.8116.1	AUR62039512	trans	uncharacterized protein LOC110731946 isoform X1 [Chenopodium quinoa]
MSTRG.8116.1	AUR62039578	trans	E3 ubiquitin-protein ligase CCNB1IP1 homolog isoform X1 [Chenopodium quinoa]
MSTRG.8116.1	AUR62039579	trans	B-box zinc finger protein 22-like [Chenopodium quinoa]
MSTRG.8116.1	AUR62039592	trans	RRP12-like protein [Chenopodium quinoa]
MSTRG.8116.1	AUR62039661	trans	alpha-1,4-glucan-protein synthase [UDP-forming] 2 [Chenopodium quinoa]
MSTRG.8116.1	AUR62039747	trans	EG45-like domain containing protein [Chenopodium quinoa]
MSTRG.8116.1	AUR62039750	trans	nucleolar GTP-binding protein 1-like [Chenopodium quinoa]
MSTRG.8116.1	AUR62039762	trans	UDP-glucuronate 4-epimerase 1 [Chenopodium quinoa]
MSTRG.8116.1	AUR62039771	trans	isocitrate lyase-like [Chenopodium quinoa]
MSTRG.8116.1	AUR62039779	trans	mannosyl-oligosaccharide 1,2-alpha-mannosidase MNS3-like [Chenopodium quinoa]
MSTRG.8116.1	AUR62039841	trans	protein GAST1-like [Chenopodium quinoa]
MSTRG.8116.1	AUR62039848	trans	hexokinase-3-like [Chenopodium quinoa]
MSTRG.8116.1	AUR62039855	trans	glucan endo-1,3-beta-glucosidase-like [Chenopodium quinoa]
MSTRG.8116.1	AUR62039857	trans	glucan endo-1,3-beta-glucosidase-like [Chenopodium quinoa]
MSTRG.8116.1	AUR62039918	trans	uncharacterized protein LOC110704598 [Chenopodium quinoa]
MSTRG.8116.1	AUR62039945	trans	protein NRT1/ PTR FAMILY 6.3-like [Chenopodium quinoa]
MSTRG.8116.1	AUR62039954	trans	uncharacterized protein LOC110704594 [Chenopodium quinoa]
MSTRG.8116.1	AUR62039962	trans	small heat shock protein, chloroplastic-like [Chenopodium quinoa]
MSTRG.8116.1	AUR62039964	trans	nucleolar GTP-binding protein 1-like [Chenopodium quinoa]
MSTRG.8116.1	AUR62039967	trans	EG45-like domain containing protein [Chenopodium quinoa]
MSTRG.8116.1	AUR62039984	trans	zinc finger protein CONSTANS-LIKE 5-like [Chenopodium quinoa]
MSTRG.8116.1	AUR62039993	trans	pathogenesis-related protein PRB1-3-like [Chenopodium quinoa]
MSTRG.8116.1	AUR62040089	trans	uncharacterized protein LOC110711233 [Chenopodium quinoa]
MSTRG.8116.1	AUR62040204	trans	clathrin interactor EPSIN 1-like [Chenopodium quinoa]
MSTRG.8116.1	AUR62040260	trans	LOB domain-containing protein 38-like [Chenopodium quinoa]
MSTRG.8116.1	AUR62040569	trans	peroxidase 12-like [Chenopodium quinoa]
MSTRG.8116.1	AUR62040589	trans	cellulose synthase A catalytic subunit 6 [UDP-forming]-like [Chenopodium quinoa]
MSTRG.8116.1	AUR62040684	trans	glycerophosphodiester phosphodiesterase GDPDL3-like [Chenopodium quinoa]
MSTRG.8116.1	AUR62040876	trans	hypothetical protein SOVF_092420, partial [Spinacia oleracea]
MSTRG.8116.1	AUR62040917	trans	uncharacterized protein LOC110704552 [Chenopodium quinoa]
MSTRG.8116.1	AUR62040921	trans	probable arabinose 5-phosphate isomerase [Chenopodium quinoa]
MSTRG.8116.1	AUR62040922	trans	lysine-specific demethylase JMJ18-like [Chenopodium quinoa]
MSTRG.8116.1	AUR62040985	trans	plasma membrane-associated cation-binding protein 1-like [Chenopodium quinoa]
MSTRG.8116.1	AUR62041072	trans	RING finger protein 10-like [Chenopodium quinoa]
MSTRG.8116.1	AUR62041083	trans	uncharacterized protein LOC110721203 isoform X4 [Chenopodium quinoa]
MSTRG.8116.1	AUR62041111	trans	zinc finger transcription factor YY1 [Chenopodium quinoa]
MSTRG.8116.1	AUR62041208	trans	glutamine synthetase, chloroplastic-like [Chenopodium quinoa]
MSTRG.8116.1	AUR62041209	trans	uncharacterized protein LOC110696018 [Chenopodium quinoa]
MSTRG.8116.1	AUR62041218	trans	RING-H2 finger protein ATL63-like [Chenopodium quinoa]
MSTRG.8116.1	AUR62041261	trans	uncharacterized protein LOC110709330 [Chenopodium quinoa]
MSTRG.8116.1	AUR62041348	trans	uncharacterized protein At5g02240-like [Chenopodium quinoa]
MSTRG.8116.1	AUR62041382	trans	LOW QUALITY PROTEIN: protein fluG-like [Chenopodium quinoa]
MSTRG.8116.1	AUR62041395	trans	jasmonate-induced protein homolog [Chenopodium quinoa]
MSTRG.8116.1	AUR62041421	trans	GATA transcription factor 8-like [Chenopodium quinoa]
MSTRG.8116.1	AUR62041501	trans	adoMet-dependent rRNA methyltransferase spb1-like [Chenopodium quinoa]
MSTRG.8116.1	AUR62041510	trans	xyloglucan 6-xylosyltransferase 2-like [Chenopodium quinoa]
MSTRG.8116.1	AUR62041553	trans	NADH-plastoquinone oxidoreductase subunit 2 (plastid) [Beta vulgaris subsp. vulgaris]
MSTRG.8116.1	AUR62041562	trans	rRNA biogenesis protein RRP5-like isoform X2 [Chenopodium quinoa]
MSTRG.8116.1	AUR62041583	trans	serine/threonine protein phosphatase 2A 57 kDa regulatory subunit B&apos; beta isoform-like [Chenopodium quinoa]
MSTRG.8116.1	AUR62041671	trans	protein BRASSINAZOLE-RESISTANT 1-like [Chenopodium quinoa]
MSTRG.8116.1	AUR62041724	trans	protein tesmin/TSO1-like CXC 5 [Chenopodium quinoa]
MSTRG.8116.1	AUR62041726	trans	TOM1-like protein 9 [Chenopodium quinoa]
MSTRG.8116.1	AUR62041786	trans	uncharacterized protein LOC110716030 isoform X2 [Chenopodium quinoa]
MSTRG.8116.1	AUR62041856	trans	uncharacterized protein LOC110706168 [Chenopodium quinoa]
MSTRG.8116.1	AUR62041871	trans	uncharacterized protein LOC110706394 [Chenopodium quinoa]
MSTRG.8116.1	AUR62041904	trans	tubulin beta chain-like [Chenopodium quinoa]
MSTRG.8116.1	AUR62041915	trans	putative ER lumen protein-retaining receptor C28H8.4 [Chenopodium quinoa]
MSTRG.8116.1	AUR62041916	trans	uncharacterized protein LOC110710143 isoform X2 [Chenopodium quinoa]
MSTRG.8116.1	AUR62041917	trans	gibberellin-regulated protein 1-like [Chenopodium quinoa]
MSTRG.8116.1	AUR62041949	trans	ras-related protein Rab2BV [Chenopodium quinoa]
MSTRG.8116.1	AUR62042073	trans	proline-, glutamic acid- and leucine-rich protein 1-like isoform X1 [Chenopodium quinoa]
MSTRG.8116.1	AUR62042204	trans	U3 snoRNP-associated protein-like EMB2271 isoform X1 [Chenopodium quinoa]
MSTRG.8116.1	AUR62042215	trans	WD repeat-containing protein 75-like [Chenopodium quinoa]
MSTRG.8116.1	AUR62042230	trans	protein SLOW WALKER 1-like [Chenopodium quinoa]
MSTRG.8116.1	AUR62042272	trans	protein SHOOT GRAVITROPISM 6-like isoform X1 [Chenopodium quinoa]
MSTRG.8116.1	AUR62042429	trans	UDP-glucose 6-dehydrogenase 1 [Chenopodium quinoa]
MSTRG.8116.1	AUR62042731	trans	uncharacterized protein LOC110691178 [Chenopodium quinoa]
MSTRG.8116.1	AUR62042908	trans	coiled-coil domain-containing protein 115-like [Chenopodium quinoa]
MSTRG.8116.1	AUR62043049	trans	vacuolar-processing enzyme-like [Chenopodium quinoa]
MSTRG.8116.1	AUR62043254	trans	U3 small nucleolar RNA-associated protein 4-like [Chenopodium quinoa]
MSTRG.8116.1	AUR62043305	trans	proline-, glutamic acid- and leucine-rich protein 1-like isoform X1 [Chenopodium quinoa]
MSTRG.8116.1	AUR62043518	trans	ER membrane protein complex subunit 1-like [Chenopodium quinoa]
MSTRG.8116.1	AUR62043595	trans	L-ascorbate peroxidase 5, peroxisomal-like [Chenopodium quinoa]
MSTRG.8116.1	AUR62043668	trans	probable BOI-related E3 ubiquitin-protein ligase 2 [Chenopodium quinoa]
MSTRG.8116.1	AUR62043795	trans	NAD(P)H-quinone oxidoreductase subunit 2 B [Morus notabilis]
MSTRG.8116.1	AUR62043843	trans	uncharacterized protein LOC110683228 [Chenopodium quinoa]
MSTRG.8116.1	AUR62043890	trans	17.8 kDa class I heat shock protein-like [Chenopodium quinoa]
MSTRG.8116.1	AUR62044225	trans	uncharacterized protein LOC110692236 [Chenopodium quinoa]
MSTRG.8116.1	AUR62044253	trans	probable glucan 1,3-beta-glucosidase A [Chenopodium quinoa]
MSTRG.8116.1	AUR62044352	trans	probable glucan 1,3-beta-glucosidase A [Chenopodium quinoa]
MSTRG.8116.1	AUR62044411	trans	PREDICTED: calmodulin [Beta vulgaris subsp. vulgaris]
MSTRG.8116.1	AUR62044497	trans	uncharacterized protein LOC110693993 [Chenopodium quinoa]
MSTRG.8116.1	AUR62044541	trans	uncharacterized protein LOC110685487 [Chenopodium quinoa]
MSTRG.8116.1	AUR62044543	trans	uncharacterized protein LOC110731086 [Chenopodium quinoa]
MSTRG.8116.1	AUR62044545	trans	transcription factor bHLH137-like [Chenopodium quinoa]
MSTRG.8116.1	AUR62044693	trans	uncharacterized protein LOC110731086 [Chenopodium quinoa]
MSTRG.8116.1	AUR62044713	trans	myosin-binding protein 7-like [Chenopodium quinoa]
MSTRG.8116.1	Chenopodium_quinoa_newGene_10003	trans	ran-binding protein 1 homolog c-like [Chenopodium quinoa]
MSTRG.8116.1	Chenopodium_quinoa_newGene_10126	trans	ankyrin repeat-containing protein At5g02620-like [Chenopodium quinoa]
MSTRG.8116.1	Chenopodium_quinoa_newGene_10238	trans	--
MSTRG.8116.1	Chenopodium_quinoa_newGene_10541	trans	PREDICTED: uncharacterized protein LOC104897695 [Beta vulgaris subsp. vulgaris]
MSTRG.8116.1	Chenopodium_quinoa_newGene_11247	trans	uncharacterized protein LOC110704312 [Chenopodium quinoa]
MSTRG.8116.1	Chenopodium_quinoa_newGene_11456	trans	uncharacterized protein LOC110729346 isoform X1 [Chenopodium quinoa]
MSTRG.8116.1	Chenopodium_quinoa_newGene_11585	trans	putative cysteine proteinase inhibitor 7 [Chenopodium quinoa]
MSTRG.8116.1	Chenopodium_quinoa_newGene_12031	trans	uncharacterized protein LOC110724922 [Chenopodium quinoa]
MSTRG.8116.1	Chenopodium_quinoa_newGene_12089	trans	uncharacterized protein LOC110717277 [Chenopodium quinoa]
MSTRG.8116.1	Chenopodium_quinoa_newGene_13286	trans	--
MSTRG.8116.1	Chenopodium_quinoa_newGene_13494	trans	protein FAR1-RELATED SEQUENCE 3-like [Chenopodium quinoa]
MSTRG.8116.1	Chenopodium_quinoa_newGene_1349	trans	uncharacterized protein LOC110728810 [Chenopodium quinoa]
MSTRG.8116.1	Chenopodium_quinoa_newGene_14784	trans	mitochondrial import receptor subunit TOM5 homolog [Chenopodium quinoa]
MSTRG.8116.1	Chenopodium_quinoa_newGene_14960	trans	CBL-interacting serine/threonine-protein kinase 24-like [Chenopodium quinoa]
MSTRG.8116.1	Chenopodium_quinoa_newGene_15307	trans	stress-associated endoplasmic reticulum protein 2-like [Chenopodium quinoa]
MSTRG.8116.1	Chenopodium_quinoa_newGene_15845	trans	LOW QUALITY PROTEIN: putative pentatricopeptide repeat-containing protein At2g02150 [Chenopodium quinoa]
MSTRG.8116.1	Chenopodium_quinoa_newGene_16335	trans	delta(7)-sterol-C5(6)-desaturase-like [Chenopodium quinoa]
MSTRG.8116.1	Chenopodium_quinoa_newGene_16453	trans	uncharacterized protein LOC110777940 [Spinacia oleracea]
MSTRG.8116.1	Chenopodium_quinoa_newGene_16529	trans	--
MSTRG.8116.1	Chenopodium_quinoa_newGene_16658	trans	homeobox protein 10-like [Chenopodium quinoa]
MSTRG.8116.1	Chenopodium_quinoa_newGene_17305	trans	uncharacterized protein LOC110690168 [Chenopodium quinoa]
MSTRG.8116.1	Chenopodium_quinoa_newGene_17423	trans	peamaclein-like [Chenopodium quinoa]
MSTRG.8116.1	Chenopodium_quinoa_newGene_18023	trans	protein ROOT PRIMORDIUM DEFECTIVE 1-like [Chenopodium quinoa]
MSTRG.8116.1	Chenopodium_quinoa_newGene_18520	trans	--
MSTRG.8116.1	Chenopodium_quinoa_newGene_19038	trans	heat shock cognate 70 kDa protein 2-like [Chenopodium quinoa]
MSTRG.8116.1	Chenopodium_quinoa_newGene_19040	trans	probable mediator of RNA polymerase II transcription subunit 37c [Chenopodium quinoa]
MSTRG.8116.1	Chenopodium_quinoa_newGene_19251	trans	--
MSTRG.8116.1	Chenopodium_quinoa_newGene_19357	trans	uncharacterized protein LOC110725919 [Chenopodium quinoa]
MSTRG.8116.1	Chenopodium_quinoa_newGene_19584	trans	protein RESPONSE TO LOW SULFUR 1-like [Spinacia oleracea]
MSTRG.8116.1	Chenopodium_quinoa_newGene_1977	trans	uncharacterized protein LOC110728876 [Chenopodium quinoa]
MSTRG.8116.1	Chenopodium_quinoa_newGene_20001	trans	--
MSTRG.8116.1	Chenopodium_quinoa_newGene_2096	trans	uncharacterized protein LOC110732748 [Chenopodium quinoa]
MSTRG.8116.1	Chenopodium_quinoa_newGene_21213	trans	metallothionein-like protein [Oryza officinalis]
MSTRG.8116.1	Chenopodium_quinoa_newGene_22394	trans	ribosomal protein S3 (chloroplast) [Chenopodium quinoa]
MSTRG.8116.1	Chenopodium_quinoa_newGene_22439	trans	cold and drought-regulated protein CORA-like [Chenopodium quinoa]
MSTRG.8116.1	Chenopodium_quinoa_newGene_23088	trans	Os05g0402800, partial [Oryza sativa Japonica Group]
MSTRG.8116.1	Chenopodium_quinoa_newGene_23307	trans	small heat shock protein, chloroplastic-like [Chenopodium quinoa]
MSTRG.8116.1	Chenopodium_quinoa_newGene_23348	trans	uncharacterized protein LOC110693593 [Chenopodium quinoa]
MSTRG.8116.1	Chenopodium_quinoa_newGene_23549	trans	--
MSTRG.8116.1	Chenopodium_quinoa_newGene_23556	trans	pentatricopeptide repeat-containing protein At1g63330-like [Chenopodium quinoa]
MSTRG.8116.1	Chenopodium_quinoa_newGene_23633	trans	gibberellin-regulated protein 1-like [Chenopodium quinoa]
MSTRG.8116.1	Chenopodium_quinoa_newGene_23784	trans	--
MSTRG.8116.1	Chenopodium_quinoa_newGene_24906	trans	probable E3 ubiquitin-protein ligase HIP1 [Chenopodium quinoa]
MSTRG.8116.1	Chenopodium_quinoa_newGene_25025	trans	pre-rRNA-processing protein ESF2-like isoform X1 [Chenopodium quinoa]
MSTRG.8116.1	Chenopodium_quinoa_newGene_25692	trans	--
MSTRG.8116.1	Chenopodium_quinoa_newGene_26449	trans	uncharacterized protein LOC110709496 [Chenopodium quinoa]
MSTRG.8116.1	Chenopodium_quinoa_newGene_26477	trans	uncharacterized protein LOC110684972 [Chenopodium quinoa]
MSTRG.8116.1	Chenopodium_quinoa_newGene_26478	trans	probable protein kinase At2g41970 [Chenopodium quinoa]
MSTRG.8116.1	Chenopodium_quinoa_newGene_26812	trans	uncharacterized protein LOC110684968 [Chenopodium quinoa]
MSTRG.8116.1	Chenopodium_quinoa_newGene_29014	trans	NADH dehydrogenase (ubiquinone) complex I, assembly factor 6-like [Chenopodium quinoa]
MSTRG.8116.1	Chenopodium_quinoa_newGene_29017	trans	gibberellin-regulated protein 1-like [Chenopodium quinoa]
MSTRG.8116.1	Chenopodium_quinoa_newGene_29018	trans	gibberellin-regulated protein 1-like [Chenopodium quinoa]
MSTRG.8116.1	Chenopodium_quinoa_newGene_30352	trans	PREDICTED: uncharacterized protein LOC104902763 [Beta vulgaris subsp. vulgaris]
MSTRG.8116.1	Chenopodium_quinoa_newGene_30927	trans	--
MSTRG.8116.1	Chenopodium_quinoa_newGene_31117	trans	--
MSTRG.8116.1	Chenopodium_quinoa_newGene_31166	trans	uncharacterized protein LOC110688894 [Chenopodium quinoa]
MSTRG.8116.1	Chenopodium_quinoa_newGene_31248	trans	heat shock cognate 70 kDa protein 2-like [Chenopodium quinoa]
MSTRG.8116.1	Chenopodium_quinoa_newGene_3727	trans	uncharacterized protein LOC110709081 isoform X1 [Chenopodium quinoa]
MSTRG.8116.1	Chenopodium_quinoa_newGene_4066	trans	uncharacterized protein LOC110695848 [Chenopodium quinoa]
MSTRG.8116.1	Chenopodium_quinoa_newGene_4162	trans	uncharacterized protein LOC110705993 [Chenopodium quinoa]
MSTRG.8116.1	Chenopodium_quinoa_newGene_4794	trans	--
MSTRG.8116.1	Chenopodium_quinoa_newGene_5341	trans	putative disease resistance protein RGA3 [Chenopodium quinoa]
MSTRG.8116.1	Chenopodium_quinoa_newGene_577	trans	dormancy-associated protein 2-like [Chenopodium quinoa]
MSTRG.8116.1	Chenopodium_quinoa_newGene_61	trans	--
MSTRG.8116.1	Chenopodium_quinoa_newGene_656	trans	--
MSTRG.8116.1	Chenopodium_quinoa_newGene_6654	trans	uncharacterized PKHD-type hydroxylase At1g22950-like isoform X3 [Chenopodium quinoa]
MSTRG.8116.1	Chenopodium_quinoa_newGene_6740	trans	protein GOS9-like isoform X1 [Chenopodium quinoa]
MSTRG.8116.1	Chenopodium_quinoa_newGene_6971	trans	--
MSTRG.8116.1	Chenopodium_quinoa_newGene_7013	trans	metallothionein-like protein [Oryza officinalis]
MSTRG.8116.1	Chenopodium_quinoa_newGene_7095	trans	--
MSTRG.8116.1	Chenopodium_quinoa_newGene_7968	trans	hypothetical protein EUGRSUZ_B03143 [Eucalyptus grandis]
MSTRG.8116.1	Chenopodium_quinoa_newGene_8169	trans	uncharacterized protein LOC110700421 isoform X1 [Chenopodium quinoa]
MSTRG.8116.1	Chenopodium_quinoa_newGene_8521	trans	DNA replication complex GINS protein PSF1-like [Chenopodium quinoa]
MSTRG.8116.1	Chenopodium_quinoa_newGene_8582	trans	uncharacterized protein LOC110738552 [Chenopodium quinoa]
MSTRG.8116.1	Chenopodium_quinoa_newGene_8780	trans	--
MSTRG.8116.1	Chenopodium_quinoa_newGene_8804	trans	uncharacterized protein At2g23090-like [Chenopodium quinoa]
MSTRG.8116.1	Chenopodium_quinoa_newGene_8949	trans	probable E3 ubiquitin-protein ligase RHC1A [Chenopodium quinoa]
MSTRG.8116.1	Chenopodium_quinoa_newGene_9154	trans	--
MSTRG.8116.1	Chenopodium_quinoa_newGene_9435	trans	E3 ubiquitin-protein ligase RNF185-like [Chenopodium quinoa]
MSTRG.8116.1	Chenopodium_quinoa_newGene_9798	trans	protein FAR1-RELATED SEQUENCE 5-like [Chenopodium quinoa]
MSTRG.73363.4	AUR62000017	trans	phytoene synthase 2, chloroplastic-like [Chenopodium quinoa]
MSTRG.73363.4	AUR62000055	trans	hypothetical protein SOVF_008980 [Spinacia oleracea]
MSTRG.73363.4	AUR62000170	trans	protein GAST1-like [Chenopodium quinoa]
MSTRG.73363.4	AUR62000418	trans	probable glycerol-3-phosphate acyltransferase 2 [Chenopodium quinoa]
MSTRG.73363.4	AUR62001281	trans	ruBisCO large subunit-binding protein subunit beta, chloroplastic-like isoform X1 [Chenopodium quinoa]
MSTRG.73363.4	AUR62001398	trans	peamaclein-like [Chenopodium quinoa]
MSTRG.73363.4	AUR62001399	trans	peamaclein-like [Chenopodium quinoa]
MSTRG.73363.4	AUR62001420	trans	ethylene-responsive transcription factor RAP2-12-like [Chenopodium quinoa]
MSTRG.73363.4	AUR62001467	trans	linoleate 13S-lipoxygenase 3-1, chloroplastic-like [Chenopodium quinoa]
MSTRG.73363.4	AUR62001526	trans	nicalin-1-like isoform X1 [Chenopodium quinoa]
MSTRG.73363.4	AUR62001600	trans	uncharacterized protein LOC110688217 [Chenopodium quinoa]
MSTRG.73363.4	AUR62001736	trans	serine/arginine repetitive matrix protein 1-like [Chenopodium quinoa]
MSTRG.73363.4	AUR62001987	trans	F-box protein FBW2-like [Chenopodium quinoa]
MSTRG.73363.4	AUR62002010	trans	asparagine synthetase [glutamine-hydrolyzing] 2-like [Chenopodium quinoa]
MSTRG.73363.4	AUR62002045	trans	uncharacterized protein LOC110717549 [Chenopodium quinoa]
MSTRG.73363.4	AUR62002131	trans	probable inorganic phosphate transporter 1-4 [Chenopodium quinoa]
MSTRG.73363.4	AUR62002140	trans	uncharacterized protein LOC110717688 isoform X2 [Chenopodium quinoa]
MSTRG.73363.4	AUR62002189	trans	21 kDa protein-like [Chenopodium quinoa]
MSTRG.73363.4	AUR62002376	trans	uncharacterized protein LOC110718267 [Chenopodium quinoa]
MSTRG.73363.4	AUR62002409	trans	cysteine synthase, chloroplastic/chromoplastic [Chenopodium quinoa]
MSTRG.73363.4	AUR62002762	trans	transcriptional activator DEMETER-like [Chenopodium quinoa]
MSTRG.73363.4	AUR62002791	trans	jasmonate-induced protein homolog [Chenopodium quinoa]
MSTRG.73363.4	AUR62002867	trans	zinc finger protein CONSTANS-LIKE 6-like isoform X1 [Chenopodium quinoa]
MSTRG.73363.4	AUR62003015	trans	scopoletin glucosyltransferase-like [Chenopodium quinoa]
MSTRG.73363.4	AUR62003103	trans	ureide permease 1-like isoform X1 [Chenopodium quinoa]
MSTRG.73363.4	AUR62003201	trans	uncharacterized protein LOC110722975 [Chenopodium quinoa]
MSTRG.73363.4	AUR62003227	trans	uncharacterized protein LOC110723216 [Chenopodium quinoa]
MSTRG.73363.4	AUR62003325	trans	2-oxoglutarate-dependent dioxygenase DAO-like [Chenopodium quinoa]
MSTRG.73363.4	AUR62003471	trans	nucleosome assembly protein 1;3-like [Chenopodium quinoa]
MSTRG.73363.4	AUR62003522	trans	50S ribosomal protein L27, chloroplastic-like [Chenopodium quinoa]
MSTRG.73363.4	AUR62003571	trans	uncharacterized protein LOC110681982 [Chenopodium quinoa]
MSTRG.73363.4	AUR62003960	trans	skin secretory protein xP2-like [Chenopodium quinoa]
MSTRG.73363.4	AUR62004068	trans	putative glucose-6-phosphate 1-epimerase [Chenopodium quinoa]
MSTRG.73363.4	AUR62004078	trans	soluble inorganic pyrophosphatase-like [Chenopodium quinoa]
MSTRG.73363.4	AUR62004103	trans	pentatricopeptide repeat-containing protein At5g44230-like [Chenopodium quinoa]
MSTRG.73363.4	AUR62004178	trans	chalcone synthase 6-4-like [Chenopodium quinoa]
MSTRG.73363.4	AUR62004211	trans	probable protein S-acyltransferase 14 [Chenopodium quinoa]
MSTRG.73363.4	AUR62004218	trans	proteasome subunit beta type-1-like [Chenopodium quinoa]
MSTRG.73363.4	AUR62004336	trans	FT-interacting protein 1-like [Chenopodium quinoa]
MSTRG.73363.4	AUR62004378	trans	bifunctional L-3-cyanoalanine synthase/cysteine synthase, mitochondrial [Chenopodium quinoa]
MSTRG.73363.4	AUR62004430	trans	BAG family molecular chaperone regulator 6-like [Chenopodium quinoa]
MSTRG.73363.4	AUR62004491	trans	O-acyltransferase WSD1-like [Chenopodium quinoa]
MSTRG.73363.4	AUR62004730	trans	probable metal-nicotianamine transporter YSL7 [Chenopodium quinoa]
MSTRG.73363.4	AUR62004733	trans	uncharacterized protein LOC110708230 [Chenopodium quinoa]
MSTRG.73363.4	AUR62004797	trans	uncharacterized protein LOC110708294 [Chenopodium quinoa]
MSTRG.73363.4	AUR62004894	trans	protein WAVE-DAMPENED 2-like [Chenopodium quinoa]
MSTRG.73363.4	AUR62004957	trans	pathogenesis-related protein PR-4-like [Chenopodium quinoa]
MSTRG.73363.4	AUR62004958	trans	pathogenesis-related protein PR-4-like [Chenopodium quinoa]
MSTRG.73363.4	AUR62005573	trans	actin-11 [Chenopodium quinoa]
MSTRG.73363.4	AUR62005737	trans	SNF1-related protein kinase regulatory subunit gamma-1-like [Chenopodium quinoa]
MSTRG.73363.4	AUR62005917	trans	GPN-loop GTPase 1-like [Chenopodium quinoa]
MSTRG.73363.4	AUR62005925	trans	late embryogenesis abundant protein At5g17165-like [Chenopodium quinoa]
MSTRG.73363.4	AUR62006027	trans	homeobox-leucine zipper protein ATHB-12-like [Chenopodium quinoa]
MSTRG.73363.4	AUR62006076	trans	disease resistance protein RGA2-like [Chenopodium quinoa]
MSTRG.73363.4	AUR62006151	trans	transcription factor SPEECHLESS-like [Chenopodium quinoa]
MSTRG.73363.4	AUR62006298	trans	probable WRKY transcription factor 33 [Chenopodium quinoa]
MSTRG.73363.4	AUR62006319	trans	myb family transcription factor APL-like isoform X1 [Chenopodium quinoa]
MSTRG.73363.4	AUR62006396	trans	trans-resveratrol di-O-methyltransferase-like isoform X1 [Chenopodium quinoa]
MSTRG.73363.4	AUR62006505	trans	uncharacterized protein LOC110700927 [Chenopodium quinoa]
MSTRG.73363.4	AUR62006528	trans	isovaleryl-CoA dehydrogenase, mitochondrial-like [Chenopodium quinoa]
MSTRG.73363.4	AUR62006612	trans	beta-glucosidase 42-like [Chenopodium quinoa]
MSTRG.73363.4	AUR62006674	trans	flavin mononucleotide hydrolase 1, chloroplatic-like [Chenopodium quinoa]
MSTRG.73363.4	AUR62006731	trans	chloroplastic lipocalin-like [Chenopodium quinoa]
MSTRG.73363.4	AUR62006940	trans	RNA polymerase I-specific transcription initiation factor rrn3-like [Chenopodium quinoa]
MSTRG.73363.4	AUR62007058	trans	homeobox-leucine zipper protein ATHB-12-like [Chenopodium quinoa]
MSTRG.73363.4	AUR62007133	trans	ethylene-responsive transcription factor 2-like [Chenopodium quinoa]
MSTRG.73363.4	AUR62007257	trans	glycine cleavage system H protein, mitochondrial-like [Chenopodium quinoa]
MSTRG.73363.4	AUR62007352	trans	uncharacterized protein At1g32220, chloroplastic-like [Chenopodium quinoa]
MSTRG.73363.4	AUR62007416	trans	acyl-CoA-binding protein-like [Chenopodium quinoa]
MSTRG.73363.4	AUR62007459	trans	uncharacterized protein LOC110732728 [Chenopodium quinoa]
MSTRG.73363.4	AUR62007581	trans	putative glucose-6-phosphate 1-epimerase [Chenopodium quinoa]
MSTRG.73363.4	AUR62007584	trans	peroxidase 27-like [Chenopodium quinoa]
MSTRG.73363.4	AUR62007673	trans	2-oxoisovalerate dehydrogenase subunit alpha 2, mitochondrial-like [Chenopodium quinoa]
MSTRG.73363.4	AUR62007774	trans	importin-9-like isoform X1 [Chenopodium quinoa]
MSTRG.73363.4	AUR62007776	trans	uncharacterized protein LOC110686003 [Chenopodium quinoa]
MSTRG.73363.4	AUR62008400	trans	glutathione S-transferase U9-like [Chenopodium quinoa]
MSTRG.73363.4	AUR62008442	trans	ribulose-phosphate 3-epimerase, chloroplastic-like [Chenopodium quinoa]
MSTRG.73363.4	AUR62008450	trans	basic endochitinase-like [Chenopodium quinoa]
MSTRG.73363.4	AUR62008543	trans	glycerophosphodiester phosphodiesterase GDPD5-like [Chenopodium quinoa]
MSTRG.73363.4	AUR62008665	trans	caffeoylshikimate esterase-like isoform X1 [Chenopodium quinoa]
MSTRG.73363.4	AUR62008772	trans	DDB1- and CUL4-associated factor 13-like [Chenopodium quinoa]
MSTRG.73363.4	AUR62008784	trans	hypothetical protein BVRB_7g166820 [Beta vulgaris subsp. vulgaris]
MSTRG.73363.4	AUR62008870	trans	LOW QUALITY PROTEIN: guanine nucleotide-binding protein-like NSN1 [Chenopodium quinoa]
MSTRG.73363.4	AUR62009320	trans	MLP-like protein 31 [Chenopodium quinoa]
MSTRG.73363.4	AUR62009368	trans	clustered mitochondria protein-like isoform X3 [Chenopodium quinoa]
MSTRG.73363.4	AUR62009489	trans	UDP-arabinopyranose mutase 1-like [Chenopodium quinoa]
MSTRG.73363.4	AUR62009499	trans	receptor-like protein kinase FERONIA [Chenopodium quinoa]
MSTRG.73363.4	AUR62009590	trans	17.4 kDa class I heat shock protein-like [Chenopodium quinoa]
MSTRG.73363.4	AUR62009825	trans	protein HOTHEAD-like [Chenopodium quinoa]
MSTRG.73363.4	AUR62009910	trans	uncharacterized protein LOC110684510 [Chenopodium quinoa]
MSTRG.73363.4	AUR62009978	trans	auxin-responsive protein SAUR67-like [Chenopodium quinoa]
MSTRG.73363.4	AUR62010225	trans	uncharacterized protein LOC110718721 [Chenopodium quinoa]
MSTRG.73363.4	AUR62010252	trans	uncharacterized protein LOC110718748 [Chenopodium quinoa]
MSTRG.73363.4	AUR62010426	trans	uncharacterized CRM domain-containing protein At3g25440, chloroplastic-like [Chenopodium quinoa]
MSTRG.73363.4	AUR62010463	trans	vacuolar cation/proton exchanger 3-like [Chenopodium quinoa]
MSTRG.73363.4	AUR62010618	trans	osmotin-like protein OSML13 [Chenopodium quinoa]
MSTRG.73363.4	AUR62010622	trans	pathogenesis-related protein-like [Chenopodium quinoa]
MSTRG.73363.4	AUR62010745	trans	heavy metal-associated isoprenylated plant protein 39-like [Chenopodium quinoa]
MSTRG.73363.4	AUR62010935	trans	probable lactoylglutathione lyase, chloroplastic [Chenopodium quinoa]
MSTRG.73363.4	AUR62011184	trans	N-alpha-acetyltransferase 35, NatC auxiliary subunit-like isoform X2 [Chenopodium quinoa]
MSTRG.73363.4	AUR62011395	trans	protein JINGUBANG-like [Chenopodium quinoa]
MSTRG.73363.4	AUR62011396	trans	extra-large guanine nucleotide-binding protein 1-like [Chenopodium quinoa]
MSTRG.73363.4	AUR62011428	trans	probable tRNA N6-adenosine threonylcarbamoyltransferase isoform X1 [Chenopodium quinoa]
MSTRG.73363.4	AUR62011624	trans	coatomer subunit beta&apos;-1 [Chenopodium quinoa]
MSTRG.73363.4	AUR62011677	trans	zinc transporter 1-like [Chenopodium quinoa]
MSTRG.73363.4	AUR62011777	trans	stachyose synthase-like [Chenopodium quinoa]
MSTRG.73363.4	AUR62011943	trans	auxin-induced protein 22D-like [Chenopodium quinoa]
MSTRG.73363.4	AUR62012034	trans	probable protein phosphatase 2C 25 [Chenopodium quinoa]
MSTRG.73363.4	AUR62012117	trans	laccase-17-like [Chenopodium quinoa]
MSTRG.73363.4	AUR62012168	trans	glucosidase 2 subunit beta-like [Chenopodium quinoa]
MSTRG.73363.4	AUR62012220	trans	17.8 kDa class I heat shock protein-like [Chenopodium quinoa]
MSTRG.73363.4	AUR62012259	trans	zinc finger CCCH domain-containing protein 29-like [Chenopodium quinoa]
MSTRG.73363.4	AUR62012271	trans	GDP-Man:Man(3)GlcNAc(2)-PP-Dol alpha-1,2-mannosyltransferase-like [Chenopodium quinoa]
MSTRG.73363.4	AUR62012303	trans	60S ribosomal protein L26-2-like [Chenopodium quinoa]
MSTRG.73363.4	AUR62012354	trans	uroporphyrinogen decarboxylase [Chenopodium quinoa]
MSTRG.73363.4	AUR62012368	trans	putative methyltransferase NSUN6 isoform X1 [Chenopodium quinoa]
MSTRG.73363.4	AUR62012510	trans	equilibrative nucleotide transporter 3-like [Chenopodium quinoa]
MSTRG.73363.4	AUR62012632	trans	cysteine-rich receptor-like protein kinase 5 isoform X1 [Chenopodium quinoa]
MSTRG.73363.4	AUR62012633	trans	cysteine-rich receptor-like protein kinase 25 [Chenopodium quinoa]
MSTRG.73363.4	AUR62012650	trans	ankyrin repeat-containing protein At2g01680-like isoform X2 [Chenopodium quinoa]
MSTRG.73363.4	AUR62012704	trans	calcium-dependent protein kinase 2-like isoform X1 [Chenopodium quinoa]
MSTRG.73363.4	AUR62012758	trans	plant UBX domain-containing protein 4-like [Chenopodium quinoa]
MSTRG.73363.4	AUR62012785	trans	fumarylacetoacetase-like isoform X1 [Chenopodium quinoa]
MSTRG.73363.4	AUR62012912	trans	probable serine/threonine-protein kinase PIX13 [Chenopodium quinoa]
MSTRG.73363.4	AUR62012979	cis	alpha-amylase-like [Chenopodium quinoa]
MSTRG.73363.4	AUR62012980	cis	F-box protein SKIP23-like [Chenopodium quinoa]
MSTRG.73363.4	AUR62012981	cis	F-box protein SKIP23-like [Chenopodium quinoa]
MSTRG.73363.4	AUR62012982	cis	F-box protein SKIP23-like [Chenopodium quinoa]
MSTRG.73363.4	AUR62012983	cis	transcriptional elongation regulator MINIYO-like [Chenopodium quinoa]
MSTRG.73363.4	AUR62012984	cis	(RS)-norcoclaurine 6-O-methyltransferase-like [Chenopodium quinoa]
MSTRG.73363.4	AUR62012985	cis	heterodimeric geranylgeranyl pyrophosphate synthase small subunit, chloroplastic-like [Chenopodium quinoa]
MSTRG.73363.4	AUR62012986	cis	alpha-amylase-like [Chenopodium quinoa]
MSTRG.73363.4	AUR62012987	cis	F-box/LRR-repeat protein 10-like [Chenopodium quinoa]
MSTRG.73363.4	AUR62012988	cis	serine/threonine-protein kinase STY46-like [Chenopodium quinoa]
MSTRG.73363.4	AUR62012989	cis	mechanosensitive ion channel protein 6-like [Chenopodium quinoa]
MSTRG.73363.4	AUR62012990	cis	serine/threonine-protein kinase ATR-like [Chenopodium quinoa]
MSTRG.73363.4	AUR62012991	cis	DDB1- and CUL4-associated factor 8-like isoform X2 [Chenopodium quinoa]
MSTRG.73363.4	AUR62012992	cis	protein DJ-1 homolog C-like [Chenopodium quinoa]
MSTRG.73363.4	AUR62012993	cis	protein DJ-1 homolog C-like [Chenopodium quinoa]
MSTRG.73363.4	AUR62013096	trans	LOW QUALITY PROTEIN: uncharacterized protein LOC110739793 [Chenopodium quinoa]
MSTRG.73363.4	AUR62013133	trans	probable protein phosphatase 2C 9 isoform X1 [Chenopodium quinoa]
MSTRG.73363.4	AUR62013146	trans	7-deoxyloganetin glucosyltransferase-like [Chenopodium quinoa]
MSTRG.73363.4	AUR62013232	trans	O-acyltransferase WSD1-like [Chenopodium quinoa]
MSTRG.73363.4	AUR62013296	trans	heptahelical transmembrane protein 1-like [Chenopodium quinoa]
MSTRG.73363.4	AUR62013324	trans	uncharacterized protein LOC110725609 isoform X1 [Chenopodium quinoa]
MSTRG.73363.4	AUR62013474	trans	petal death protein-like [Chenopodium quinoa]
MSTRG.73363.4	AUR62013875	trans	uncharacterized protein LOC110721663 [Chenopodium quinoa]
MSTRG.73363.4	AUR62013977	trans	WAT1-related protein At1g70260-like [Chenopodium quinoa]
MSTRG.73363.4	AUR62014283	trans	ABC transporter I family member 6, chloroplastic-like [Chenopodium quinoa]
MSTRG.73363.4	AUR62014305	trans	DNA gyrase subunit A, chloroplastic/mitochondrial-like [Chenopodium quinoa]
MSTRG.73363.4	AUR62014313	trans	replication factor C subunit 3-like isoform X2 [Chenopodium quinoa]
MSTRG.73363.4	AUR62014354	trans	VIN3-like protein 2 [Chenopodium quinoa]
MSTRG.73363.4	AUR62014368	trans	calcium-binding allergen Ole e 8-like [Chenopodium quinoa]
MSTRG.73363.4	AUR62014467	trans	cytokinin dehydrogenase 5-like [Chenopodium quinoa]
MSTRG.73363.4	AUR62014494	trans	salicylate carboxymethyltransferase-like [Chenopodium quinoa]
MSTRG.73363.4	AUR62014497	trans	50S ribosomal protein L31, chloroplastic-like [Chenopodium quinoa]
MSTRG.73363.4	AUR62014523	trans	30S ribosomal protein 3, chloroplastic-like [Chenopodium quinoa]
MSTRG.73363.4	AUR62014636	trans	putative receptor-like protein kinase At4g00960 isoform X1 [Chenopodium quinoa]
MSTRG.73363.4	AUR62014839	trans	late embryogenesis abundant protein D-29-like [Chenopodium quinoa]
MSTRG.73363.4	AUR62015117	trans	ribosome biogenesis protein BRX1 homolog 1-like isoform X1 [Chenopodium quinoa]
MSTRG.73363.4	AUR62015125	trans	LOW QUALITY PROTEIN: 1-aminocyclopropane-1-carboxylate oxidase 4-like [Chenopodium quinoa]
MSTRG.73363.4	AUR62015235	trans	uncharacterized protein LOC110692011 [Chenopodium quinoa]
MSTRG.73363.4	AUR62015290	trans	U3 small nucleolar RNA-associated protein 6 homolog [Chenopodium quinoa]
MSTRG.73363.4	AUR62015371	trans	probable plastid-lipid-associated protein 13, chloroplastic [Chenopodium quinoa]
MSTRG.73363.4	AUR62015568	trans	uncharacterized protein LOC110689426 [Chenopodium quinoa]
MSTRG.73363.4	AUR62015579	trans	probable inorganic phosphate transporter 1-4 [Chenopodium quinoa]
MSTRG.73363.4	AUR62015758	trans	DEAD-box ATP-dependent RNA helicase 32-like [Chenopodium quinoa]
MSTRG.73363.4	AUR62015941	trans	protein TORNADO 1 [Chenopodium quinoa]
MSTRG.73363.4	AUR62016003	trans	protein GLC8-like [Chenopodium quinoa]
MSTRG.73363.4	AUR62016035	trans	traB domain-containing protein-like [Chenopodium quinoa]
MSTRG.73363.4	AUR62016115	trans	chloride conductance regulatory protein ICln-like [Chenopodium quinoa]
MSTRG.73363.4	AUR62016154	trans	COBRA-like protein 7 isoform X2 [Chenopodium quinoa]
MSTRG.73363.4	AUR62016247	trans	PREDICTED: DUF724 domain-containing protein 2-like isoform X1 [Beta vulgaris subsp. vulgaris]
MSTRG.73363.4	AUR62016366	trans	desmethylxanthohumol 6&apos;-O-methyltransferase-like [Chenopodium quinoa]
MSTRG.73363.4	AUR62016387	trans	LOW QUALITY PROTEIN: periodic tryptophan protein 2-like [Chenopodium quinoa]
MSTRG.73363.4	AUR62016440	trans	probable sulfate transporter 3.4 [Chenopodium quinoa]
MSTRG.73363.4	AUR62016739	trans	LOW QUALITY PROTEIN: probable LRR receptor-like serine/threonine-protein kinase At2g16250 [Chenopodium quinoa]
MSTRG.73363.4	AUR62016795	trans	uncharacterized CRM domain-containing protein At3g25440, chloroplastic-like [Chenopodium quinoa]
MSTRG.73363.4	AUR62016808	trans	putative protein TPRXL [Chenopodium quinoa]
MSTRG.73363.4	AUR62016948	trans	S-linalool synthase-like [Chenopodium quinoa]
MSTRG.73363.4	AUR62016977	trans	putative serine/threonine-protein kinase [Chenopodium quinoa]
MSTRG.73363.4	AUR62017046	trans	auxin-repressed 12.5 kDa protein-like [Chenopodium quinoa]
MSTRG.73363.4	AUR62017072	trans	receptor-like protein 12 [Chenopodium quinoa]
MSTRG.73363.4	AUR62017143	trans	DNA-directed RNA polymerases I and III subunit rpac1-like [Chenopodium quinoa]
MSTRG.73363.4	AUR62017273	trans	bifunctional UDP-glucose 4-epimerase and UDP-xylose 4-epimerase 1-like [Chenopodium quinoa]
MSTRG.73363.4	AUR62017375	trans	ATP-dependent Clp protease proteolytic subunit-related protein 2, chloroplastic-like isoform X1 [Chenopodium quinoa]
MSTRG.73363.4	AUR62017440	trans	putative serine/threonine-protein kinase isoform X2 [Chenopodium quinoa]
MSTRG.73363.4	AUR62017485	trans	heat shock protein 90-6, mitochondrial-like [Chenopodium quinoa]
MSTRG.73363.4	AUR62017585	trans	1-aminocyclopropane-1-carboxylate oxidase 4-like [Chenopodium quinoa]
MSTRG.73363.4	AUR62017690	trans	nucleolin 1-like [Chenopodium quinoa]
MSTRG.73363.4	AUR62017780	trans	zinc finger CCCH domain-containing protein 17-like [Chenopodium quinoa]
MSTRG.73363.4	AUR62017883	trans	uncharacterized protein LOC110695150 [Chenopodium quinoa]
MSTRG.73363.4	AUR62017898	trans	pentatricopeptide repeat-containing protein At2g13600-like [Chenopodium quinoa]
MSTRG.73363.4	AUR62018252	trans	chlorophyll a-b binding protein 6A, chloroplastic-like [Chenopodium quinoa]
MSTRG.73363.4	AUR62018299	trans	uncharacterized protein LOC110735216 [Chenopodium quinoa]
MSTRG.73363.4	AUR62018300	trans	uncharacterized protein LOC110735217 [Chenopodium quinoa]
MSTRG.73363.4	AUR62018309	trans	AAA-ATPase ASD, mitochondrial-like [Chenopodium quinoa]
MSTRG.73363.4	AUR62018607	trans	DEAD-box ATP-dependent RNA helicase 5-like [Chenopodium quinoa]
MSTRG.73363.4	AUR62018609	trans	50S ribosomal protein L3-2, chloroplastic-like [Chenopodium quinoa]
MSTRG.73363.4	AUR62018743	trans	glycine cleavage system H protein, mitochondrial [Chenopodium quinoa]
MSTRG.73363.4	AUR62018859	trans	50S ribosomal protein L19, chloroplastic-like [Chenopodium quinoa]
MSTRG.73363.4	AUR62018907	trans	probable xyloglucan endotransglucosylase/hydrolase protein 23 [Chenopodium quinoa]
MSTRG.73363.4	AUR62018911	trans	post-GPI attachment to proteins factor 3-like [Chenopodium quinoa]
MSTRG.73363.4	AUR62018920	trans	glutathione S-transferase U7-like [Chenopodium quinoa]
MSTRG.73363.4	AUR62018934	trans	putative pentatricopeptide repeat-containing protein At3g15200 [Chenopodium quinoa]
MSTRG.73363.4	AUR62018941	trans	7-deoxyloganetin glucosyltransferase-like [Chenopodium quinoa]
MSTRG.73363.4	AUR62018997	trans	phosphoribosylaminoimidazole-succinocarboxamide synthase, chloroplastic-like isoform X1 [Chenopodium quinoa]
MSTRG.73363.4	AUR62019040	trans	basic endochitinase-like [Chenopodium quinoa]
MSTRG.73363.4	AUR62019064	trans	two-component response regulator ORR9-like isoform X2 [Chenopodium quinoa]
MSTRG.73363.4	AUR62019081	trans	long chain acyl-CoA synthetase 9, chloroplastic-like [Chenopodium quinoa]
MSTRG.73363.4	AUR62019122	trans	ubiquitin carboxyl-terminal hydrolase 24-like [Chenopodium quinoa]
MSTRG.73363.4	AUR62019144	trans	protein BASIC PENTACYSTEINE6-like [Chenopodium quinoa]
MSTRG.73363.4	AUR62019203	trans	receptor-like kinase TMK4 [Chenopodium quinoa]
MSTRG.73363.4	AUR62019261	trans	DNA damage-repair/toleration protein DRT100-like [Chenopodium quinoa]
MSTRG.73363.4	AUR62019480	trans	uncharacterized protein At4g28440-like [Chenopodium quinoa]
MSTRG.73363.4	AUR62019521	trans	TPR repeat-containing thioredoxin TTL1-like [Chenopodium quinoa]
MSTRG.73363.4	AUR62019668	trans	probable sodium/metabolite cotransporter BASS1, chloroplastic [Chenopodium quinoa]
MSTRG.73363.4	AUR62019700	trans	cytochrome P450 CYP72A219-like isoform X1 [Chenopodium quinoa]
MSTRG.73363.4	AUR62019750	trans	1-aminocyclopropane-1-carboxylate synthase-like [Chenopodium quinoa]
MSTRG.73363.4	AUR62019885	trans	uncharacterized protein LOC110722738 [Chenopodium quinoa]
MSTRG.73363.4	AUR62019918	trans	methionine gamma-lyase-like [Chenopodium quinoa]
MSTRG.73363.4	AUR62019943	trans	uncharacterized protein LOC110722791 [Chenopodium quinoa]
MSTRG.73363.4	AUR62020159	trans	probable protein phosphatase 2C 25 [Chenopodium quinoa]
MSTRG.73363.4	AUR62020179	trans	uncharacterized protein LOC110683515 isoform X2 [Chenopodium quinoa]
MSTRG.73363.4	AUR62020288	trans	WRKY transcription factor WRKY51-like [Chenopodium quinoa]
MSTRG.73363.4	AUR62020776	trans	protein IQ-DOMAIN 1-like [Chenopodium quinoa]
MSTRG.73363.4	AUR62020833	trans	DEAD-box ATP-dependent RNA helicase 10-like [Chenopodium quinoa]
MSTRG.73363.4	AUR62020852	trans	small subunit processome component 20 homolog [Chenopodium quinoa]
MSTRG.73363.4	AUR62020997	trans	transcription factor IIIA-like [Chenopodium quinoa]
MSTRG.73363.4	AUR62021034	trans	Werner Syndrome-like exonuclease [Chenopodium quinoa]
MSTRG.73363.4	AUR62021057	trans	ABC transporter C family member 10-like [Chenopodium quinoa]
MSTRG.73363.4	AUR62021174	trans	uncharacterized protein LOC110729652 [Chenopodium quinoa]
MSTRG.73363.4	AUR62021196	trans	remorin-like [Chenopodium quinoa]
MSTRG.73363.4	AUR62021644	trans	18.1 kDa class I heat shock protein-like [Chenopodium quinoa]
MSTRG.73363.4	AUR62021678	trans	gibberellin-regulated protein 6-like [Chenopodium quinoa]
MSTRG.73363.4	AUR62021830	trans	--
MSTRG.73363.4	AUR62021908	trans	vacuolar iron transporter 1-like [Chenopodium quinoa]
MSTRG.73363.4	AUR62022014	trans	gibberellin 2-beta-dioxygenase 8-like isoform X1 [Chenopodium quinoa]
MSTRG.73363.4	AUR62022097	trans	rhodanese-like domain-containing protein 11, chloroplastic [Chenopodium quinoa]
MSTRG.73363.4	AUR62022163	trans	aquaporin TIP2-1-like [Chenopodium quinoa]
MSTRG.73363.4	AUR62022206	trans	MMS19 nucleotide excision repair protein homolog isoform X2 [Chenopodium quinoa]
MSTRG.73363.4	AUR62022249	trans	putative leucine-rich repeat receptor-like serine/threonine-protein kinase At2g19230 isoform X2 [Chenopodium quinoa]
MSTRG.73363.4	AUR62022512	trans	uncharacterized protein LOC110696639 isoform X3 [Chenopodium quinoa]
MSTRG.73363.4	AUR62022623	trans	uncharacterized protein LOC110731455 [Chenopodium quinoa]
MSTRG.73363.4	AUR62022637	trans	BAG family molecular chaperone regulator 6 [Chenopodium quinoa]
MSTRG.73363.4	AUR62022664	trans	3-ketoacyl-CoA synthase 1-like [Chenopodium quinoa]
MSTRG.73363.4	AUR62022680	trans	caffeic acid 3-O-methyltransferase-like [Chenopodium quinoa]
MSTRG.73363.4	AUR62022806	trans	18.3 kDa class I heat shock protein [Chenopodium quinoa]
MSTRG.73363.4	AUR62022869	trans	protein yippee-like [Chenopodium quinoa]
MSTRG.73363.4	AUR62022968	trans	PREDICTED: wound-induced protein 1-like, partial [Nicotiana attenuata]
MSTRG.73363.4	AUR62023134	trans	kanadaptin-like [Chenopodium quinoa]
MSTRG.73363.4	AUR62023167	trans	alpha-1,4-glucan-protein synthase [UDP-forming] 1-like [Chenopodium quinoa]
MSTRG.73363.4	AUR62023188	trans	putative disease resistance protein RGA3 [Chenopodium quinoa]
MSTRG.73363.4	AUR62023223	trans	putative receptor-like protein kinase At5g39000 [Chenopodium quinoa]
MSTRG.73363.4	AUR62023260	trans	uncharacterized protein LOC110720350 [Chenopodium quinoa]
MSTRG.73363.4	AUR62023319	trans	3-ketoacyl-CoA synthase 6-like [Chenopodium quinoa]
MSTRG.73363.4	AUR62023365	trans	acyl carrier protein 1, mitochondrial-like [Chenopodium quinoa]
MSTRG.73363.4	AUR62023434	trans	cysteine proteinase inhibitor A-like [Chenopodium quinoa]
MSTRG.73363.4	AUR62023435	trans	putative cysteine proteinase inhibitor 7 [Chenopodium quinoa]
MSTRG.73363.4	AUR62023437	trans	uncharacterized protein LOC110720531 [Chenopodium quinoa]
MSTRG.73363.4	AUR62023461	trans	O-acyltransferase WSD1-like [Chenopodium quinoa]
MSTRG.73363.4	AUR62023586	trans	uncharacterized protein LOC110725282 [Chenopodium quinoa]
MSTRG.73363.4	AUR62023604	trans	beta-1,3-galactosyltransferase 7-like isoform X2 [Chenopodium quinoa]
MSTRG.73363.4	AUR62023618	trans	30S ribosomal protein S13, chloroplastic-like [Chenopodium quinoa]
MSTRG.73363.4	AUR62023737	trans	2-alkenal reductase (NADP(+)-dependent)-like [Chenopodium quinoa]
MSTRG.73363.4	AUR62023807	trans	uncharacterized protein LOC110738749 [Chenopodium quinoa]
MSTRG.73363.4	AUR62023809	trans	acidic endochitinase SP2-like [Chenopodium quinoa]
MSTRG.73363.4	AUR62023920	trans	inorganic pyrophosphatase 2-like [Chenopodium quinoa]
MSTRG.73363.4	AUR62024062	trans	phospholipase A1-IIdelta-like isoform X2 [Chenopodium quinoa]
MSTRG.73363.4	AUR62024155	trans	uncharacterized protein LOC110712483 [Chenopodium quinoa]
MSTRG.73363.4	AUR62024240	trans	uncharacterized protein LOC110712621 [Chenopodium quinoa]
MSTRG.73363.4	AUR62024388	trans	PREDICTED: uncharacterized protein LOC109134577 [Beta vulgaris subsp. vulgaris]
MSTRG.73363.4	AUR62024594	trans	galactinol synthase 1-like [Chenopodium quinoa]
MSTRG.73363.4	AUR62024691	trans	protein OBERON 3-like [Chenopodium quinoa]
MSTRG.73363.4	AUR62024703	trans	biotin carboxyl carrier protein of acetyl-CoA carboxylase 1, chloroplastic-like [Chenopodium quinoa]
MSTRG.73363.4	AUR62024749	trans	GTP-binding protein BRASSINAZOLE INSENSITIVE PALE GREEN 2, chloroplastic-like [Chenopodium quinoa]
MSTRG.73363.4	AUR62024814	trans	uncharacterized protein LOC110723076 [Chenopodium quinoa]
MSTRG.73363.4	AUR62024861	trans	probable xyloglucan endotransglucosylase/hydrolase protein 23 [Chenopodium quinoa]
MSTRG.73363.4	AUR62025015	trans	tRNA ligase 1-like [Chenopodium quinoa]
MSTRG.73363.4	AUR62025152	trans	calcium-binding protein PBP1-like [Chenopodium quinoa]
MSTRG.73363.4	AUR62025611	trans	peamaclein-like [Chenopodium quinoa]
MSTRG.73363.4	AUR62025629	trans	disease resistance protein At4g27190-like [Chenopodium quinoa]
MSTRG.73363.4	AUR62025748	trans	UDP-N-acetylglucosamine--peptide N-acetylglucosaminyltransferase-like isoform X1 [Chenopodium quinoa]
MSTRG.73363.4	AUR62026229	trans	uncharacterized protein LOC110697992 [Chenopodium quinoa]
MSTRG.73363.4	AUR62026287	trans	glutathione S-transferase U17-like [Chenopodium quinoa]
MSTRG.73363.4	AUR62026343	trans	probable WRKY transcription factor 33 [Chenopodium quinoa]
MSTRG.73363.4	AUR62026576	trans	DEAD-box ATP-dependent RNA helicase 22-like [Chenopodium quinoa]
MSTRG.73363.4	AUR62026764	trans	uncharacterized protein LOC110735765 isoform X1 [Chenopodium quinoa]
MSTRG.73363.4	AUR62026790	trans	psbP domain-containing protein 4, chloroplastic-like isoform X2 [Chenopodium quinoa]
MSTRG.73363.4	AUR62026799	trans	petal death protein-like [Chenopodium quinoa]
MSTRG.73363.4	AUR62026924	trans	p21-activated protein kinase-interacting protein 1-like [Chenopodium quinoa]
MSTRG.73363.4	AUR62027139	trans	lysM domain-containing GPI-anchored protein 2-like [Chenopodium quinoa]
MSTRG.73363.4	AUR62027152	trans	NAC domain-containing protein 35-like [Chenopodium quinoa]
MSTRG.73363.4	AUR62027167	trans	probable ATP synthase 24 kDa subunit, mitochondrial [Chenopodium quinoa]
MSTRG.73363.4	AUR62027168	trans	RNA cytidine acetyltransferase 1-like [Chenopodium quinoa]
MSTRG.73363.4	AUR62027231	trans	uncharacterized protein LOC110692716 [Chenopodium quinoa]
MSTRG.73363.4	AUR62027521	trans	SUPPRESSOR OF ABI3-5-like isoform X1 [Chenopodium quinoa]
MSTRG.73363.4	AUR62027583	trans	protein REDUCED WALL ACETYLATION 3-like [Chenopodium quinoa]
MSTRG.73363.4	AUR62027590	trans	LRR receptor-like serine/threonine-protein kinase FLS2 [Chenopodium quinoa]
MSTRG.73363.4	AUR62027949	trans	beta-taxilin-like [Chenopodium quinoa]
MSTRG.73363.4	AUR62027952	trans	RNA pseudouridine synthase 5-like isoform X1 [Chenopodium quinoa]
MSTRG.73363.4	AUR62027966	trans	ABC transporter G family member 24-like isoform X1 [Chenopodium quinoa]
MSTRG.73363.4	AUR62027969	trans	uncharacterized protein LOC110683757 [Chenopodium quinoa]
MSTRG.73363.4	AUR62028146	trans	GPN-loop GTPase 1-like [Chenopodium quinoa]
MSTRG.73363.4	AUR62028155	trans	stress-response A/B barrel domain-containing protein HS1-like [Chenopodium quinoa]
MSTRG.73363.4	AUR62028177	trans	ATPase family AAA domain-containing protein 3-like [Chenopodium quinoa]
MSTRG.73363.4	AUR62028318	trans	cytochrome P450 71D8-like [Chenopodium quinoa]
MSTRG.73363.4	AUR62028363	trans	uncharacterized protein LOC110721882 [Chenopodium quinoa]
MSTRG.73363.4	AUR62028399	trans	UDP-glucuronate 4-epimerase 1 [Chenopodium quinoa]
MSTRG.73363.4	AUR62028633	trans	acyl-coenzyme A thioesterase 9, mitochondrial-like [Chenopodium quinoa]
MSTRG.73363.4	AUR62028644	trans	rhodanese-like domain-containing protein 4A, chloroplastic [Chenopodium quinoa]
MSTRG.73363.4	AUR62028713	trans	F-box protein SKIP23-like [Chenopodium quinoa]
MSTRG.73363.4	AUR62028898	trans	glucose-6-phosphate 1-dehydrogenase, chloroplastic-like isoform X1 [Chenopodium quinoa]
MSTRG.73363.4	AUR62028905	trans	squamosa promoter-binding-like protein 13A [Chenopodium quinoa]
MSTRG.73363.4	AUR62029043	trans	heat stress transcription factor A-7a-like [Chenopodium quinoa]
MSTRG.73363.4	AUR62029058	trans	uncharacterized protein LOC110683071 [Chenopodium quinoa]
MSTRG.73363.4	AUR62029068	trans	zinc finger CCCH domain-containing protein 64-like isoform X1 [Chenopodium quinoa]
MSTRG.73363.4	AUR62029073	trans	pentatricopeptide repeat-containing protein At2g37230-like [Chenopodium quinoa]
MSTRG.73363.4	AUR62029174	trans	protein UPSTREAM OF FLC-like [Chenopodium quinoa]
MSTRG.73363.4	AUR62029246	trans	50S ribosomal protein L24, chloroplastic [Chenopodium quinoa]
MSTRG.73363.4	AUR62029256	trans	(-)-germacrene D synthase-like [Chenopodium quinoa]
MSTRG.73363.4	AUR62029327	trans	receptor-like protein kinase THESEUS 1 [Chenopodium quinoa]
MSTRG.73363.4	AUR62029689	trans	GDSL esterase/lipase At1g31550-like [Chenopodium quinoa]
MSTRG.73363.4	AUR62029746	trans	uncharacterized protein LOC110690692 isoform X1 [Chenopodium quinoa]
MSTRG.73363.4	AUR62029814	trans	uncharacterized protein LOC110690801 [Chenopodium quinoa]
MSTRG.73363.4	AUR62029863	trans	thioredoxin-like 2, chloroplastic [Chenopodium quinoa]
MSTRG.73363.4	AUR62030110	trans	protein kinase PINOID-like [Chenopodium quinoa]
MSTRG.73363.4	AUR62030111	trans	uncharacterized protein LOC110728453 [Chenopodium quinoa]
MSTRG.73363.4	AUR62030122	trans	hypothetical protein F511_10975 [Dorcoceras hygrometricum]
MSTRG.73363.4	AUR62030259	trans	protein REDUCED WALL ACETYLATION 3-like [Chenopodium quinoa]
MSTRG.73363.4	AUR62030445	trans	vacuolar cation/proton exchanger 3-like [Chenopodium quinoa]
MSTRG.73363.4	AUR62030611	trans	uncharacterized protein LOC110704373 [Chenopodium quinoa]
MSTRG.73363.4	AUR62030745	trans	ribosome biogenesis protein NSA2 homolog [Chenopodium quinoa]
MSTRG.73363.4	AUR62030754	trans	patellin-6-like [Chenopodium quinoa]
MSTRG.73363.4	AUR62030812	trans	protein SCO1 homolog 1, mitochondrial-like [Chenopodium quinoa]
MSTRG.73363.4	AUR62030826	trans	zinc finger protein 3-like [Chenopodium quinoa]
MSTRG.73363.4	AUR62030866	trans	probable zinc metallopeptidase EGY3, chloroplastic [Chenopodium quinoa]
MSTRG.73363.4	AUR62030885	trans	pathogenesis-related protein PR-1 type-like [Chenopodium quinoa]
MSTRG.73363.4	AUR62030926	trans	oligopeptide transporter 4-like [Chenopodium quinoa]
MSTRG.73363.4	AUR62030936	trans	methylmalonate-semialdehyde dehydrogenase [acylating], mitochondrial-like [Chenopodium quinoa]
MSTRG.73363.4	AUR62031320	trans	uncharacterized protein LOC110716638 [Chenopodium quinoa]
MSTRG.73363.4	AUR62031411	trans	uncharacterized protein LOC110693858 [Chenopodium quinoa]
MSTRG.73363.4	AUR62031544	trans	sucrose-phosphate synthase [Chenopodium quinoa]
MSTRG.73363.4	AUR62031656	trans	probable xyloglucan endotransglucosylase/hydrolase protein 23 [Chenopodium quinoa]
MSTRG.73363.4	AUR62031871	trans	aquaporin TIP2-1-like [Chenopodium quinoa]
MSTRG.73363.4	AUR62032114	trans	psbP-like protein 1, chloroplastic [Chenopodium quinoa]
MSTRG.73363.4	AUR62032223	trans	uncharacterized protein LOC110729029 [Chenopodium quinoa]
MSTRG.73363.4	AUR62032259	trans	protein OSB2, chloroplastic-like [Chenopodium quinoa]
MSTRG.73363.4	AUR62032309	trans	serine/threonine-protein kinase HT1-like [Chenopodium quinoa]
MSTRG.73363.4	AUR62032312	trans	TP53-regulating kinase-like [Chenopodium quinoa]
MSTRG.73363.4	AUR62032324	trans	non-specific lipid-transfer protein-like protein At2g13820 [Chenopodium quinoa]
MSTRG.73363.4	AUR62032494	trans	ATP-dependent Clp protease proteolytic subunit 6, chloroplastic-like [Chenopodium quinoa]
MSTRG.73363.4	AUR62032611	trans	cytochrome c oxidase assembly protein COX15-like isoform X1 [Chenopodium quinoa]
MSTRG.73363.4	AUR62032620	trans	porphobilinogen deaminase, chloroplastic-like [Chenopodium quinoa]
MSTRG.73363.4	AUR62032818	trans	anaphase-promoting complex subunit 2-like isoform X1 [Chenopodium quinoa]
MSTRG.73363.4	AUR62032849	trans	protein ENHANCED DISEASE RESISTANCE 2-like isoform X1 [Chenopodium quinoa]
MSTRG.73363.4	AUR62032876	trans	uncharacterized protein At5g65660-like [Chenopodium quinoa]
MSTRG.73363.4	AUR62032976	trans	serine carboxypeptidase-like 34 [Chenopodium quinoa]
MSTRG.73363.4	AUR62032990	trans	hypothetical protein BVRB_7g180310 [Beta vulgaris subsp. vulgaris]
MSTRG.73363.4	AUR62033012	trans	uncharacterized protein LOC110713121 [Chenopodium quinoa]
MSTRG.73363.4	AUR62033037	trans	receptor-like protein kinase [Chenopodium quinoa]
MSTRG.73363.4	AUR62033145	trans	peter Pan-like protein isoform X1 [Chenopodium quinoa]
MSTRG.73363.4	AUR62033162	trans	glutathione S-transferase-like [Chenopodium quinoa]
MSTRG.73363.4	AUR62033747	trans	protein DETOXIFICATION 16-like [Chenopodium quinoa]
MSTRG.73363.4	AUR62033775	trans	uncharacterized protein LOC110723457 [Chenopodium quinoa]
MSTRG.73363.4	AUR62033787	trans	uncharacterized protein LOC110694665 [Chenopodium quinoa]
MSTRG.73363.4	AUR62033860	trans	hypothetical protein SOVF_091560 [Spinacia oleracea]
MSTRG.73363.4	AUR62033996	trans	transcription factor bHLH35-like [Chenopodium quinoa]
MSTRG.73363.4	AUR62034097	trans	DNA gyrase subunit A, chloroplastic/mitochondrial-like [Chenopodium quinoa]
MSTRG.73363.4	AUR62034153	trans	ABC transporter I family member 6, chloroplastic-like isoform X1 [Chenopodium quinoa]
MSTRG.73363.4	AUR62034213	trans	probable sesquiterpene synthase [Chenopodium quinoa]
MSTRG.73363.4	AUR62034262	trans	probable F-box protein At1g60180 [Chenopodium quinoa]
MSTRG.73363.4	AUR62034445	trans	uncharacterized protein LOC110688995 isoform X1 [Chenopodium quinoa]
MSTRG.73363.4	AUR62034743	trans	LL-diaminopimelate aminotransferase, chloroplastic-like [Chenopodium quinoa]
MSTRG.73363.4	AUR62034897	trans	uncharacterized protein LOC110704169 [Chenopodium quinoa]
MSTRG.73363.4	AUR62034958	trans	pentatricopeptide repeat-containing protein At4g19890-like [Chenopodium quinoa]
MSTRG.73363.4	AUR62034975	trans	uncharacterized protein LOC110719987 [Chenopodium quinoa]
MSTRG.73363.4	AUR62035034	trans	box C/D snoRNA protein 1-like [Chenopodium quinoa]
MSTRG.73363.4	AUR62035254	trans	aluminum-activated malate transporter 4-like [Chenopodium quinoa]
MSTRG.73363.4	AUR62035279	trans	AP2/ERF and B3 domain-containing transcription factor RAV1-like [Chenopodium quinoa]
MSTRG.73363.4	AUR62035384	trans	uncharacterized protein LOC110689982 isoform X3 [Chenopodium quinoa]
MSTRG.73363.4	AUR62035440	trans	uncharacterized protein LOC110690030 isoform X1 [Chenopodium quinoa]
MSTRG.73363.4	AUR62035595	trans	homeobox-leucine zipper protein ATHB-12-like [Chenopodium quinoa]
MSTRG.73363.4	AUR62036119	trans	ubiquitin-conjugating enzyme E2 35 [Chenopodium quinoa]
MSTRG.73363.4	AUR62036351	trans	ELL-associated factor 1-like [Chenopodium quinoa]
MSTRG.73363.4	AUR62036383	trans	ribosome biogenesis protein NSA2 homolog [Chenopodium quinoa]
MSTRG.73363.4	AUR62036417	trans	60S ribosomal protein L7-1-like [Chenopodium quinoa]
MSTRG.73363.4	AUR62036692	trans	SKP1-like protein 1A [Chenopodium quinoa]
MSTRG.73363.4	AUR62036698	trans	uncharacterized protein LOC110703600 [Chenopodium quinoa]
MSTRG.73363.4	AUR62036705	trans	calcium-dependent protein kinase 29-like [Chenopodium quinoa]
MSTRG.73363.4	AUR62036719	trans	uncharacterized protein LOC110703618 [Chenopodium quinoa]
MSTRG.73363.4	AUR62036771	trans	uncharacterized protein LOC110703699 [Chenopodium quinoa]
MSTRG.73363.4	AUR62036884	trans	uncharacterized protein LOC110699044 [Chenopodium quinoa]
MSTRG.73363.4	AUR62037060	trans	uncharacterized protein LOC110706887 [Chenopodium quinoa]
MSTRG.73363.4	AUR62037079	trans	lipoyl synthase, chloroplastic-like [Chenopodium quinoa]
MSTRG.73363.4	AUR62037141	trans	peroxisome biogenesis protein 22-like [Chenopodium quinoa]
MSTRG.73363.4	AUR62037142	trans	zinc finger CCCH domain-containing protein 13-like isoform X4 [Chenopodium quinoa]
MSTRG.73363.4	AUR62037177	trans	hypothetical protein BVRB_014450 [Beta vulgaris subsp. vulgaris]
MSTRG.73363.4	AUR62037222	trans	U3 small nucleolar ribonucleoprotein protein IMP4-like [Chenopodium quinoa]
MSTRG.73363.4	AUR62037254	trans	uncharacterized protein LOC110716661 [Chenopodium quinoa]
MSTRG.73363.4	AUR62037335	trans	protochlorophyllide reductase-like [Chenopodium quinoa]
MSTRG.73363.4	AUR62037382	trans	uncharacterized protein LOC110685226 [Chenopodium quinoa]
MSTRG.73363.4	AUR62037409	trans	cytochrome c oxidase assembly protein COX11, mitochondrial-like isoform X1 [Chenopodium quinoa]
MSTRG.73363.4	AUR62037505	trans	uncharacterized protein At1g04910-like [Chenopodium quinoa]
MSTRG.73363.4	AUR62037713	trans	probable sarcosine oxidase [Chenopodium quinoa]
MSTRG.73363.4	AUR62037752	trans	chlorophyll a-b binding protein 6A, chloroplastic [Chenopodium quinoa]
MSTRG.73363.4	AUR62037959	trans	uncharacterized protein LOC110695528 isoform X1 [Chenopodium quinoa]
MSTRG.73363.4	AUR62038317	trans	stress-response A/B barrel domain-containing protein At5g22580-like [Chenopodium quinoa]
MSTRG.73363.4	AUR62038388	trans	28 kDa ribonucleoprotein, chloroplastic-like [Chenopodium quinoa]
MSTRG.73363.4	AUR62038481	trans	kinesin-like protein KIN-UC isoform X1 [Chenopodium quinoa]
MSTRG.73363.4	AUR62038534	trans	histidine--tRNA ligase, cytoplasmic-like [Chenopodium quinoa]
MSTRG.73363.4	AUR62038685	trans	protein LONGIFOLIA 1-like [Chenopodium quinoa]
MSTRG.73363.4	AUR62038698	trans	valine--tRNA ligase, chloroplastic/mitochondrial 2-like isoform X1 [Chenopodium quinoa]
MSTRG.73363.4	AUR62038725	trans	gamma-glutamylcyclotransferase 2-1-like [Chenopodium quinoa]
MSTRG.73363.4	AUR62038883	trans	probable protein phosphatase 2C 58 [Chenopodium quinoa]
MSTRG.73363.4	AUR62039045	trans	translation factor GUF1 homolog, chloroplastic-like [Chenopodium quinoa]
MSTRG.73363.4	AUR62039053	trans	TIP41-like protein [Chenopodium quinoa]
MSTRG.73363.4	AUR62039210	trans	transmembrane 9 superfamily member 5-like isoform X2 [Chenopodium quinoa]
MSTRG.73363.4	AUR62039336	trans	branched-chain-amino-acid aminotransferase 2, chloroplastic-like [Chenopodium quinoa]
MSTRG.73363.4	AUR62039504	trans	probable LRR receptor-like serine/threonine-protein kinase At1g07650 isoform X3 [Chenopodium quinoa]
MSTRG.73363.4	AUR62039598	trans	probable LRR receptor-like serine/threonine-protein kinase At1g53430 isoform X1 [Chenopodium quinoa]
MSTRG.73363.4	AUR62039751	trans	uncharacterized protein LOC110698288 [Chenopodium quinoa]
MSTRG.73363.4	AUR62039855	trans	glucan endo-1,3-beta-glucosidase-like [Chenopodium quinoa]
MSTRG.73363.4	AUR62040205	trans	chlorophyll a-b binding protein, chloroplastic [Chenopodium quinoa]
MSTRG.73363.4	AUR62040586	trans	soluble inorganic pyrophosphatase 6, chloroplastic-like [Chenopodium quinoa]
MSTRG.73363.4	AUR62040592	trans	abscisic stress-ripening protein 2-like [Chenopodium quinoa]
MSTRG.73363.4	AUR62040607	trans	aspartic proteinase Asp1-like [Chenopodium quinoa]
MSTRG.73363.4	AUR62040672	trans	mitochondrial import inner membrane translocase subunit TIM22-3-like [Chenopodium quinoa]
MSTRG.73363.4	AUR62040822	trans	high mobility group B protein 3-like [Chenopodium quinoa]
MSTRG.73363.4	AUR62040961	trans	uncharacterized protein LOC110699007 [Chenopodium quinoa]
MSTRG.73363.4	AUR62041442	trans	transmembrane 9 superfamily member 11 [Chenopodium quinoa]
MSTRG.73363.4	AUR62041452	trans	uncharacterized protein LOC110711376 [Chenopodium quinoa]
MSTRG.73363.4	AUR62041504	trans	ubiquitin-like-specific protease ESD4 [Chenopodium quinoa]
MSTRG.73363.4	AUR62041764	trans	divinyl chlorophyllide a 8-vinyl-reductase, chloroplastic-like [Chenopodium quinoa]
MSTRG.73363.4	AUR62042084	trans	multiple myeloma tumor-associated protein 2 homolog [Chenopodium quinoa]
MSTRG.73363.4	AUR62042127	trans	ras-related protein RABE1c [Chenopodium quinoa]
MSTRG.73363.4	AUR62042215	trans	WD repeat-containing protein 75-like [Chenopodium quinoa]
MSTRG.73363.4	AUR62042405	trans	putative cysteine-rich receptor-like protein kinase 9 [Chenopodium quinoa]
MSTRG.73363.4	AUR62042457	trans	uncharacterized protein LOC110685421 [Chenopodium quinoa]
MSTRG.73363.4	AUR62042874	trans	uncharacterized protein LOC110740192 [Chenopodium quinoa]
MSTRG.73363.4	AUR62042989	trans	uncharacterized protein LOC110704407 [Chenopodium quinoa]
MSTRG.73363.4	AUR62043305	trans	proline-, glutamic acid- and leucine-rich protein 1-like isoform X1 [Chenopodium quinoa]
MSTRG.73363.4	AUR62043351	trans	uncharacterized protein LOC110690623 [Chenopodium quinoa]
MSTRG.73363.4	AUR62043570	trans	uroporphyrinogen decarboxylase-like [Chenopodium quinoa]
MSTRG.73363.4	AUR62043595	trans	L-ascorbate peroxidase 5, peroxisomal-like [Chenopodium quinoa]
MSTRG.73363.4	AUR62043923	trans	shaggy-related protein kinase kappa-like isoform X1 [Chenopodium quinoa]
MSTRG.73363.4	AUR62043998	trans	peamaclein-like [Chenopodium quinoa]
MSTRG.73363.4	AUR62044253	trans	probable glucan 1,3-beta-glucosidase A [Chenopodium quinoa]
MSTRG.73363.4	AUR62044290	trans	LOW QUALITY PROTEIN: expansin-like A2, partial [Chenopodium quinoa]
MSTRG.73363.4	AUR62044561	trans	protein NRT1/ PTR FAMILY 8.1-like [Chenopodium quinoa]
MSTRG.73363.4	AUR62044694	trans	uncharacterized protein LOC110731087 [Chenopodium quinoa]
MSTRG.73363.4	Chenopodium_quinoa_newGene_1018	trans	mitochondrial pyruvate carrier 4 [Chenopodium quinoa]
MSTRG.73363.4	Chenopodium_quinoa_newGene_10867	trans	DNA polymerase kappa-like isoform X4 [Chenopodium quinoa]
MSTRG.73363.4	Chenopodium_quinoa_newGene_11585	trans	putative cysteine proteinase inhibitor 7 [Chenopodium quinoa]
MSTRG.73363.4	Chenopodium_quinoa_newGene_13736	trans	F-box/kelch-repeat protein At3g23880-like [Chenopodium quinoa]
MSTRG.73363.4	Chenopodium_quinoa_newGene_14270	trans	probable mediator of RNA polymerase II transcription subunit 37c [Chenopodium quinoa]
MSTRG.73363.4	Chenopodium_quinoa_newGene_15064	trans	--
MSTRG.73363.4	Chenopodium_quinoa_newGene_16658	trans	homeobox protein 10-like [Chenopodium quinoa]
MSTRG.73363.4	Chenopodium_quinoa_newGene_16997	trans	abscisic stress-ripening protein 1-like [Chenopodium quinoa]
MSTRG.73363.4	Chenopodium_quinoa_newGene_18630	trans	uncharacterized protein LOC110707562 isoform X4 [Chenopodium quinoa]
MSTRG.73363.4	Chenopodium_quinoa_newGene_19295	trans	--
MSTRG.73363.4	Chenopodium_quinoa_newGene_19804	trans	zinc finger A20 and AN1 domain-containing stress-associated protein 8-like [Chenopodium quinoa]
MSTRG.73363.4	Chenopodium_quinoa_newGene_19823	trans	cinnamoyl-CoA reductase 1-like [Chenopodium quinoa]
MSTRG.73363.4	Chenopodium_quinoa_newGene_20161	trans	--
MSTRG.73363.4	Chenopodium_quinoa_newGene_21555	trans	histone-lysine N-methyltransferase, H3 lysine-9 specific SUVH6-like [Chenopodium quinoa]
MSTRG.73363.4	Chenopodium_quinoa_newGene_21843	trans	--
MSTRG.73363.4	Chenopodium_quinoa_newGene_24906	trans	probable E3 ubiquitin-protein ligase HIP1 [Chenopodium quinoa]
MSTRG.73363.4	Chenopodium_quinoa_newGene_25344	trans	hypothetical protein SOVF_129470 [Spinacia oleracea]
MSTRG.73363.4	Chenopodium_quinoa_newGene_25692	trans	--
MSTRG.73363.4	Chenopodium_quinoa_newGene_27145	trans	--
MSTRG.73363.4	Chenopodium_quinoa_newGene_28703	trans	RNA polymerases N / 8 kDa subunit [Theobroma cacao]
MSTRG.73363.4	Chenopodium_quinoa_newGene_28869	trans	mitochondrial import receptor subunit TOM6 homolog [Chenopodium quinoa]
MSTRG.73363.4	Chenopodium_quinoa_newGene_28888	trans	uncharacterized protein LOC110688953 isoform X1 [Chenopodium quinoa]
MSTRG.73363.4	Chenopodium_quinoa_newGene_29045	trans	--
MSTRG.73363.4	Chenopodium_quinoa_newGene_295	trans	--
MSTRG.73363.4	Chenopodium_quinoa_newGene_30259	trans	AAA-ATPase At3g28580-like [Chenopodium quinoa]
MSTRG.73363.4	Chenopodium_quinoa_newGene_30927	trans	--
MSTRG.73363.4	Chenopodium_quinoa_newGene_3836	trans	heat shock 70 kDa protein cognate 1-like [Chenopodium quinoa]
MSTRG.73363.4	Chenopodium_quinoa_newGene_4794	trans	--
MSTRG.73363.4	Chenopodium_quinoa_newGene_577	trans	dormancy-associated protein 2-like [Chenopodium quinoa]
MSTRG.73363.4	Chenopodium_quinoa_newGene_9253	trans	nucleolin-like [Chenopodium quinoa]
MSTRG.73363.2	AUR62000121	trans	heterogeneous nuclear ribonucleoprotein H-like [Chenopodium quinoa]
MSTRG.73363.2	AUR62000131	trans	sulfite reductase [ferredoxin], chloroplastic-like [Chenopodium quinoa]
MSTRG.73363.2	AUR62000170	trans	protein GAST1-like [Chenopodium quinoa]
MSTRG.73363.2	AUR62000217	trans	protein N-lysine methyltransferase METTL21A-like [Chenopodium quinoa]
MSTRG.73363.2	AUR62000219	trans	10 kDa chaperonin, mitochondrial-like [Chenopodium quinoa]
MSTRG.73363.2	AUR62000233	trans	cysteine proteinase inhibitor A-like [Chenopodium quinoa]
MSTRG.73363.2	AUR62000259	trans	probably inactive leucine-rich repeat receptor-like protein kinase At5g48380 [Chenopodium quinoa]
MSTRG.73363.2	AUR62000262	trans	mitochondrial proton/calcium exchanger protein-like [Chenopodium quinoa]
MSTRG.73363.2	AUR62000276	trans	phosphoglycolate phosphatase 1B, chloroplastic-like [Chenopodium quinoa]
MSTRG.73363.2	AUR62000287	trans	calreticulin-3-like [Chenopodium quinoa]
MSTRG.73363.2	AUR62000299	trans	serine carboxypeptidase-like 20 [Chenopodium quinoa]
MSTRG.73363.2	AUR62000314	trans	photosystem I reaction center subunit XI, chloroplastic [Chenopodium quinoa]
MSTRG.73363.2	AUR62000376	trans	chloroplastic lipocalin-like [Chenopodium quinoa]
MSTRG.73363.2	AUR62000417	trans	probable glycerol-3-phosphate acyltransferase 3 [Chenopodium quinoa]
MSTRG.73363.2	AUR62000484	trans	cell division cycle 5-like protein [Chenopodium quinoa]
MSTRG.73363.2	AUR62000486	trans	suppressor of mec-8 and unc-52 protein homolog 2-like [Chenopodium quinoa]
MSTRG.73363.2	AUR62000526	trans	lipase-like PAD4 [Chenopodium quinoa]
MSTRG.73363.2	AUR62000528	trans	ultraviolet-B receptor UVR8-like [Chenopodium quinoa]
MSTRG.73363.2	AUR62000573	trans	T-complex protein 1 subunit gamma [Chenopodium quinoa]
MSTRG.73363.2	AUR62000577	trans	probable carboxylesterase 18 [Chenopodium quinoa]
MSTRG.73363.2	AUR62000602	trans	4,5-DOPA dioxygenase extradiol-like [Chenopodium quinoa]
MSTRG.73363.2	AUR62000662	trans	uncharacterized protein At2g23090-like [Chenopodium quinoa]
MSTRG.73363.2	AUR62000696	trans	protein SAR DEFICIENT 1-like isoform X1 [Chenopodium quinoa]
MSTRG.73363.2	AUR62000929	trans	superoxide dismutase [Cu-Zn] [Chenopodium quinoa]
MSTRG.73363.2	AUR62000941	trans	probable nucleolar protein 5-2 [Chenopodium quinoa]
MSTRG.73363.2	AUR62000984	trans	zeta-carotene desaturase, chloroplastic/chromoplastic-like [Chenopodium quinoa]
MSTRG.73363.2	AUR62001034	trans	pseudouridylate synthase 7 homolog [Chenopodium quinoa]
MSTRG.73363.2	AUR62001167	trans	jasmonate-induced protein homolog [Chenopodium quinoa]
MSTRG.73363.2	AUR62001263	trans	CBBY-like protein [Chenopodium quinoa]
MSTRG.73363.2	AUR62001281	trans	ruBisCO large subunit-binding protein subunit beta, chloroplastic-like isoform X1 [Chenopodium quinoa]
MSTRG.73363.2	AUR62001290	trans	UPF0481 protein At3g47200-like [Chenopodium quinoa]
MSTRG.73363.2	AUR62001296	trans	histone acetyltransferase HAC1-like [Chenopodium quinoa]
MSTRG.73363.2	AUR62001305	trans	uncharacterized protein LOC110687926 [Chenopodium quinoa]
MSTRG.73363.2	AUR62001375	trans	mitochondrial import receptor subunit TOM40-1-like [Chenopodium quinoa]
MSTRG.73363.2	AUR62001398	trans	peamaclein-like [Chenopodium quinoa]
MSTRG.73363.2	AUR62001399	trans	peamaclein-like [Chenopodium quinoa]
MSTRG.73363.2	AUR62001403	trans	hypothetical protein PRUPE_3G031000 [Prunus persica]
MSTRG.73363.2	AUR62001413	trans	translation initiation factor eIF-2B subunit alpha-like [Chenopodium quinoa]
MSTRG.73363.2	AUR62001420	trans	ethylene-responsive transcription factor RAP2-12-like [Chenopodium quinoa]
MSTRG.73363.2	AUR62001467	trans	linoleate 13S-lipoxygenase 3-1, chloroplastic-like [Chenopodium quinoa]
MSTRG.73363.2	AUR62001473	trans	hypothetical protein SOVF_014300, partial [Spinacia oleracea]
MSTRG.73363.2	AUR62001549	trans	aluminum-activated malate transporter 2-like isoform X2 [Chenopodium quinoa]
MSTRG.73363.2	AUR62001563	trans	GTPase LSG1-2-like [Chenopodium quinoa]
MSTRG.73363.2	AUR62001569	trans	dnaJ protein homolog ANJ1 [Chenopodium quinoa]
MSTRG.73363.2	AUR62001600	trans	uncharacterized protein LOC110688217 [Chenopodium quinoa]
MSTRG.73363.2	AUR62001698	trans	probable anion transporter 4, chloroplastic isoform X1 [Chenopodium quinoa]
MSTRG.73363.2	AUR62001701	trans	probable glutathione S-transferase [Chenopodium quinoa]
MSTRG.73363.2	AUR62001712	trans	tubulin beta-2 chain-like [Chenopodium quinoa]
MSTRG.73363.2	AUR62001736	trans	serine/arginine repetitive matrix protein 1-like [Chenopodium quinoa]
MSTRG.73363.2	AUR62001749	trans	uncharacterized protein LOC110688381 [Chenopodium quinoa]
MSTRG.73363.2	AUR62001756	trans	abscisic acid 8&apos;-hydroxylase 2-like [Chenopodium quinoa]
MSTRG.73363.2	AUR62001947	trans	uncharacterized protein LOC110717346 [Chenopodium quinoa]
MSTRG.73363.2	AUR62002010	trans	asparagine synthetase [glutamine-hydrolyzing] 2-like [Chenopodium quinoa]
MSTRG.73363.2	AUR62002013	trans	uncharacterized protein LOC110717335 [Chenopodium quinoa]
MSTRG.73363.2	AUR62002045	trans	uncharacterized protein LOC110717549 [Chenopodium quinoa]
MSTRG.73363.2	AUR62002047	trans	uncharacterized protein LOC110717520 isoform X2 [Chenopodium quinoa]
MSTRG.73363.2	AUR62002063	trans	ATPase family AAA domain-containing protein 3-like [Chenopodium quinoa]
MSTRG.73363.2	AUR62002090	trans	uncharacterized protein LOC110717454 [Chenopodium quinoa]
MSTRG.73363.2	AUR62002107	trans	deacetoxyvindoline 4-hydroxylase-like [Chenopodium quinoa]
MSTRG.73363.2	AUR62002131	trans	probable inorganic phosphate transporter 1-4 [Chenopodium quinoa]
MSTRG.73363.2	AUR62002140	trans	uncharacterized protein LOC110717688 isoform X2 [Chenopodium quinoa]
MSTRG.73363.2	AUR62002175	trans	protein NRT1/ PTR FAMILY 5.2-like [Chenopodium quinoa]
MSTRG.73363.2	AUR62002253	trans	mitogen-activated protein kinase kinase 9-like [Chenopodium quinoa]
MSTRG.73363.2	AUR62002292	trans	endonuclease III homolog 1, chloroplastic-like [Chenopodium quinoa]
MSTRG.73363.2	AUR62002376	trans	uncharacterized protein LOC110718267 [Chenopodium quinoa]
MSTRG.73363.2	AUR62002409	trans	cysteine synthase, chloroplastic/chromoplastic [Chenopodium quinoa]
MSTRG.73363.2	AUR62002451	trans	2-alkenal reductase (NADP(+)-dependent)-like [Chenopodium quinoa]
MSTRG.73363.2	AUR62002518	trans	50S ribosomal protein L18, chloroplastic-like [Chenopodium quinoa]
MSTRG.73363.2	AUR62002594	trans	30S ribosomal protein S1, chloroplastic [Chenopodium quinoa]
MSTRG.73363.2	AUR62002662	trans	mitochondrial import inner membrane translocase subunit TIM50-like [Chenopodium quinoa]
MSTRG.73363.2	AUR62002791	trans	jasmonate-induced protein homolog [Chenopodium quinoa]
MSTRG.73363.2	AUR62002805	trans	protein SDA1 homolog [Chenopodium quinoa]
MSTRG.73363.2	AUR62002919	trans	methionine aminopeptidase 1B, chloroplastic-like [Chenopodium quinoa]
MSTRG.73363.2	AUR62003015	trans	scopoletin glucosyltransferase-like [Chenopodium quinoa]
MSTRG.73363.2	AUR62003041	trans	DNA-directed RNA polymerase 1B, mitochondrial-like [Chenopodium quinoa]
MSTRG.73363.2	AUR62003050	trans	uncharacterized protein LOC110721297 [Chenopodium quinoa]
MSTRG.73363.2	AUR62003103	trans	ureide permease 1-like isoform X1 [Chenopodium quinoa]
MSTRG.73363.2	AUR62003234	trans	anthocyanidin 3-O-glucosyltransferase 2-like [Chenopodium quinoa]
MSTRG.73363.2	AUR62003256	trans	14-3-3-like protein isoform X2 [Chenopodium quinoa]
MSTRG.73363.2	AUR62003266	trans	ribosome biogenesis protein BOP1 homolog isoform X1 [Chenopodium quinoa]
MSTRG.73363.2	AUR62003293	trans	RNA cytidine acetyltransferase 1-like [Chenopodium quinoa]
MSTRG.73363.2	AUR62003315	trans	B3 domain-containing protein REM16-like [Chenopodium quinoa]
MSTRG.73363.2	AUR62003351	trans	protein EARLY-RESPONSIVE TO DEHYDRATION 7, chloroplastic-like [Chenopodium quinoa]
MSTRG.73363.2	AUR62003429	trans	U-box domain-containing protein 33-like isoform X1 [Chenopodium quinoa]
MSTRG.73363.2	AUR62003433	trans	CBL-interacting protein kinase 2-like [Chenopodium quinoa]
MSTRG.73363.2	AUR62003471	trans	nucleosome assembly protein 1;3-like [Chenopodium quinoa]
MSTRG.73363.2	AUR62003522	trans	50S ribosomal protein L27, chloroplastic-like [Chenopodium quinoa]
MSTRG.73363.2	AUR62003566	trans	photosystem I reaction center subunit N, chloroplastic-like [Chenopodium quinoa]
MSTRG.73363.2	AUR62003693	trans	probable mannitol dehydrogenase [Chenopodium quinoa]
MSTRG.73363.2	AUR62003699	trans	uncharacterized RNA-binding protein C1827.05c-like [Chenopodium quinoa]
MSTRG.73363.2	AUR62003797	trans	uncharacterized protein LOC110682213 [Chenopodium quinoa]
MSTRG.73363.2	AUR62003812	trans	probable pectin methyltransferase QUA2 isoform X1 [Chenopodium quinoa]
MSTRG.73363.2	AUR62003854	trans	uncharacterized protein LOC110682277 isoform X2 [Chenopodium quinoa]
MSTRG.73363.2	AUR62003869	trans	calmodulin-like protein 1 [Chenopodium quinoa]
MSTRG.73363.2	AUR62003992	trans	BTB/POZ domain-containing protein NPY4-like [Chenopodium quinoa]
MSTRG.73363.2	AUR62004063	trans	ATPase family AAA domain-containing protein 3-like isoform X1 [Chenopodium quinoa]
MSTRG.73363.2	AUR62004067	trans	laccase-11-like [Chenopodium quinoa]
MSTRG.73363.2	AUR62004068	trans	putative glucose-6-phosphate 1-epimerase [Chenopodium quinoa]
MSTRG.73363.2	AUR62004103	trans	pentatricopeptide repeat-containing protein At5g44230-like [Chenopodium quinoa]
MSTRG.73363.2	AUR62004120	trans	protein MICRORCHIDIA 2-like [Chenopodium quinoa]
MSTRG.73363.2	AUR62004125	trans	dnaJ protein homolog 2-like [Chenopodium quinoa]
MSTRG.73363.2	AUR62004200	trans	ribosome biogenesis protein TSR3 homolog [Chenopodium quinoa]
MSTRG.73363.2	AUR62004211	trans	probable protein S-acyltransferase 14 [Chenopodium quinoa]
MSTRG.73363.2	AUR62004228	trans	kinesin-like protein KIN-UB [Chenopodium quinoa]
MSTRG.73363.2	AUR62004266	trans	1-aminocyclopropane-1-carboxylate oxidase homolog 4-like [Chenopodium quinoa]
MSTRG.73363.2	AUR62004336	trans	FT-interacting protein 1-like [Chenopodium quinoa]
MSTRG.73363.2	AUR62004378	trans	bifunctional L-3-cyanoalanine synthase/cysteine synthase, mitochondrial [Chenopodium quinoa]
MSTRG.73363.2	AUR62004402	trans	50S ribosomal protein L5, chloroplastic [Chenopodium quinoa]
MSTRG.73363.2	AUR62004411	trans	WRKY transcription factor 22-like [Chenopodium quinoa]
MSTRG.73363.2	AUR62004437	trans	eukaryotic translation initiation factor 1A-like [Chenopodium quinoa]
MSTRG.73363.2	AUR62004458	trans	jasmonic acid-amido synthetase JAR1-like [Chenopodium quinoa]
MSTRG.73363.2	AUR62004468	trans	rhodanese-like domain-containing protein 4, chloroplastic [Chenopodium quinoa]
MSTRG.73363.2	AUR62004478	trans	cyclic nucleotide-gated ion channel 1-like [Chenopodium quinoa]
MSTRG.73363.2	AUR62004491	trans	O-acyltransferase WSD1-like [Chenopodium quinoa]
MSTRG.73363.2	AUR62004492	trans	O-acyltransferase WSD1-like [Chenopodium quinoa]
MSTRG.73363.2	AUR62004551	trans	3-ketoacyl-CoA synthase 1-like [Chenopodium quinoa]
MSTRG.73363.2	AUR62004567	trans	caffeic acid 3-O-methyltransferase-like [Chenopodium quinoa]
MSTRG.73363.2	AUR62004568	trans	caffeic acid 3-O-methyltransferase-like [Chenopodium quinoa]
MSTRG.73363.2	AUR62004576	trans	ribosome production factor 1-like [Chenopodium quinoa]
MSTRG.73363.2	AUR62004593	trans	cytochrome P450 CYP72A219-like [Chenopodium quinoa]
MSTRG.73363.2	AUR62004599	trans	E3 ubiquitin-protein ligase RNF170-like [Chenopodium quinoa]
MSTRG.73363.2	AUR62004639	trans	ABC transporter G family member 25-like [Chenopodium quinoa]
MSTRG.73363.2	AUR62004687	trans	beta-1,3-galactosyltransferase 7-like isoform X2 [Chenopodium quinoa]
MSTRG.73363.2	AUR62004702	trans	30S ribosomal protein S13, chloroplastic [Chenopodium quinoa]
MSTRG.73363.2	AUR62004830	trans	uncharacterized protein LOC110708325 isoform X1 [Chenopodium quinoa]
MSTRG.73363.2	AUR62004894	trans	protein WAVE-DAMPENED 2-like [Chenopodium quinoa]
MSTRG.73363.2	AUR62004931	trans	protein ECERIFERUM 26-like [Chenopodium quinoa]
MSTRG.73363.2	AUR62004935	trans	surfeit locus protein 1-like [Chenopodium quinoa]
MSTRG.73363.2	AUR62004958	trans	pathogenesis-related protein PR-4-like [Chenopodium quinoa]
MSTRG.73363.2	AUR62004961	trans	peroxisomal membrane protein 2-like [Chenopodium quinoa]
MSTRG.73363.2	AUR62005008	trans	pre-rRNA-processing protein TSR2 homolog isoform X1 [Chenopodium quinoa]
MSTRG.73363.2	AUR62005012	trans	threonine--tRNA ligase, chloroplastic/mitochondrial 2-like [Chenopodium quinoa]
MSTRG.73363.2	AUR62005026	trans	probable nucleolar protein 5-2 [Chenopodium quinoa]
MSTRG.73363.2	AUR62005069	trans	protein BONZAI 3-like isoform X3 [Chenopodium quinoa]
MSTRG.73363.2	AUR62005140	trans	cyclin-P3-1-like [Chenopodium quinoa]
MSTRG.73363.2	AUR62005158	trans	hypothetical protein SOVF_117940 [Spinacia oleracea]
MSTRG.73363.2	AUR62005201	trans	rapid alkalinization factor-like [Chenopodium quinoa]
MSTRG.73363.2	AUR62005236	trans	F-box protein PP2-B15-like isoform X1 [Chenopodium quinoa]
MSTRG.73363.2	AUR62005387	trans	transcription factor bHLH90-like [Chenopodium quinoa]
MSTRG.73363.2	AUR62005456	trans	protein DETOXIFICATION 29-like [Chenopodium quinoa]
MSTRG.73363.2	AUR62005505	trans	coilin-like [Chenopodium quinoa]
MSTRG.73363.2	AUR62005655	trans	glucose-6-phosphate 1-dehydrogenase, chloroplastic-like isoform X1 [Chenopodium quinoa]
MSTRG.73363.2	AUR62005659	trans	uncharacterized protein LOC110711398 [Chenopodium quinoa]
MSTRG.73363.2	AUR62005686	trans	NAC domain-containing protein 41-like [Chenopodium quinoa]
MSTRG.73363.2	AUR62005695	trans	GEM-like protein 5 [Chenopodium quinoa]
MSTRG.73363.2	AUR62005770	trans	probable methyltransferase PMT2 [Chenopodium quinoa]
MSTRG.73363.2	AUR62005848	trans	probable xyloglucan 6-xylosyltransferase 5 isoform X1 [Chenopodium quinoa]
MSTRG.73363.2	AUR62005916	trans	uncharacterized protein LOC110726918 isoform X1 [Chenopodium quinoa]
MSTRG.73363.2	AUR62005917	trans	GPN-loop GTPase 1-like [Chenopodium quinoa]
MSTRG.73363.2	AUR62005992	trans	acidic endochitinase SE2-like [Chenopodium quinoa]
MSTRG.73363.2	AUR62006027	trans	homeobox-leucine zipper protein ATHB-12-like [Chenopodium quinoa]
MSTRG.73363.2	AUR62006046	trans	pentatricopeptide repeat-containing protein At5g08510-like [Chenopodium quinoa]
MSTRG.73363.2	AUR62006113	trans	ribulose-1,5-bisphosphate carboxylase/oxygenase large subunit, partial (chloroplast) [Strumaria truncata]
MSTRG.73363.2	AUR62006223	trans	NAC domain-containing protein 90-like [Chenopodium quinoa]
MSTRG.73363.2	AUR62006233	trans	probable 2-oxoglutarate-dependent dioxygenase ANS [Chenopodium quinoa]
MSTRG.73363.2	AUR62006298	trans	probable WRKY transcription factor 33 [Chenopodium quinoa]
MSTRG.73363.2	AUR62006319	trans	myb family transcription factor APL-like isoform X1 [Chenopodium quinoa]
MSTRG.73363.2	AUR62006356	trans	CBL-interacting protein kinase 18-like [Chenopodium quinoa]
MSTRG.73363.2	AUR62006396	trans	trans-resveratrol di-O-methyltransferase-like isoform X1 [Chenopodium quinoa]
MSTRG.73363.2	AUR62006431	trans	probable protein phosphatase 2C 4 [Chenopodium quinoa]
MSTRG.73363.2	AUR62006447	trans	probable LRR receptor-like serine/threonine-protein kinase At1g06840 isoform X2 [Chenopodium quinoa]
MSTRG.73363.2	AUR62006528	trans	isovaleryl-CoA dehydrogenase, mitochondrial-like [Chenopodium quinoa]
MSTRG.73363.2	AUR62006578	trans	protein DGS1, mitochondrial-like [Chenopodium quinoa]
MSTRG.73363.2	AUR62006581	trans	uncharacterized protein LOC110701014 [Chenopodium quinoa]
MSTRG.73363.2	AUR62006595	trans	protease Do-like 10, mitochondrial [Chenopodium quinoa]
MSTRG.73363.2	AUR62006597	trans	HMG-Y-related protein A-like [Chenopodium quinoa]
MSTRG.73363.2	AUR62006612	trans	beta-glucosidase 42-like [Chenopodium quinoa]
MSTRG.73363.2	AUR62006627	trans	receptor-like protein kinase [Chenopodium quinoa]
MSTRG.73363.2	AUR62006631	trans	endoribonuclease Dicer homolog 2-like [Chenopodium quinoa]
MSTRG.73363.2	AUR62006637	trans	calreticulin-3-like [Chenopodium quinoa]
MSTRG.73363.2	AUR62006642	trans	thioredoxin F-type, chloroplastic-like [Chenopodium quinoa]
MSTRG.73363.2	AUR62006646	trans	serine carboxypeptidase-like 20 [Chenopodium quinoa]
MSTRG.73363.2	AUR62006659	trans	photosystem I reaction center subunit XI, chloroplastic-like [Chenopodium quinoa]
MSTRG.73363.2	AUR62006709	trans	wall-associated receptor kinase-like 8 [Chenopodium quinoa]
MSTRG.73363.2	AUR62006714	trans	wall-associated receptor kinase-like 8 [Chenopodium quinoa]
MSTRG.73363.2	AUR62006729	trans	vesicle-associated membrane protein 721-like [Chenopodium quinoa]
MSTRG.73363.2	AUR62006731	trans	chloroplastic lipocalin-like [Chenopodium quinoa]
MSTRG.73363.2	AUR62006831	trans	uncharacterized protein LOC110701257 isoform X2 [Chenopodium quinoa]
MSTRG.73363.2	AUR62006843	trans	gibberellin 20 oxidase 1-like isoform X2 [Chenopodium quinoa]
MSTRG.73363.2	AUR62006870	trans	amino-acid permease BAT1 homolog [Chenopodium quinoa]
MSTRG.73363.2	AUR62006871	trans	lipase-like PAD4 [Chenopodium quinoa]
MSTRG.73363.2	AUR62006940	trans	RNA polymerase I-specific transcription initiation factor rrn3-like [Chenopodium quinoa]
MSTRG.73363.2	AUR62006989	trans	uncharacterized protein LOC110701405 [Chenopodium quinoa]
MSTRG.73363.2	AUR62006992	trans	uncharacterized protein LOC110701407 [Chenopodium quinoa]
MSTRG.73363.2	AUR62007054	trans	methionine gamma-lyase-like [Chenopodium quinoa]
MSTRG.73363.2	AUR62007084	trans	mitochondrial import inner membrane translocase subunit Tim13-like [Chenopodium quinoa]
MSTRG.73363.2	AUR62007132	trans	ethylene-responsive transcription factor ERF104-like [Chenopodium quinoa]
MSTRG.73363.2	AUR62007152	trans	50S ribosomal protein L19, chloroplastic-like [Chenopodium quinoa]
MSTRG.73363.2	AUR62007161	trans	expansin-like B1 [Chenopodium quinoa]
MSTRG.73363.2	AUR62007238	trans	type I inositol polyphosphate 5-phosphatase 2-like [Chenopodium quinoa]
MSTRG.73363.2	AUR62007318	trans	uncharacterized acetyltransferase At3g50280-like [Chenopodium quinoa]
MSTRG.73363.2	AUR62007322	trans	probable acyl-activating enzyme 2 [Chenopodium quinoa]
MSTRG.73363.2	AUR62007352	trans	uncharacterized protein At1g32220, chloroplastic-like [Chenopodium quinoa]
MSTRG.73363.2	AUR62007381	trans	DEAD-box ATP-dependent RNA helicase 5-like [Chenopodium quinoa]
MSTRG.73363.2	AUR62007459	trans	uncharacterized protein LOC110732728 [Chenopodium quinoa]
MSTRG.73363.2	AUR62007466	trans	hsp70-Hsp90 organizing protein 3-like [Chenopodium quinoa]
MSTRG.73363.2	AUR62007491	trans	protein NRT1/ PTR FAMILY 6.3-like [Chenopodium quinoa]
MSTRG.73363.2	AUR62007509	trans	small heat shock protein, chloroplastic isoform X1 [Chenopodium quinoa]
MSTRG.73363.2	AUR62007519	trans	protein transport protein SEC16A homolog isoform X1 [Chenopodium quinoa]
MSTRG.73363.2	AUR62007544	trans	DEAD-box ATP-dependent RNA helicase 16-like [Chenopodium quinoa]
MSTRG.73363.2	AUR62007548	trans	putative pentatricopeptide repeat-containing protein At5g65820 [Chenopodium quinoa]
MSTRG.73363.2	AUR62007576	trans	ATPase family AAA domain-containing protein 3-like [Chenopodium quinoa]
MSTRG.73363.2	AUR62007581	trans	putative glucose-6-phosphate 1-epimerase [Chenopodium quinoa]
MSTRG.73363.2	AUR62007646	trans	cytochrome P450 84A1-like [Chenopodium quinoa]
MSTRG.73363.2	AUR62007669	trans	putative DEAD-box ATP-dependent RNA helicase 29 [Chenopodium quinoa]
MSTRG.73363.2	AUR62007673	trans	2-oxoisovalerate dehydrogenase subunit alpha 2, mitochondrial-like [Chenopodium quinoa]
MSTRG.73363.2	AUR62007721	trans	putative inactive cadmium/zinc-transporting ATPase HMA3 isoform X1 [Chenopodium quinoa]
MSTRG.73363.2	AUR62007774	trans	importin-9-like isoform X1 [Chenopodium quinoa]
MSTRG.73363.2	AUR62007826	trans	6-phosphogluconate dehydrogenase, decarboxylating 1 [Chenopodium quinoa]
MSTRG.73363.2	AUR62007849	trans	DNA-directed RNA polymerase 1B, mitochondrial-like [Chenopodium quinoa]
MSTRG.73363.2	AUR62007885	trans	hypothetical protein SOVF_026920 [Spinacia oleracea]
MSTRG.73363.2	AUR62008066	trans	uncharacterized protein LOC110700266 [Chenopodium quinoa]
MSTRG.73363.2	AUR62008255	trans	salicylate carboxymethyltransferase-like [Chenopodium quinoa]
MSTRG.73363.2	AUR62008270	trans	probable serine/threonine-protein kinase samkA [Chenopodium quinoa]
MSTRG.73363.2	AUR62008298	trans	LOW QUALITY PROTEIN: protein EDS1L-like [Chenopodium quinoa]
MSTRG.73363.2	AUR62008345	trans	calcium-dependent protein kinase 10-like [Chenopodium quinoa]
MSTRG.73363.2	AUR62008389	trans	NAP1-related protein 2-like isoform X1 [Chenopodium quinoa]
MSTRG.73363.2	AUR62008396	trans	putative pentatricopeptide repeat-containing protein At1g74580 [Chenopodium quinoa]
MSTRG.73363.2	AUR62008400	trans	glutathione S-transferase U9-like [Chenopodium quinoa]
MSTRG.73363.2	AUR62008408	trans	glutathione S-transferase U9-like [Chenopodium quinoa]
MSTRG.73363.2	AUR62008417	trans	gibberellin-regulated protein 6-like [Chenopodium quinoa]
MSTRG.73363.2	AUR62008418	trans	probable arabinosyltransferase ARAD1 [Chenopodium quinoa]
MSTRG.73363.2	AUR62008438	trans	NAC domain-containing protein 100-like [Chenopodium quinoa]
MSTRG.73363.2	AUR62008442	trans	ribulose-phosphate 3-epimerase, chloroplastic-like [Chenopodium quinoa]
MSTRG.73363.2	AUR62008450	trans	basic endochitinase-like [Chenopodium quinoa]
MSTRG.73363.2	AUR62008472	trans	uncharacterized protein LOC110700645 [Chenopodium quinoa]
MSTRG.73363.2	AUR62008515	trans	flavonoid 3&apos;-monooxygenase-like [Chenopodium quinoa]
MSTRG.73363.2	AUR62008609	trans	glutathione S-transferase-like [Chenopodium quinoa]
MSTRG.73363.2	AUR62008625	trans	mitochondrial zinc maintenance protein 1, mitochondrial-like [Chenopodium quinoa]
MSTRG.73363.2	AUR62008678	trans	poly [ADP-ribose] polymerase 2-like [Chenopodium quinoa]
MSTRG.73363.2	AUR62008681	trans	late embryogenesis abundant protein Lea5-like [Chenopodium quinoa]
MSTRG.73363.2	AUR62008772	trans	DDB1- and CUL4-associated factor 13-like [Chenopodium quinoa]
MSTRG.73363.2	AUR62008851	trans	photosystem I reaction center subunit IV, chloroplastic-like [Chenopodium quinoa]
MSTRG.73363.2	AUR62008853	trans	uncharacterized protein LOC110728067 [Chenopodium quinoa]
MSTRG.73363.2	AUR62008870	trans	LOW QUALITY PROTEIN: guanine nucleotide-binding protein-like NSN1 [Chenopodium quinoa]
MSTRG.73363.2	AUR62008884	trans	probable pectate lyase 8 [Chenopodium quinoa]
MSTRG.73363.2	AUR62008938	trans	late embryogenesis abundant protein, group 3-like [Chenopodium quinoa]
MSTRG.73363.2	AUR62008941	trans	uncharacterized protein LOC110728153 [Chenopodium quinoa]
MSTRG.73363.2	AUR62009019	trans	uncharacterized protein LOC110728232 [Chenopodium quinoa]
MSTRG.73363.2	AUR62009205	trans	protein EARLY FLOWERING 3-like [Chenopodium quinoa]
MSTRG.73363.2	AUR62009288	trans	probable glycosyltransferase At3g07620 [Chenopodium quinoa]
MSTRG.73363.2	AUR62009302	trans	bark storage protein A-like [Chenopodium quinoa]
MSTRG.73363.2	AUR62009320	trans	MLP-like protein 31 [Chenopodium quinoa]
MSTRG.73363.2	AUR62009332	trans	protein SYM1-like [Chenopodium quinoa]
MSTRG.73363.2	AUR62009333	trans	ras-related protein RABG3d isoform X1 [Chenopodium quinoa]
MSTRG.73363.2	AUR62009417	trans	protein RETICULATA-RELATED 4, chloroplastic-like [Chenopodium quinoa]
MSTRG.73363.2	AUR62009444	trans	probable galacturonosyltransferase 9 [Chenopodium quinoa]
MSTRG.73363.2	AUR62009459	trans	DNA-directed RNA polymerase 2, chloroplastic/mitochondrial-like [Chenopodium quinoa]
MSTRG.73363.2	AUR62009471	trans	uncharacterized protein At1g04910-like isoform X2 [Chenopodium quinoa]
MSTRG.73363.2	AUR62009489	trans	UDP-arabinopyranose mutase 1-like [Chenopodium quinoa]
MSTRG.73363.2	AUR62009490	trans	cytochrome P450 85A-like [Chenopodium quinoa]
MSTRG.73363.2	AUR62009499	trans	receptor-like protein kinase FERONIA [Chenopodium quinoa]
MSTRG.73363.2	AUR62009590	trans	17.4 kDa class I heat shock protein-like [Chenopodium quinoa]
MSTRG.73363.2	AUR62009607	trans	ACT domain-containing protein ACR9-like [Chenopodium quinoa]
MSTRG.73363.2	AUR62009645	trans	60S ribosomal export protein NMD3-like [Chenopodium quinoa]
MSTRG.73363.2	AUR62009698	trans	LRR repeats and ubiquitin-like domain-containing protein At2g30105 [Chenopodium quinoa]
MSTRG.73363.2	AUR62009734	trans	B3 domain-containing transcription repressor VAL1-like isoform X1 [Chenopodium quinoa]
MSTRG.73363.2	AUR62009860	trans	DNA-directed RNA polymerase I subunit rpa49-like [Chenopodium quinoa]
MSTRG.73363.2	AUR62009902	trans	linoleate 13S-lipoxygenase 3-1, chloroplastic-like isoform X1 [Chenopodium quinoa]
MSTRG.73363.2	AUR62009910	trans	uncharacterized protein LOC110684510 [Chenopodium quinoa]
MSTRG.73363.2	AUR62009919	trans	protein TIFY 10A-like [Chenopodium quinoa]
MSTRG.73363.2	AUR62009950	trans	ethylene-responsive transcription factor RAP2-12-like [Chenopodium quinoa]
MSTRG.73363.2	AUR62010102	trans	uncharacterized protein LOC110718586 [Chenopodium quinoa]
MSTRG.73363.2	AUR62010123	trans	glutamate decarboxylase [Chenopodium quinoa]
MSTRG.73363.2	AUR62010140	trans	LEAF RUST 10 DISEASE-RESISTANCE LOCUS RECEPTOR-LIKE PROTEIN KINASE-like 1.2 [Chenopodium quinoa]
MSTRG.73363.2	AUR62010142	trans	LEAF RUST 10 DISEASE-RESISTANCE LOCUS RECEPTOR-LIKE PROTEIN KINASE-like 1.2 [Chenopodium quinoa]
MSTRG.73363.2	AUR62010150	trans	7-deoxyloganetin glucosyltransferase-like [Chenopodium quinoa]
MSTRG.73363.2	AUR62010225	trans	uncharacterized protein LOC110718721 [Chenopodium quinoa]
MSTRG.73363.2	AUR62010227	trans	uncharacterized protein LOC110718718 [Chenopodium quinoa]
MSTRG.73363.2	AUR62010228	trans	phosphoribosylaminoimidazole carboxylase, chloroplastic-like isoform X1 [Chenopodium quinoa]
MSTRG.73363.2	AUR62010294	trans	protein GOS9-like [Chenopodium quinoa]
MSTRG.73363.2	AUR62010296	trans	60S ribosomal protein L9-like [Chenopodium quinoa]
MSTRG.73363.2	AUR62010320	trans	uncharacterized protein LOC110718815 [Chenopodium quinoa]
MSTRG.73363.2	AUR62010426	trans	uncharacterized CRM domain-containing protein At3g25440, chloroplastic-like [Chenopodium quinoa]
MSTRG.73363.2	AUR62010483	trans	--
MSTRG.73363.2	AUR62010525	trans	ATP-dependent Clp protease ATP-binding subunit CLPT2, chloroplastic-like [Chenopodium quinoa]
MSTRG.73363.2	AUR62010557	trans	sulfiredoxin, chloroplastic/mitochondrial-like isoform X1 [Chenopodium quinoa]
MSTRG.73363.2	AUR62010570	trans	pto-interacting protein 1-like [Chenopodium quinoa]
MSTRG.73363.2	AUR62010573	trans	MADS-box protein SOC1-like isoform X1 [Chenopodium quinoa]
MSTRG.73363.2	AUR62010597	trans	tubulin beta-9 chain [Chenopodium quinoa]
MSTRG.73363.2	AUR62010618	trans	osmotin-like protein OSML13 [Chenopodium quinoa]
MSTRG.73363.2	AUR62010691	trans	signal peptide peptidase-like 2 isoform X1 [Chenopodium quinoa]
MSTRG.73363.2	AUR62010745	trans	heavy metal-associated isoprenylated plant protein 39-like [Chenopodium quinoa]
MSTRG.73363.2	AUR62010754	trans	uncharacterized protein LOC110719589 isoform X1 [Chenopodium quinoa]
MSTRG.73363.2	AUR62010767	trans	uncharacterized protein LOC110719603 [Chenopodium quinoa]
MSTRG.73363.2	AUR62010874	trans	coronatine-insensitive protein 1-like isoform X1 [Chenopodium quinoa]
MSTRG.73363.2	AUR62010935	trans	probable lactoylglutathione lyase, chloroplastic [Chenopodium quinoa]
MSTRG.73363.2	AUR62010944	trans	auxin-responsive protein IAA27-like isoform X2 [Chenopodium quinoa]
MSTRG.73363.2	AUR62010986	trans	uncharacterized protein LOC110707788 [Chenopodium quinoa]
MSTRG.73363.2	AUR62011022	trans	probable strigolactone esterase DAD2 [Chenopodium quinoa]
MSTRG.73363.2	AUR62011026	trans	aldehyde dehydrogenase family 2 member C4-like [Chenopodium quinoa]
MSTRG.73363.2	AUR62011039	trans	3-hydroxyisobutyryl-CoA hydrolase-like protein 3, mitochondrial [Chenopodium quinoa]
MSTRG.73363.2	AUR62011057	trans	--
MSTRG.73363.2	AUR62011083	trans	pentatricopeptide repeat-containing protein At1g08070, chloroplastic [Chenopodium quinoa]
MSTRG.73363.2	AUR62011085	trans	zinc finger Ran-binding domain-containing protein 2-like [Chenopodium quinoa]
MSTRG.73363.2	AUR62011103	trans	uncharacterized protein LOC110731086 [Chenopodium quinoa]
MSTRG.73363.2	AUR62011104	trans	uncharacterized protein LOC110731086 [Chenopodium quinoa]
MSTRG.73363.2	AUR62011151	trans	thylakoid lumenal 16.5 kDa protein, chloroplastic-like [Chenopodium quinoa]
MSTRG.73363.2	AUR62011157	trans	PetA (chloroplast) [Chenopodium quinoa]
MSTRG.73363.2	AUR62011175	trans	probable galactinol--sucrose galactosyltransferase 6 [Chenopodium quinoa]
MSTRG.73363.2	AUR62011301	trans	protein RER1B-like [Chenopodium quinoa]
MSTRG.73363.2	AUR62011329	trans	glucan endo-1,3-beta-D-glucosidase-like [Chenopodium quinoa]
MSTRG.73363.2	AUR62011364	trans	protein TIC 62, chloroplastic-like [Chenopodium quinoa]
MSTRG.73363.2	AUR62011395	trans	protein JINGUBANG-like [Chenopodium quinoa]
MSTRG.73363.2	AUR62011396	trans	extra-large guanine nucleotide-binding protein 1-like [Chenopodium quinoa]
MSTRG.73363.2	AUR62011443	trans	prostaglandin reductase-3-like [Chenopodium quinoa]
MSTRG.73363.2	AUR62011480	trans	uncharacterized protein LOC110698620 [Chenopodium quinoa]
MSTRG.73363.2	AUR62011484	trans	uncharacterized protein LOC110698620 [Chenopodium quinoa]
MSTRG.73363.2	AUR62011522	trans	palmitoyl-monogalactosyldiacylglycerol delta-7 desaturase, chloroplastic-like [Chenopodium quinoa]
MSTRG.73363.2	AUR62011566	trans	ABC transporter C family member 3-like [Chenopodium quinoa]
MSTRG.73363.2	AUR62011577	trans	uncharacterized protein LOC110698699 [Chenopodium quinoa]
MSTRG.73363.2	AUR62011597	trans	uncharacterized protein LOC110698719 [Chenopodium quinoa]
MSTRG.73363.2	AUR62011682	trans	protein NRT1/ PTR FAMILY 1.2 [Chenopodium quinoa]
MSTRG.73363.2	AUR62011729	trans	LL-diaminopimelate aminotransferase, chloroplastic-like [Chenopodium quinoa]
MSTRG.73363.2	AUR62011777	trans	stachyose synthase-like [Chenopodium quinoa]
MSTRG.73363.2	AUR62011820	trans	universal stress protein PHOS32-like [Chenopodium quinoa]
MSTRG.73363.2	AUR62011908	trans	transcription factor bHLH3-like [Chenopodium quinoa]
MSTRG.73363.2	AUR62011963	trans	peptidyl-prolyl cis-trans isomerase CYP63-like [Chenopodium quinoa]
MSTRG.73363.2	AUR62012034	trans	probable protein phosphatase 2C 25 [Chenopodium quinoa]
MSTRG.73363.2	AUR62012057	trans	hypothetical protein CICLE_v10013551mg [Citrus clementina]
MSTRG.73363.2	AUR62012093	trans	receptor-like cytoplasmic kinase 176 [Chenopodium quinoa]
MSTRG.73363.2	AUR62012145	trans	uncharacterized protein At2g39795, mitochondrial-like [Chenopodium quinoa]
MSTRG.73363.2	AUR62012231	trans	probable zinc metalloprotease EGY2, chloroplastic isoform X4 [Chenopodium quinoa]
MSTRG.73363.2	AUR62012252	trans	NF-X1-type zinc finger protein NFXL2-like [Chenopodium quinoa]
MSTRG.73363.2	AUR62012259	trans	zinc finger CCCH domain-containing protein 29-like [Chenopodium quinoa]
MSTRG.73363.2	AUR62012262	trans	omega-3 fatty acid desaturase, chloroplastic-like [Chenopodium quinoa]
MSTRG.73363.2	AUR62012354	trans	uroporphyrinogen decarboxylase [Chenopodium quinoa]
MSTRG.73363.2	AUR62012502	trans	uncharacterized protein LOC110687213 [Chenopodium quinoa]
MSTRG.73363.2	AUR62012543	trans	TP53-regulating kinase-like [Chenopodium quinoa]
MSTRG.73363.2	AUR62012575	trans	alpha-farnesene synthase-like [Chenopodium quinoa]
MSTRG.73363.2	AUR62012626	trans	putative receptor-like protein kinase At4g00960 [Chenopodium quinoa]
MSTRG.73363.2	AUR62012632	trans	cysteine-rich receptor-like protein kinase 5 isoform X1 [Chenopodium quinoa]
MSTRG.73363.2	AUR62012633	trans	cysteine-rich receptor-like protein kinase 25 [Chenopodium quinoa]
MSTRG.73363.2	AUR62012672	trans	pentatricopeptide repeat-containing protein At2g37320-like [Chenopodium quinoa]
MSTRG.73363.2	AUR62012679	trans	pentatricopeptide repeat-containing protein At1g61870, mitochondrial-like [Chenopodium quinoa]
MSTRG.73363.2	AUR62012704	trans	calcium-dependent protein kinase 2-like isoform X1 [Chenopodium quinoa]
MSTRG.73363.2	AUR62012719	trans	putative lactoylglutathione lyase [Chenopodium quinoa]
MSTRG.73363.2	AUR62012728	trans	dihydrolipoyllysine-residue succinyltransferase component of 2-oxoglutarate dehydrogenase complex 1, mitochondrial-like [Chenopodium quinoa]
MSTRG.73363.2	AUR62012759	trans	katanin p60 ATPase-containing subunit A1-like [Chenopodium quinoa]
MSTRG.73363.2	AUR62012839	trans	heavy metal-associated isoprenylated plant protein 7-like [Chenopodium quinoa]
MSTRG.73363.2	AUR62012840	trans	oligopeptide transporter 3-like [Chenopodium quinoa]
MSTRG.73363.2	AUR62012864	trans	uncharacterized protein LOC110687511 [Chenopodium quinoa]
MSTRG.73363.2	AUR62012892	trans	beta carbonic anhydrase 5, chloroplastic-like [Chenopodium quinoa]
MSTRG.73363.2	AUR62012895	trans	PREDICTED: protein app1 [Beta vulgaris subsp. vulgaris]
MSTRG.73363.2	AUR62012912	trans	probable serine/threonine-protein kinase PIX13 [Chenopodium quinoa]
MSTRG.73363.2	AUR62012932	trans	SEC1 family transport protein SLY1-like [Chenopodium quinoa]
MSTRG.73363.2	AUR62012950	trans	expansin-like A2 [Chenopodium quinoa]
MSTRG.73363.2	AUR62012979	cis	alpha-amylase-like [Chenopodium quinoa]
MSTRG.73363.2	AUR62012980	cis	F-box protein SKIP23-like [Chenopodium quinoa]
MSTRG.73363.2	AUR62012981	cis	F-box protein SKIP23-like [Chenopodium quinoa]
MSTRG.73363.2	AUR62012982	cis	F-box protein SKIP23-like [Chenopodium quinoa]
MSTRG.73363.2	AUR62012983	cis	transcriptional elongation regulator MINIYO-like [Chenopodium quinoa]
MSTRG.73363.2	AUR62012984	cis	(RS)-norcoclaurine 6-O-methyltransferase-like [Chenopodium quinoa]
MSTRG.73363.2	AUR62012985	cis	heterodimeric geranylgeranyl pyrophosphate synthase small subunit, chloroplastic-like [Chenopodium quinoa]
MSTRG.73363.2	AUR62012986	cis	alpha-amylase-like [Chenopodium quinoa]
MSTRG.73363.2	AUR62012987	cis	F-box/LRR-repeat protein 10-like [Chenopodium quinoa]
MSTRG.73363.2	AUR62012988	cis	serine/threonine-protein kinase STY46-like [Chenopodium quinoa]
[truncated: 27,403 more rows]
