# Supplementary material for: Identification of the specific long-noncoding RNAs involved in night-break mediated flowering retardation in Chenopodium quinoa
Source: BMC Genomics. 2021 Apr 19;22:284. doi: 10.1186/s12864-021-07605-2 (PMC8056640; doi:10.1186/s12864-021-07605-2)
Supplement: Supplementary file 5 — Additional file 5: Table S4. Targets of the down-regulated lncRNAs in SD1_vs_SD2 [file 12864_2021_7605_MOESM5_ESM.xlsx]

## Sheet: Sheet1
Table S4	Targets of the down-regulated lncRNAs in SD1_vs_SD2
LncRNA ID	Target ID	Target type	Target annotation
MSTRG.11610.1	AUR62000009	trans	probable membrane metalloprotease ARASP2, chloroplastic [Chenopodium quinoa]
MSTRG.11610.1	AUR62000086	trans	PREDICTED: histone H3.2 [Musa acuminata subsp. malaccensis]
MSTRG.11610.1	AUR62000088	trans	transcription factor bHLH130-like [Chenopodium quinoa]
MSTRG.11610.1	AUR62000091	trans	oxygen-evolving enhancer protein 1, chloroplastic [Chenopodium quinoa]
MSTRG.11610.1	AUR62000128	trans	uncharacterized protein LOC110736227 [Chenopodium quinoa]
MSTRG.11610.1	AUR62000132	trans	photosystem II 5 kDa protein, chloroplastic-like [Chenopodium quinoa]
MSTRG.11610.1	AUR62000148	trans	beta-amylase 1, chloroplastic-like [Chenopodium quinoa]
MSTRG.11610.1	AUR62000192	trans	non-specific phospholipase C2-like [Chenopodium quinoa]
MSTRG.11610.1	AUR62000194	trans	uncharacterized protein LOC110736303 [Chenopodium quinoa]
MSTRG.11610.1	AUR62000476	trans	aspartic proteinase-like [Chenopodium quinoa]
MSTRG.11610.1	AUR62000511	trans	rust resistance kinase Lr10-like [Chenopodium quinoa]
MSTRG.11610.1	AUR62000551	trans	alternative NAD(P)H-ubiquinone oxidoreductase C1, chloroplastic/mitochondrial-like [Chenopodium quinoa]
MSTRG.11610.1	AUR62000568	trans	uncharacterized protein LOC110736671 [Chenopodium quinoa]
MSTRG.11610.1	AUR62000655	trans	U-box domain-containing protein 9-like [Chenopodium quinoa]
MSTRG.11610.1	AUR62000674	trans	universal stress protein A-like protein [Chenopodium quinoa]
MSTRG.11610.1	AUR62000701	trans	ABC transporter F family member 5-like [Chenopodium quinoa]
MSTRG.11610.1	AUR62000724	trans	probable protein phosphatase 2C 73 [Chenopodium quinoa]
MSTRG.11610.1	AUR62000726	trans	uncharacterized protein LOC110736815 [Chenopodium quinoa]
MSTRG.11610.1	AUR62000793	trans	psbP domain-containing protein 7, chloroplastic-like [Chenopodium quinoa]
MSTRG.11610.1	AUR62000814	trans	probable linoleate 9S-lipoxygenase 5 [Chenopodium quinoa]
MSTRG.11610.1	AUR62000989	trans	putative amidase C869.01 isoform X1 [Chenopodium quinoa]
MSTRG.11610.1	AUR62001057	trans	uncharacterized protein LOC110708379 [Chenopodium quinoa]
MSTRG.11610.1	AUR62001155	trans	UV-B-induced protein At3g17800, chloroplastic-like [Chenopodium quinoa]
MSTRG.11610.1	AUR62001211	trans	ferredoxin-thioredoxin reductase catalytic chain, chloroplastic [Chenopodium quinoa]
MSTRG.11610.1	AUR62001232	trans	protein SIEVE ELEMENT OCCLUSION B-like [Chenopodium quinoa]
MSTRG.11610.1	AUR62001254	trans	probable pectate lyase 18 [Chenopodium quinoa]
MSTRG.11610.1	AUR62001287	trans	nucleoside diphosphate kinase 2, chloroplastic-like [Chenopodium quinoa]
MSTRG.11610.1	AUR62001304	trans	uncharacterized protein LOC110687923 [Chenopodium quinoa]
MSTRG.11610.1	AUR62001427	trans	GDSL esterase/lipase 2-like [Chenopodium quinoa]
MSTRG.11610.1	AUR62001434	trans	auxin-responsive protein SAUR41-like [Chenopodium quinoa]
MSTRG.11610.1	AUR62001648	trans	vacuolar cation/proton exchanger 3-like isoform X2 [Chenopodium quinoa]
MSTRG.11610.1	AUR62001672	trans	uncharacterized protein LOC110688289 [Chenopodium quinoa]
MSTRG.11610.1	AUR62001776	trans	expansin-A6-like [Chenopodium quinoa]
MSTRG.11610.1	AUR62001828	trans	histone H2A-like [Chenopodium quinoa]
MSTRG.11610.1	AUR62001926	trans	zeaxanthin epoxidase, chloroplastic-like isoform X2 [Chenopodium quinoa]
MSTRG.11610.1	AUR62001945	trans	PREDICTED: methionine aminopeptidase 1D, chloroplastic/mitochondrial isoform X1 [Tarenaya hassleriana]
MSTRG.11610.1	AUR62002070	trans	bark storage protein A-like [Chenopodium quinoa]
MSTRG.11610.1	AUR62002146	trans	probable methyltransferase PMT3 [Chenopodium quinoa]
MSTRG.11610.1	AUR62002369	trans	peptidyl-prolyl cis-trans isomerase FKBP16-3, chloroplastic-like [Chenopodium quinoa]
MSTRG.11610.1	AUR62002387	trans	thioredoxin-like 1-1, chloroplastic [Chenopodium quinoa]
MSTRG.11610.1	AUR62002432	trans	BTB/POZ and TAZ domain-containing protein 3-like [Chenopodium quinoa]
MSTRG.11610.1	AUR62002438	trans	peptidyl-prolyl cis-trans isomerase-like [Chenopodium quinoa]
MSTRG.11610.1	AUR62002555	trans	probable GTP diphosphokinase CRSH, chloroplastic [Chenopodium quinoa]
MSTRG.11610.1	AUR62002561	trans	probable receptor-like protein kinase At5g18500 [Chenopodium quinoa]
MSTRG.11610.1	AUR62002564	trans	pentatricopeptide repeat-containing protein At3g06430, chloroplastic-like [Chenopodium quinoa]
MSTRG.11610.1	AUR62002580	trans	polygalacturonase At1g48100-like [Chenopodium quinoa]
MSTRG.11610.1	AUR62002604	trans	CMP-sialic acid transporter 3-like [Chenopodium quinoa]
MSTRG.11610.1	AUR62002650	trans	uncharacterized protein LOC110699271 [Chenopodium quinoa]
MSTRG.11610.1	AUR62002782	trans	photosynthetic NDH subunit of subcomplex B 5, chloroplastic-like [Chenopodium quinoa]
MSTRG.11610.1	AUR62002860	trans	50S ribosomal protein L15, chloroplastic [Chenopodium quinoa]
MSTRG.11610.1	AUR62003057	trans	uncharacterized protein LOC110721391 [Chenopodium quinoa]
MSTRG.11610.1	AUR62003078	trans	PI-PLC X domain-containing protein At5g67130-like [Chenopodium quinoa]
MSTRG.11610.1	AUR62003092	trans	ras GTPase-activating protein-binding protein 1-like isoform X1 [Chenopodium quinoa]
MSTRG.11610.1	AUR62003102	trans	hypothetical protein SOVF_016680 [Spinacia oleracea]
MSTRG.11610.1	AUR62003107	trans	uncharacterized protein LOC110721970 [Chenopodium quinoa]
MSTRG.11610.1	AUR62003120	trans	alpha-1,4 glucan phosphorylase L-2 isozyme, chloroplastic/amyloplastic-like isoform X2 [Chenopodium quinoa]
MSTRG.11610.1	AUR62003141	trans	tubulin alpha-1 chain [Chenopodium quinoa]
MSTRG.11610.1	AUR62003288	trans	uncharacterized protein LOC110723806 isoform X2 [Chenopodium quinoa]
MSTRG.11610.1	AUR62003345	trans	L-ascorbate peroxidase 5, peroxisomal-like [Chenopodium quinoa]
MSTRG.11610.1	AUR62003352	trans	alpha-mannosidase-like isoform X1 [Chenopodium quinoa]
MSTRG.11610.1	AUR62003362	trans	LOW QUALITY PROTEIN: ferredoxin--NADP reductase, chloroplastic-like [Chenopodium quinoa]
MSTRG.11610.1	AUR62003366	trans	calcium-dependent protein kinase 28-like isoform X1 [Chenopodium quinoa]
MSTRG.11610.1	AUR62003414	trans	pentatricopeptide repeat-containing protein At5g14080-like [Chenopodium quinoa]
MSTRG.11610.1	AUR62003446	trans	pentatricopeptide repeat-containing protein At3g26630, chloroplastic-like [Chenopodium quinoa]
MSTRG.11610.1	AUR62003498	trans	30S ribosomal protein S21, chloroplastic-like [Chenopodium quinoa]
MSTRG.11610.1	AUR62003517	trans	ribonucleoside-diphosphate reductase small chain-like [Chenopodium quinoa]
MSTRG.11610.1	AUR62003557	trans	phytochrome A-like [Chenopodium quinoa]
MSTRG.11610.1	AUR62003665	trans	protein NETWORKED 2D-like [Chenopodium quinoa]
MSTRG.11610.1	AUR62003733	trans	protein PIN-LIKES 7-like [Chenopodium quinoa]
MSTRG.11610.1	AUR62003788	trans	uncharacterized protein LOC110682567 [Chenopodium quinoa]
MSTRG.11610.1	AUR62003813	trans	linamarin synthase 2-like [Chenopodium quinoa]
MSTRG.11610.1	AUR62003931	trans	F-box protein SKIP2-like [Chenopodium quinoa]
MSTRG.11610.1	AUR62003961	trans	upstream activation factor subunit UAF30-like [Chenopodium quinoa]
MSTRG.11610.1	AUR62003967	trans	subtilisin-like protease SBT1.7 [Chenopodium quinoa]
MSTRG.11610.1	AUR62004021	trans	heptahelical transmembrane protein 4-like [Chenopodium quinoa]
MSTRG.11610.1	AUR62004056	trans	ADP-ribosylation factor-like protein 2 [Chenopodium quinoa]
MSTRG.11610.1	AUR62004128	trans	PREDICTED: cysteine desulfurase 2, chloroplastic-like [Fragaria vesca subsp. vesca]
MSTRG.11610.1	AUR62004273	trans	uracil phosphoribosyltransferase-like [Chenopodium quinoa]
MSTRG.11610.1	AUR62004315	trans	LOW QUALITY PROTEIN: (+)-neomenthol dehydrogenase-like [Chenopodium quinoa]
MSTRG.11610.1	AUR62004340	trans	AT-hook motif nuclear-localized protein 9-like [Chenopodium quinoa]
MSTRG.11610.1	AUR62004367	trans	probable aquaporin PIP1-4 [Chenopodium quinoa]
MSTRG.11610.1	AUR62004418	trans	reticulon-like protein B4 [Chenopodium quinoa]
MSTRG.11610.1	AUR62004439	trans	protein CURVATURE THYLAKOID 1A, chloroplastic-like [Chenopodium quinoa]
MSTRG.11610.1	AUR62004561	trans	two-component response regulator-like APRR3 [Chenopodium quinoa]
MSTRG.11610.1	AUR62004604	trans	patellin-3-like [Chenopodium quinoa]
MSTRG.11610.1	AUR62004613	cis	uncharacterized protein LOC110714654 [Chenopodium quinoa]
MSTRG.11610.1	AUR62004614	cis	uncharacterized protein LOC110713995 [Chenopodium quinoa]
MSTRG.11610.1	AUR62004615	cis	FT-interacting protein 1-like [Chenopodium quinoa]
MSTRG.11610.1	AUR62004616	cis	threonylcarbamoyladenosine tRNA methylthiotransferase-like [Chenopodium quinoa]
MSTRG.11610.1	AUR62004617	cis	phosphoinositide phosphatase SAC1-like [Chenopodium quinoa]
MSTRG.11610.1	AUR62004618	cis	chaperone protein dnaJ 8, chloroplastic-like [Chenopodium quinoa]
MSTRG.11610.1	AUR62004619	cis	proteinase inhibitor PSI-1.2-like [Chenopodium quinoa]
MSTRG.11610.1	AUR62004620	cis	UDP-glycosyltransferase 92A1-like [Chenopodium quinoa]
MSTRG.11610.1	AUR62004621	cis	ran-binding protein 10-like [Chenopodium quinoa]
MSTRG.11610.1	AUR62004622	cis	basic leucine zipper 34-like [Chenopodium quinoa]
MSTRG.11610.1	AUR62004623	cis	actin-related protein 7-like [Chenopodium quinoa]
MSTRG.11610.1	AUR62004624	cis	DEAD-box ATP-dependent RNA helicase FANCM-like isoform X1 [Chenopodium quinoa]
MSTRG.11610.1	AUR62004625	cis	uncharacterized protein LOC110714621 [Chenopodium quinoa]
MSTRG.11610.1	AUR62004626	cis	cytochrome P450 76AD1-like [Chenopodium quinoa]
MSTRG.11610.1	AUR62004627	cis	cytochrome P450 76AD1-like [Chenopodium quinoa]
MSTRG.11610.1	AUR62004644	trans	50S ribosomal protein L21, chloroplastic-like [Chenopodium quinoa]
MSTRG.11610.1	AUR62004807	trans	ribosome-recycling factor, chloroplastic-like [Chenopodium quinoa]
MSTRG.11610.1	AUR62005033	trans	60S ribosomal protein L36-2-like [Chenopodium quinoa]
MSTRG.11610.1	AUR62005067	trans	phosphoenolpyruvate/phosphate translocator 2, chloroplastic-like [Chenopodium quinoa]
MSTRG.11610.1	AUR62005129	trans	probable RNA helicase SDE3 [Chenopodium quinoa]
MSTRG.11610.1	AUR62005175	trans	psbP domain-containing protein 7, chloroplastic-like [Chenopodium quinoa]
MSTRG.11610.1	AUR62005232	trans	glycine-rich domain-containing protein 1-like [Chenopodium quinoa]
MSTRG.11610.1	AUR62005252	trans	ABC transporter F family member 5-like [Chenopodium quinoa]
MSTRG.11610.1	AUR62005316	trans	uncharacterized protein LOC110708059 [Chenopodium quinoa]
MSTRG.11610.1	AUR62005366	trans	probable xyloglucan endotransglucosylase/hydrolase protein 33 [Chenopodium quinoa]
MSTRG.11610.1	AUR62005384	trans	carbonic anhydrase 2-like isoform X1 [Chenopodium quinoa]
MSTRG.11610.1	AUR62005388	trans	uncharacterized protein LOC110694168 [Chenopodium quinoa]
MSTRG.11610.1	AUR62005416	trans	F-box/kelch-repeat protein At1g23390-like [Chenopodium quinoa]
MSTRG.11610.1	AUR62005455	trans	uncharacterized protein LOC110709299 [Chenopodium quinoa]
MSTRG.11610.1	AUR62005463	trans	inorganic phosphate transporter 2-1, chloroplastic-like [Chenopodium quinoa]
MSTRG.11610.1	AUR62005500	trans	uncharacterized protein LOC110709651 isoform X2 [Chenopodium quinoa]
MSTRG.11610.1	AUR62005527	trans	protein TIC 20-I, chloroplastic-like [Chenopodium quinoa]
MSTRG.11610.1	AUR62005557	trans	serine/threonine protein phosphatase 2A 57 kDa regulatory subunit B&apos; theta isoform-like [Chenopodium quinoa]
MSTRG.11610.1	AUR62005624	trans	probable methyltransferase At1g27930 [Chenopodium quinoa]
MSTRG.11610.1	AUR62005690	trans	uncharacterized protein At2g33490-like [Chenopodium quinoa]
MSTRG.11610.1	AUR62005729	trans	alpha-amylase 3, chloroplastic-like [Chenopodium quinoa]
MSTRG.11610.1	AUR62005795	trans	ribonuclease 1-like [Chenopodium quinoa]
MSTRG.11610.1	AUR62005833	trans	fructose-bisphosphate aldolase-lysine N-methyltransferase, chloroplastic-like [Chenopodium quinoa]
MSTRG.11610.1	AUR62005847	trans	protein MET1, chloroplastic-like [Chenopodium quinoa]
MSTRG.11610.1	AUR62005868	trans	uncharacterized protein At5g01610-like [Chenopodium quinoa]
MSTRG.11610.1	AUR62005946	trans	hypothetical protein SOVF_142850 [Spinacia oleracea]
MSTRG.11610.1	AUR62005967	trans	bifunctional aspartokinase/homoserine dehydrogenase 2, chloroplastic-like [Chenopodium quinoa]
MSTRG.11610.1	AUR62005989	trans	bZIP transcription factor 11-like [Chenopodium quinoa]
MSTRG.11610.1	AUR62006005	trans	ribosome-binding factor PSRP1, chloroplastic [Chenopodium quinoa]
MSTRG.11610.1	AUR62006018	trans	growth-regulating factor 7-like [Chenopodium quinoa]
MSTRG.11610.1	AUR62006065	trans	thylakoid lumenal 17.4 kDa protein, chloroplastic-like [Chenopodium quinoa]
MSTRG.11610.1	AUR62006196	trans	signal recognition particle 54 kDa protein, chloroplastic-like [Chenopodium quinoa]
MSTRG.11610.1	AUR62006273	trans	probable aspartyl protease At4g16563 [Chenopodium quinoa]
MSTRG.11610.1	AUR62006288	trans	uncharacterized protein LOC110730431 [Chenopodium quinoa]
MSTRG.11610.1	AUR62006299	trans	F-box/LRR-repeat protein 3-like [Chenopodium quinoa]
MSTRG.11610.1	AUR62006385	trans	non-specific lipid-transfer protein-like [Chenopodium quinoa]
MSTRG.11610.1	AUR62006418	trans	chromatin assembly factor 1 subunit A-B-like [Chenopodium quinoa]
MSTRG.11610.1	AUR62006544	trans	uncharacterized protein LOC110700977 [Chenopodium quinoa]
MSTRG.11610.1	AUR62006620	trans	omega-hydroxypalmitate O-feruloyl transferase-like [Chenopodium quinoa]
MSTRG.11610.1	AUR62006770	trans	DUF724 domain-containing protein 6-like [Chenopodium quinoa]
MSTRG.11610.1	AUR62006773	trans	psbP domain-containing protein 1, chloroplastic-like [Chenopodium quinoa]
MSTRG.11610.1	AUR62006776	trans	chloroplast stem-loop binding protein of 41 kDa b, chloroplastic-like [Chenopodium quinoa]
MSTRG.11610.1	AUR62006886	trans	aspartic proteinase Asp1-like [Chenopodium quinoa]
MSTRG.11610.1	AUR62006915	trans	diacylglycerol kinase 2-like [Chenopodium quinoa]
MSTRG.11610.1	AUR62006983	trans	probable inactive ATP-dependent zinc metalloprotease FTSHI 5, chloroplastic [Chenopodium quinoa]
MSTRG.11610.1	AUR62007063	trans	beta-carotene isomerase D27, chloroplastic-like [Chenopodium quinoa]
MSTRG.11610.1	AUR62007184	trans	tRNA (guanine-N(7)-)-methyltransferase-like [Chenopodium quinoa]
MSTRG.11610.1	AUR62007188	trans	chlorophyll a-b binding protein CP29.1, chloroplastic-like [Chenopodium quinoa]
MSTRG.11610.1	AUR62007194	trans	phosphatidylinositol 4-phosphate 5-kinase 6-like [Chenopodium quinoa]
MSTRG.11610.1	AUR62007234	trans	double-stranded RNA-binding protein 6-like [Chenopodium quinoa]
MSTRG.11610.1	AUR62007471	trans	thylakoid lumenal protein TL20.3, chloroplastic-like [Chenopodium quinoa]
MSTRG.11610.1	AUR62007474	trans	acid beta-fructofuranosidase 2, vacuolar-like [Chenopodium quinoa]
MSTRG.11610.1	AUR62007518	trans	asparagine--tRNA ligase, chloroplastic/mitochondrial-like isoform X2 [Chenopodium quinoa]
MSTRG.11610.1	AUR62007757	trans	riboflavin synthase-like [Chenopodium quinoa]
MSTRG.11610.1	AUR62007817	trans	scopoletin glucosyltransferase-like [Chenopodium quinoa]
MSTRG.11610.1	AUR62007939	trans	alpha-1,4 glucan phosphorylase L-2 isozyme, chloroplastic/amyloplastic-like isoform X1 [Chenopodium quinoa]
MSTRG.11610.1	AUR62007978	trans	branched-chain amino acid aminotransferase 2, chloroplastic-like [Chenopodium quinoa]
MSTRG.11610.1	AUR62007994	trans	uncharacterized protein LOC110686190 [Chenopodium quinoa]
MSTRG.11610.1	AUR62008052	trans	60S ribosomal protein L5-like [Chenopodium quinoa]
MSTRG.11610.1	AUR62008136	trans	elongation factor TuA, chloroplastic-like [Chenopodium quinoa]
MSTRG.11610.1	AUR62008196	trans	uncharacterized protein LOC110700380 [Chenopodium quinoa]
MSTRG.11610.1	AUR62008209	trans	probable inactive poly [ADP-ribose] polymerase SRO5 [Chenopodium quinoa]
MSTRG.11610.1	AUR62008494	trans	50S ribosomal protein L17, chloroplastic [Chenopodium quinoa]
MSTRG.11610.1	AUR62008691	trans	pectinesterase-like [Chenopodium quinoa]
MSTRG.11610.1	AUR62008727	trans	pathogenesis-related protein STH-21-like [Chenopodium quinoa]
MSTRG.11610.1	AUR62008799	trans	uncharacterized protein LOC110728020 [Chenopodium quinoa]
MSTRG.11610.1	AUR62008944	trans	protein trichome birefringence-like 19 [Chenopodium quinoa]
MSTRG.11610.1	AUR62009032	trans	uncharacterized protein LOC110728240 [Chenopodium quinoa]
MSTRG.11610.1	AUR62009088	trans	NAD(P)H-quinone oxidoreductase subunit U, chloroplastic-like [Chenopodium quinoa]
MSTRG.11610.1	AUR62009300	trans	protein NRT1/ PTR FAMILY 1.1-like [Chenopodium quinoa]
MSTRG.11610.1	AUR62009353	trans	BURP domain protein RD22-like [Chenopodium quinoa]
MSTRG.11610.1	AUR62009398	trans	DNA topoisomerase 2-like [Chenopodium quinoa]
MSTRG.11610.1	AUR62009440	trans	zinc finger protein CONSTANS-LIKE 2-like isoform X1 [Chenopodium quinoa]
MSTRG.11610.1	AUR62009488	trans	probable tRNA (guanine(26)-N(2))-dimethyltransferase 1 isoform X1 [Chenopodium quinoa]
MSTRG.11610.1	AUR62009564	trans	expansin-A6-like [Chenopodium quinoa]
MSTRG.11610.1	AUR62009612	trans	PREDICTED: probable histone H2B.1 isoform X1 [Beta vulgaris subsp. vulgaris]
MSTRG.11610.1	AUR62009615	trans	histone H2A-like [Chenopodium quinoa]
MSTRG.11610.1	AUR62009631	trans	monofunctional riboflavin biosynthesis protein RIBA 3, chloroplastic-like isoform X2 [Chenopodium quinoa]
MSTRG.11610.1	AUR62009819	trans	beta-galactosidase 1-like [Chenopodium quinoa]
MSTRG.11610.1	AUR62009880	trans	uncharacterized protein At2g37660, chloroplastic-like isoform X1 [Chenopodium quinoa]
MSTRG.11610.1	AUR62009933	trans	uncharacterized protein LOC110719101 [Chenopodium quinoa]
MSTRG.11610.1	AUR62009984	trans	uncharacterized protein LOC110718474 [Chenopodium quinoa]
MSTRG.11610.1	AUR62009996	trans	(RS)-norcoclaurine 6-O-methyltransferase-like [Chenopodium quinoa]
MSTRG.11610.1	AUR62010082	trans	eukaryotic translation initiation factor 4B3-like [Chenopodium quinoa]
MSTRG.11610.1	AUR62010087	trans	berberine bridge enzyme-like 13 [Chenopodium quinoa]
MSTRG.11610.1	AUR62010098	trans	triosephosphate isomerase, chloroplastic-like [Chenopodium quinoa]
MSTRG.11610.1	AUR62010119	trans	receptor protein kinase TMK1-like [Chenopodium quinoa]
MSTRG.11610.1	AUR62010158	trans	phospho-2-dehydro-3-deoxyheptonate aldolase 2, chloroplastic-like [Chenopodium quinoa]
MSTRG.11610.1	AUR62010207	trans	glutamate--tRNA ligase, chloroplastic/mitochondrial-like [Chenopodium quinoa]
MSTRG.11610.1	AUR62010219	trans	phototropin-2-like [Chenopodium quinoa]
MSTRG.11610.1	AUR62010256	trans	phenylalanine--tRNA ligase, chloroplastic/mitochondrial-like [Chenopodium quinoa]
MSTRG.11610.1	AUR62010384	trans	epimerase family protein SDR39U1 homolog, chloroplastic-like [Chenopodium quinoa]
MSTRG.11610.1	AUR62010449	trans	pyruvate decarboxylase 2 [Chenopodium quinoa]
MSTRG.11610.1	AUR62010484	trans	arabinosyltransferase XEG113-like isoform X1 [Chenopodium quinoa]
MSTRG.11610.1	AUR62010519	trans	methylsterol monooxygenase 1-1-like [Chenopodium quinoa]
MSTRG.11610.1	AUR62010523	trans	AT-hook motif nuclear-localized protein 1-like [Chenopodium quinoa]
MSTRG.11610.1	AUR62010540	trans	probable aminotransferase ACS10 [Chenopodium quinoa]
MSTRG.11610.1	AUR62010559	trans	PGR5-like protein 1B, chloroplastic [Chenopodium quinoa]
MSTRG.11610.1	AUR62010607	trans	uncharacterized protein LOC110719464 [Chenopodium quinoa]
MSTRG.11610.1	AUR62010630	trans	bifunctional UDP-glucose 4-epimerase and UDP-xylose 4-epimerase 1-like [Chenopodium quinoa]
MSTRG.11610.1	AUR62010631	trans	heat stress transcription factor B-2b-like [Chenopodium quinoa]
MSTRG.11610.1	AUR62010778	trans	GDT1-like protein 1, chloroplastic isoform X1 [Chenopodium quinoa]
MSTRG.11610.1	AUR62010809	trans	paramyosin-like [Chenopodium quinoa]
MSTRG.11610.1	AUR62010833	trans	endoglucanase 6-like [Chenopodium quinoa]
MSTRG.11610.1	AUR62010838	trans	mitochondrial inner membrane protein OXA1-like [Chenopodium quinoa]
MSTRG.11610.1	AUR62010872	trans	delta-latroinsectotoxin-Lt1a-like [Chenopodium quinoa]
MSTRG.11610.1	AUR62010889	trans	probable 3-hydroxyisobutyrate dehydrogenase-like 1, mitochondrial [Chenopodium quinoa]
MSTRG.11610.1	AUR62010941	trans	uncharacterized protein LOC110707738 isoform X1 [Chenopodium quinoa]
MSTRG.11610.1	AUR62011020	trans	fe-S cluster assembly factor HCF101, chloroplastic-like [Chenopodium quinoa]
MSTRG.11610.1	AUR62011132	trans	carbonic anhydrase, chloroplastic-like [Chenopodium quinoa]
MSTRG.11610.1	AUR62011145	trans	PREDICTED: probable histone H2B.1 isoform X1 [Beta vulgaris subsp. vulgaris]
MSTRG.11610.1	AUR62011167	trans	uncharacterized protein LOC110707978 isoform X2 [Chenopodium quinoa]
MSTRG.11610.1	AUR62011233	trans	protein NUCLEAR FUSION DEFECTIVE 4-like [Chenopodium quinoa]
MSTRG.11610.1	AUR62011300	trans	uncharacterized protein LOC110698444 isoform X1 [Chenopodium quinoa]
MSTRG.11610.1	AUR62011307	trans	transcription factor HBI1-like [Chenopodium quinoa]
MSTRG.11610.1	AUR62011326	trans	BTB/POZ domain-containing protein At3g05675-like [Chenopodium quinoa]
MSTRG.11610.1	AUR62011361	trans	cytochrome c biogenesis protein CCS1, chloroplastic-like isoform X1 [Chenopodium quinoa]
MSTRG.11610.1	AUR62011378	trans	plastid division protein PDV2-like [Chenopodium quinoa]
MSTRG.11610.1	AUR62011432	trans	chloride channel protein CLC-e-like [Chenopodium quinoa]
MSTRG.11610.1	AUR62011462	trans	3-isopropylmalate dehydrogenase 2, chloroplastic-like [Chenopodium quinoa]
MSTRG.11610.1	AUR62011553	trans	PREDICTED: uncharacterized protein At1g15400 [Beta vulgaris subsp. vulgaris]
MSTRG.11610.1	AUR62011604	trans	D-glycerate 3-kinase, chloroplastic-like [Chenopodium quinoa]
MSTRG.11610.1	AUR62011746	trans	60S ribosomal protein L27a-3-like [Chenopodium quinoa]
MSTRG.11610.1	AUR62011782	trans	zinc transporter 6, chloroplastic-like [Chenopodium quinoa]
MSTRG.11610.1	AUR62011815	trans	ribosomal RNA small subunit methyltransferase-like [Chenopodium quinoa]
MSTRG.11610.1	AUR62011940	trans	F-box/LRR-repeat protein 17-like [Chenopodium quinoa]
MSTRG.11610.1	AUR62011962	trans	2-methyl-6-phytyl-1,4-hydroquinone methyltransferase, chloroplastic [Chenopodium quinoa]
MSTRG.11610.1	AUR62012005	trans	uncharacterized protein LOC110734481 [Chenopodium quinoa]
MSTRG.11610.1	AUR62012092	trans	triosephosphate isomerase, cytosolic-like [Chenopodium quinoa]
MSTRG.11610.1	AUR62012108	trans	telomere repeat-binding protein 3-like [Chenopodium quinoa]
MSTRG.11610.1	AUR62012132	trans	thylakoid lumenal 15 kDa protein 1, chloroplastic-like [Chenopodium quinoa]
MSTRG.11610.1	AUR62012146	trans	delta-1-pyrroline-5-carboxylate synthase-like isoform X3 [Chenopodium quinoa]
MSTRG.11610.1	AUR62012182	trans	probable L-type lectin-domain containing receptor kinase S.7 [Chenopodium quinoa]
MSTRG.11610.1	AUR62012229	trans	auxin transporter-like protein 2 [Chenopodium quinoa]
MSTRG.11610.1	AUR62012238	trans	cytochrome P450 90A1-like [Chenopodium quinoa]
MSTRG.11610.1	AUR62012328	trans	aminomethyltransferase, mitochondrial [Chenopodium quinoa]
MSTRG.11610.1	AUR62012335	trans	ribosome biogenesis protein NOP53-like [Chenopodium quinoa]
MSTRG.11610.1	AUR62012362	trans	uncharacterized protein LOC110733563 [Chenopodium quinoa]
MSTRG.11610.1	AUR62012384	trans	jasmonate-induced protein homolog [Chenopodium quinoa]
MSTRG.11610.1	AUR62012394	trans	putative L-ascorbate peroxidase 6 [Chenopodium quinoa]
MSTRG.11610.1	AUR62012420	trans	sucrose-phosphate synthase-like [Chenopodium quinoa]
MSTRG.11610.1	AUR62012469	trans	NADP-dependent glyceraldehyde-3-phosphate dehydrogenase-like [Chenopodium quinoa]
MSTRG.11610.1	AUR62012708	trans	peroxidase 42 [Chenopodium quinoa]
MSTRG.11610.1	AUR62012745	trans	leucine--tRNA ligase, chloroplastic/mitochondrial-like isoform X1 [Chenopodium quinoa]
MSTRG.11610.1	AUR62012806	trans	tonoplast dicarboxylate transporter-like [Chenopodium quinoa]
MSTRG.11610.1	AUR62012881	trans	protein EXECUTER 1, chloroplastic-like [Chenopodium quinoa]
MSTRG.11610.1	AUR62012953	trans	alanine--tRNA ligase, chloroplastic/mitochondrial-like isoform X1 [Chenopodium quinoa]
MSTRG.11610.1	AUR62013025	trans	hypothetical protein SOVF_148430 [Spinacia oleracea]
MSTRG.11610.1	AUR62013028	trans	glycerate dehydrogenase HPR, peroxisomal [Chenopodium quinoa]
MSTRG.11610.1	AUR62013048	trans	subtilisin-like protease SBT1.6 [Chenopodium quinoa]
MSTRG.11610.1	AUR62013107	trans	aquaporin-like [Chenopodium quinoa]
MSTRG.11610.1	AUR62013155	trans	phospho-2-dehydro-3-deoxyheptonate aldolase 2, chloroplastic-like [Chenopodium quinoa]
MSTRG.11610.1	AUR62013159	trans	2-carboxy-1,4-naphthoquinone phytyltransferase, chloroplastic-like isoform X1 [Chenopodium quinoa]
MSTRG.11610.1	AUR62013215	trans	phototropin-2-like [Chenopodium quinoa]
MSTRG.11610.1	AUR62013238	trans	phenylalanine--tRNA ligase, chloroplastic/mitochondrial-like [Chenopodium quinoa]
MSTRG.11610.1	AUR62013247	trans	low-temperature-induced cysteine proteinase-like [Chenopodium quinoa]
MSTRG.11610.1	AUR62013251	trans	cyclin-D3-1-like [Chenopodium quinoa]
MSTRG.11610.1	AUR62013344	trans	uncharacterized protein LOC110725627 [Chenopodium quinoa]
MSTRG.11610.1	AUR62013354	trans	peroxidase 25 [Chenopodium quinoa]
MSTRG.11610.1	AUR62013355	trans	carbonic anhydrase, chloroplastic [Chenopodium quinoa]
MSTRG.11610.1	AUR62013357	trans	uncharacterized protein LOC110725642 [Chenopodium quinoa]
MSTRG.11610.1	AUR62013520	trans	probable NAD(P)H dehydrogenase subunit CRR3, chloroplastic [Chenopodium quinoa]
MSTRG.11610.1	AUR62013573	trans	fructose-1,6-bisphosphatase, cytosolic [Chenopodium quinoa]
MSTRG.11610.1	AUR62013789	trans	protein TRIGALACTOSYLDIACYLGLYCEROL 4, chloroplastic-like [Chenopodium quinoa]
MSTRG.11610.1	AUR62013834	trans	hypothetical protein L484_001064 [Morus notabilis]
MSTRG.11610.1	AUR62013835	trans	uncharacterized protein LOC110703657 [Chenopodium quinoa]
MSTRG.11610.1	AUR62013947	trans	bidirectional sugar transporter SWEET2-like [Chenopodium quinoa]
MSTRG.11610.1	AUR62014019	trans	probable xyloglucan endotransglucosylase/hydrolase protein 33 [Chenopodium quinoa]
MSTRG.11610.1	AUR62014021	trans	equilibrative nucleotide transporter 1-like [Chenopodium quinoa]
MSTRG.11610.1	AUR62014059	trans	polygalacturonase At1g48100-like [Chenopodium quinoa]
MSTRG.11610.1	AUR62014077	trans	F-box/kelch-repeat protein At1g23390-like [Chenopodium quinoa]
MSTRG.11610.1	AUR62014099	trans	photosynthetic NDH subunit of subcomplex B 5, chloroplastic-like [Chenopodium quinoa]
MSTRG.11610.1	AUR62014102	trans	putative zinc finger protein At1g68190 isoform X1 [Chenopodium quinoa]
MSTRG.11610.1	AUR62014328	trans	F-box protein 7-like isoform X1 [Chenopodium quinoa]
MSTRG.11610.1	AUR62014331	trans	chlorophyllide a oxygenase, chloroplastic-like [Chenopodium quinoa]
MSTRG.11610.1	AUR62014365	trans	GATA transcription factor 24-like isoform X1 [Chenopodium quinoa]
MSTRG.11610.1	AUR62014405	trans	putative pentatricopeptide repeat-containing protein At5g52630 [Chenopodium quinoa]
MSTRG.11610.1	AUR62014464	trans	beta-galactosidase 3-like [Chenopodium quinoa]
MSTRG.11610.1	AUR62014491	trans	bifunctional nuclease 1-like [Chenopodium quinoa]
MSTRG.11610.1	AUR62014691	trans	UDP-glycosyltransferase 86A1-like [Chenopodium quinoa]
MSTRG.11610.1	AUR62014995	trans	ribulose-1,5 bisphosphate carboxylase/oxygenase large subunit N-methyltransferase, chloroplastic-like [Chenopodium quinoa]
MSTRG.11610.1	AUR62015013	trans	hypothetical protein SOVF_162250 [Spinacia oleracea]
MSTRG.11610.1	AUR62015071	trans	thymidine kinase-like [Chenopodium quinoa]
MSTRG.11610.1	AUR62015079	trans	uncharacterized protein LOC110701915 [Chenopodium quinoa]
MSTRG.11610.1	AUR62015171	trans	protein NPG1-like [Chenopodium quinoa]
MSTRG.11610.1	AUR62015174	trans	beta-amylase-like [Chenopodium quinoa]
MSTRG.11610.1	AUR62015216	trans	uncharacterized protein LOC110691994 isoform X1 [Chenopodium quinoa]
MSTRG.11610.1	AUR62015344	trans	thioredoxin-like 3-1, chloroplastic [Chenopodium quinoa]
MSTRG.11610.1	AUR62015444	trans	uncharacterized Rho GTPase-activating protein At5g61530-like [Chenopodium quinoa]
MSTRG.11610.1	AUR62015446	trans	ceramide kinase-like isoform X3 [Chenopodium quinoa]
MSTRG.11610.1	AUR62015499	trans	putative glycerol-3-phosphate transporter 1 [Chenopodium quinoa]
MSTRG.11610.1	AUR62015625	trans	peptidyl-prolyl cis-trans isomerase CYP37, chloroplastic-like isoform X1 [Chenopodium quinoa]
MSTRG.11610.1	AUR62015637	trans	uncharacterized protein LOC110723730 [Chenopodium quinoa]
MSTRG.11610.1	AUR62015645	trans	uncharacterized protein LOC110723736 [Chenopodium quinoa]
MSTRG.11610.1	AUR62015655	trans	chalcone--flavonone isomerase-like [Chenopodium quinoa]
MSTRG.11610.1	AUR62015657	trans	PREDICTED: histone H2A-like [Vigna radiata var. radiata]
MSTRG.11610.1	AUR62015670	trans	TBC1 domain family member 15-like [Chenopodium quinoa]
MSTRG.11610.1	AUR62015690	trans	glutamyl-tRNA(Gln) amidotransferase subunit B, chloroplastic/mitochondrial-like [Chenopodium quinoa]
MSTRG.11610.1	AUR62015700	trans	tryptophan synthase beta chain 1-like [Chenopodium quinoa]
MSTRG.11610.1	AUR62015702	trans	protein LHCP TRANSLOCATION DEFECT-like [Chenopodium quinoa]
MSTRG.11610.1	AUR62015777	trans	reactive Intermediate Deaminase A, chloroplastic-like [Chenopodium quinoa]
MSTRG.11610.1	AUR62015811	trans	uncharacterized protein LOC110723867 [Chenopodium quinoa]
MSTRG.11610.1	AUR62015831	trans	protein O-linked-mannose beta-1,4-N-acetylglucosaminyltransferase 2-like [Chenopodium quinoa]
MSTRG.11610.1	AUR62015868	trans	uncharacterized protein LOC110720683 [Chenopodium quinoa]
MSTRG.11610.1	AUR62015875	trans	photosystem I chlorophyll a/b-binding protein 5, chloroplastic-like [Chenopodium quinoa]
MSTRG.11610.1	AUR62015881	trans	trigger factor-like protein TIG, Chloroplastic [Chenopodium quinoa]
MSTRG.11610.1	AUR62015987	trans	transmembrane ascorbate ferrireductase 1-like [Chenopodium quinoa]
MSTRG.11610.1	AUR62016002	trans	60S ribosomal protein L24 [Chenopodium quinoa]
MSTRG.11610.1	AUR62016006	trans	protein ENDOSPERM DEFECTIVE 1-like [Chenopodium quinoa]
MSTRG.11610.1	AUR62016056	trans	peroxidase 66-like [Chenopodium quinoa]
MSTRG.11610.1	AUR62016084	trans	CDGSH iron-sulfur domain-containing protein NEET-like [Chenopodium quinoa]
MSTRG.11610.1	AUR62016182	trans	uncharacterized protein LOC110697260 [Chenopodium quinoa]
MSTRG.11610.1	AUR62016333	trans	hypothetical protein TanjilG_30138 [Lupinus angustifolius]
MSTRG.11610.1	AUR62016371	trans	ferrochelatase-2, chloroplastic-like [Chenopodium quinoa]
MSTRG.11610.1	AUR62016418	trans	D-glycerate 3-kinase, chloroplastic-like [Chenopodium quinoa]
MSTRG.11610.1	AUR62016441	trans	MAR-binding filament-like protein 1-1 isoform X1 [Chenopodium quinoa]
MSTRG.11610.1	AUR62016509	trans	probable inactive nicotinamidase At3g16190 [Chenopodium quinoa]
MSTRG.11610.1	AUR62016521	trans	UV-B-induced protein At3g17800, chloroplastic-like [Chenopodium quinoa]
MSTRG.11610.1	AUR62016561	trans	protein PIN-LIKES 7-like [Chenopodium quinoa]
MSTRG.11610.1	AUR62016605	trans	ribosomal RNA-processing protein 7 homolog A-like [Chenopodium quinoa]
MSTRG.11610.1	AUR62016700	trans	cytochrome c biogenesis protein CCS1, chloroplastic-like [Chenopodium quinoa]
MSTRG.11610.1	AUR62016750	trans	transcription factor HBI1-like [Chenopodium quinoa]
MSTRG.11610.1	AUR62016834	trans	epimerase family protein SDR39U1 homolog, chloroplastic-like [Chenopodium quinoa]
MSTRG.11610.1	AUR62016883	trans	pentatricopeptide repeat-containing protein MRL1, chloroplastic-like [Chenopodium quinoa]
MSTRG.11610.1	AUR62016982	trans	stem-specific protein TSJT1-like [Chenopodium quinoa]
MSTRG.11610.1	AUR62017008	trans	hypothetical protein BVRB_8g183270 [Beta vulgaris subsp. vulgaris]
MSTRG.11610.1	AUR62017062	trans	U-box domain-containing protein 13-like [Chenopodium quinoa]
MSTRG.11610.1	AUR62017160	trans	Uridine kinase-like protein 4 [Glycine soja]
MSTRG.11610.1	AUR62017248	trans	uncharacterized protein LOC110702466 [Chenopodium quinoa]
MSTRG.11610.1	AUR62017251	trans	remorin-like [Chenopodium quinoa]
MSTRG.11610.1	AUR62017330	trans	PGR5-like protein 1B, chloroplastic [Chenopodium quinoa]
MSTRG.11610.1	AUR62017380	trans	methylsterol monooxygenase 1-1-like [Chenopodium quinoa]
MSTRG.11610.1	AUR62017541	trans	uncharacterized protein LOC110701915 [Chenopodium quinoa]
MSTRG.11610.1	AUR62017551	trans	fasciclin-like arabinogalactan protein 7 [Chenopodium quinoa]
MSTRG.11610.1	AUR62017661	trans	uncharacterized protein LOC110702043 [Chenopodium quinoa]
MSTRG.11610.1	AUR62017664	trans	delta(24)-sterol reductase-like [Chenopodium quinoa]
MSTRG.11610.1	AUR62017666	trans	probable strigolactone esterase DAD2 [Chenopodium quinoa]
MSTRG.11610.1	AUR62017696	trans	photosystem II stability/assembly factor HCF136, chloroplastic-like [Chenopodium quinoa]
MSTRG.11610.1	AUR62017775	trans	hypothetical protein SOVF_156590 [Spinacia oleracea]
MSTRG.11610.1	AUR62017813	trans	30S ribosomal protein S21, chloroplastic-like [Chenopodium quinoa]
MSTRG.11610.1	AUR62017875	trans	NAD(P)H-quinone oxidoreductase subunit O, chloroplastic-like [Chenopodium quinoa]
MSTRG.11610.1	AUR62017944	trans	ribonucleoside-diphosphate reductase large subunit [Chenopodium quinoa]
MSTRG.11610.1	AUR62018041	trans	28 kDa ribonucleoprotein, chloroplastic-like [Chenopodium quinoa]
MSTRG.11610.1	AUR62018125	trans	uncharacterized protein LOC110735050 [Chenopodium quinoa]
MSTRG.11610.1	AUR62018388	trans	protein NRT1/ PTR FAMILY 3.1-like [Chenopodium quinoa]
MSTRG.11610.1	AUR62018438	trans	alpha-L-arabinofuranosidase 1-like [Chenopodium quinoa]
MSTRG.11610.1	AUR62018523	trans	crocetin glucosyltransferase, chloroplastic-like [Chenopodium quinoa]
MSTRG.11610.1	AUR62018533	trans	xyloglucan endotransglucosylase/hydrolase 2-like [Chenopodium quinoa]
MSTRG.11610.1	AUR62018567	trans	ruBisCO large subunit-binding protein subunit beta, chloroplastic [Chenopodium quinoa]
MSTRG.11610.1	AUR62018762	trans	type I inositol polyphosphate 5-phosphatase 2-like [Chenopodium quinoa]
MSTRG.11610.1	AUR62018800	trans	M-phase inducer phosphatase-like [Chenopodium quinoa]
MSTRG.11610.1	AUR62018851	trans	histone-lysine N-methyltransferase, H3 lysine-9 specific SUVH6-like [Chenopodium quinoa]
MSTRG.11610.1	AUR62018922	trans	cryptochrome-1-like isoform X1 [Chenopodium quinoa]
MSTRG.11610.1	AUR62018924	trans	uncharacterized protein LOC110709872 [Chenopodium quinoa]
MSTRG.11610.1	AUR62019205	trans	DNA (cytosine-5)-methyltransferase CMT3-like [Chenopodium quinoa]
MSTRG.11610.1	AUR62019329	trans	beta-amylase 1, chloroplastic-like [Chenopodium quinoa]
MSTRG.11610.1	AUR62019399	trans	uncharacterized protein LOC110696125 isoform X1 [Chenopodium quinoa]
MSTRG.11610.1	AUR62019489	trans	UDP-glycosyltransferase 79B6-like [Chenopodium quinoa]
MSTRG.11610.1	AUR62019497	trans	PREDICTED: histone H3.2 [Musa acuminata subsp. malaccensis]
MSTRG.11610.1	AUR62019499	trans	PREDICTED: histone H3.2 [Musa acuminata subsp. malaccensis]
MSTRG.11610.1	AUR62019727	trans	homeobox protein BEL1 homolog [Chenopodium quinoa]
MSTRG.11610.1	AUR62019777	trans	protein PAM71, chloroplastic-like isoform X1 [Chenopodium quinoa]
MSTRG.11610.1	AUR62019808	trans	golgin subfamily A member 4-like [Chenopodium quinoa]
MSTRG.11610.1	AUR62019814	trans	high mobility group B protein 13-like [Chenopodium quinoa]
MSTRG.11610.1	AUR62019831	trans	endoglucanase 6-like [Chenopodium quinoa]
MSTRG.11610.1	AUR62019847	trans	uncharacterized protein LOC110722696 [Chenopodium quinoa]
MSTRG.11610.1	AUR62019908	trans	uncharacterized protein LOC110722760 [Chenopodium quinoa]
MSTRG.11610.1	AUR62019928	trans	beta-carotene isomerase D27, chloroplastic-like [Chenopodium quinoa]
MSTRG.11610.1	AUR62019942	trans	hypothetical protein SOVF_048860 [Spinacia oleracea]
MSTRG.11610.1	AUR62020008	trans	F-box/LRR-repeat protein 14-like [Chenopodium quinoa]
MSTRG.11610.1	AUR62020058	trans	UDP-glycosyltransferase 76E4-like [Chenopodium quinoa]
MSTRG.11610.1	AUR62020073	trans	probable sugar phosphate/phosphate translocator At3g11320 [Chenopodium quinoa]
MSTRG.11610.1	AUR62020109	trans	uncharacterized protein LOC110683433 [Chenopodium quinoa]
MSTRG.11610.1	AUR62020124	trans	dehydrodolichyl diphosphate synthase 2-like [Chenopodium quinoa]
MSTRG.11610.1	AUR62020265	trans	leucine aminopeptidase 1-like [Chenopodium quinoa]
MSTRG.11610.1	AUR62020267	trans	protein ACTIVITY OF BC1 COMPLEX KINASE 3, chloroplastic-like [Chenopodium quinoa]
MSTRG.11610.1	AUR62020342	trans	trigger factor-like protein TIG, Chloroplastic [Chenopodium quinoa]
MSTRG.11610.1	AUR62020407	trans	uncharacterized protein LOC110720936 [Chenopodium quinoa]
MSTRG.11610.1	AUR62020432	trans	uncharacterized protein LOC110720950 [Chenopodium quinoa]
MSTRG.11610.1	AUR62020536	trans	pectinesterase-like [Chenopodium quinoa]
MSTRG.11610.1	AUR62020545	trans	PREDICTED: probable histone H2A.5 [Beta vulgaris subsp. vulgaris]
MSTRG.11610.1	AUR62020547	trans	chalcone--flavonone isomerase-like isoform X1 [Chenopodium quinoa]
MSTRG.11610.1	AUR62020565	trans	(S)-coclaurine N-methyltransferase-like [Chenopodium quinoa]
MSTRG.11610.1	AUR62020592	trans	LRR receptor-like serine/threonine-protein kinase ERECTA [Chenopodium quinoa]
MSTRG.11610.1	AUR62020652	trans	probable nucleoredoxin 3 [Chenopodium quinoa]
MSTRG.11610.1	AUR62020714	trans	root phototropism protein 2-like [Chenopodium quinoa]
MSTRG.11610.1	AUR62020851	trans	ruBisCO large subunit-binding protein subunit beta, chloroplastic [Chenopodium quinoa]
MSTRG.11610.1	AUR62020884	trans	xyloglucan endotransglucosylase/hydrolase 2-like [Chenopodium quinoa]
MSTRG.11610.1	AUR62020889	trans	probable xyloglucan endotransglucosylase/hydrolase protein 16 [Chenopodium quinoa]
MSTRG.11610.1	AUR62020933	trans	probably inactive leucine-rich repeat receptor-like protein kinase At3g28040 [Chenopodium quinoa]
MSTRG.11610.1	AUR62020993	trans	50S ribosomal protein 5 alpha, chloroplastic-like [Chenopodium quinoa]
MSTRG.11610.1	AUR62020995	trans	alpha-L-arabinofuranosidase 1-like [Chenopodium quinoa]
MSTRG.11610.1	AUR62021071	trans	uncharacterized protein LOC110729539 [Chenopodium quinoa]
MSTRG.11610.1	AUR62021079	trans	S-type anion channel SLAH2-like [Chenopodium quinoa]
MSTRG.11610.1	AUR62021089	trans	UDP-glycosyltransferase 88B1-like [Chenopodium quinoa]
MSTRG.11610.1	AUR62021092	trans	UDP-glycosyltransferase 88B1-like [Chenopodium quinoa]
MSTRG.11610.1	AUR62021105	trans	uncharacterized protein At3g49140-like [Chenopodium quinoa]
MSTRG.11610.1	AUR62021189	trans	heavy metal-associated isoprenylated plant protein 31-like [Chenopodium quinoa]
MSTRG.11610.1	AUR62021226	trans	oxygen-dependent coproporphyrinogen-III oxidase, chloroplastic-like [Chenopodium quinoa]
MSTRG.11610.1	AUR62021235	trans	dihydrodipicolinate reductase-like protein CRR1, chloroplastic [Chenopodium quinoa]
MSTRG.11610.1	AUR62021287	trans	unnamed protein product, partial [Vitis vinifera]
MSTRG.11610.1	AUR62021293	trans	CDGSH iron-sulfur domain-containing protein NEET-like [Chenopodium quinoa]
MSTRG.11610.1	AUR62021321	trans	putative glucose-6-phosphate 1-epimerase [Chenopodium quinoa]
MSTRG.11610.1	AUR62021336	trans	uncharacterized oxidoreductase At4g09670-like [Chenopodium quinoa]
MSTRG.11610.1	AUR62021344	trans	subtilisin-like protease SBT2.5 [Chenopodium quinoa]
MSTRG.11610.1	AUR62021454	trans	uncharacterized protein LOC110690984 isoform X1 [Chenopodium quinoa]
MSTRG.11610.1	AUR62021554	trans	replication protein A 70 kDa DNA-binding subunit B-like [Chenopodium quinoa]
MSTRG.11610.1	AUR62021595	trans	50S ribosomal protein L17, chloroplastic-like [Chenopodium quinoa]
MSTRG.11610.1	AUR62021616	trans	zinc finger RNA-binding protein 2-like [Chenopodium quinoa]
MSTRG.11610.1	AUR62021673	trans	malate dehydrogenase, chloroplastic-like [Chenopodium quinoa]
MSTRG.11610.1	AUR62021914	trans	peroxidase 29-like [Chenopodium quinoa]
MSTRG.11610.1	AUR62021935	trans	5&apos;-adenylylsulfate reductase 1, chloroplastic-like [Chenopodium quinoa]
MSTRG.11610.1	AUR62021968	trans	UPF0051 protein ABCI8, chloroplastic-like [Chenopodium quinoa]
MSTRG.11610.1	AUR62022050	trans	thioredoxin-like protein HCF164, chloroplastic [Chenopodium quinoa]
MSTRG.11610.1	AUR62022069	trans	--
MSTRG.11610.1	AUR62022118	trans	ferredoxin-thioredoxin reductase catalytic chain, chloroplastic-like [Chenopodium quinoa]
MSTRG.11610.1	AUR62022164	trans	photosynthetic NDH subunit of subcomplex B 3, chloroplastic-like [Chenopodium quinoa]
MSTRG.11610.1	AUR62022180	trans	PREDICTED: probable inactive ATP-dependent zinc metalloprotease FTSHI 2, chloroplastic [Vitis vinifera]
MSTRG.11610.1	AUR62022197	trans	protein SAWADEE HOMEODOMAIN HOMOLOG 1-like [Chenopodium quinoa]
MSTRG.11610.1	AUR62022244	trans	GDSL esterase/lipase APG-like [Chenopodium quinoa]
MSTRG.11610.1	AUR62022292	trans	uncharacterized protein LOC110715494 [Chenopodium quinoa]
MSTRG.11610.1	AUR62022297	trans	jacalin-related lectin 19-like [Chenopodium quinoa]
MSTRG.11610.1	AUR62022311	trans	tRNA pseudouridine(38/39) synthase-like [Chenopodium quinoa]
MSTRG.11610.1	AUR62022318	trans	uncharacterized oxidoreductase At4g09670-like [Chenopodium quinoa]
MSTRG.11610.1	AUR62022326	trans	chaperone protein dnaJ 11, chloroplastic-like [Chenopodium quinoa]
MSTRG.11610.1	AUR62022354	trans	acetyl-CoA carboxylase 1-like [Chenopodium quinoa]
MSTRG.11610.1	AUR62022527	trans	metal tolerance protein 11 isoform X1 [Chenopodium quinoa]
MSTRG.11610.1	AUR62022576	trans	probable aquaporin PIP1-4 [Chenopodium quinoa]
MSTRG.11610.1	AUR62022630	trans	uncharacterized protein LOC110731600 [Chenopodium quinoa]
MSTRG.11610.1	AUR62022643	trans	chaperone protein dnaJ 8, chloroplastic-like [Chenopodium quinoa]
MSTRG.11610.1	AUR62022678	trans	transcription factor bHLH57-like isoform X2 [Chenopodium quinoa]
MSTRG.11610.1	AUR62022692	trans	50S ribosomal protein L21, chloroplastic-like [Chenopodium quinoa]
MSTRG.11610.1	AUR62022715	trans	homeobox-leucine zipper protein ATHB-12-like [Chenopodium quinoa]
MSTRG.11610.1	AUR62022776	trans	ruBisCO large subunit-binding protein subunit alpha [Chenopodium quinoa]
MSTRG.11610.1	AUR62022781	trans	uncharacterized protein LOC110699172 [Chenopodium quinoa]
MSTRG.11610.1	AUR62022858	trans	60S acidic ribosomal protein P0-like [Chenopodium quinoa]
MSTRG.11610.1	AUR62022870	trans	cytochrome P450 90A1-like [Chenopodium quinoa]
MSTRG.11610.1	AUR62022910	trans	transcription factor bHLH51-like [Chenopodium quinoa]
MSTRG.11610.1	AUR62022935	trans	multiple inositol polyphosphate phosphatase 1-like isoform X1 [Chenopodium quinoa]
MSTRG.11610.1	AUR62022937	trans	peroxisomal membrane protein 11B-like [Chenopodium quinoa]
MSTRG.11610.1	AUR62022970	trans	aminomethyltransferase, mitochondrial-like [Chenopodium quinoa]
MSTRG.11610.1	AUR62023017	trans	pentatricopeptide repeat-containing protein At5g25630-like [Chenopodium quinoa]
MSTRG.11610.1	AUR62023093	trans	50S ribosomal protein L1, chloroplastic [Chenopodium quinoa]
MSTRG.11610.1	AUR62023097	trans	uncharacterized protein LOC110702909 [Chenopodium quinoa]
MSTRG.11610.1	AUR62023118	trans	zinc finger protein CONSTANS-LIKE 2-like isoform X1 [Chenopodium quinoa]
MSTRG.11610.1	AUR62023133	trans	WPP domain-interacting tail-anchored protein 1-like isoform X1 [Chenopodium quinoa]
MSTRG.11610.1	AUR62023139	trans	amino acid transporter AVT6A-like [Chenopodium quinoa]
MSTRG.11610.1	AUR62023310	trans	ribulose bisphosphate carboxylase small chain 1, chloroplastic-like [Chenopodium quinoa]
MSTRG.11610.1	AUR62023312	trans	RNA-binding KH domain-containing protein RCF3-like isoform X1 [Chenopodium quinoa]
MSTRG.11610.1	AUR62023332	trans	50S ribosomal protein L3, chloroplastic [Chenopodium quinoa]
MSTRG.11610.1	AUR62023343	trans	protein NRT1/ PTR FAMILY 7.3-like [Chenopodium quinoa]
MSTRG.11610.1	AUR62023363	trans	uncharacterized protein LOC110720457 [Chenopodium quinoa]
MSTRG.11610.1	AUR62023459	trans	uncharacterized protein LOC110725140 [Chenopodium quinoa]
MSTRG.11610.1	AUR62023479	trans	abscisic acid receptor PYL9-like [Chenopodium quinoa]
MSTRG.11610.1	AUR62023496	trans	hypothetical protein SOVF_159270 [Spinacia oleracea]
MSTRG.11610.1	AUR62023522	trans	ribosome production factor 1-like [Chenopodium quinoa]
MSTRG.11610.1	AUR62023540	trans	patellin-3-like [Chenopodium quinoa]
MSTRG.11610.1	AUR62023570	trans	uncharacterized protein LOC110725263 [Chenopodium quinoa]
MSTRG.11610.1	AUR62023728	trans	uncharacterized protein LOC110738669 [Chenopodium quinoa]
MSTRG.11610.1	AUR62023801	trans	thioredoxin-like 1-1, chloroplastic [Chenopodium quinoa]
MSTRG.11610.1	AUR62023965	trans	BTB/POZ domain-containing protein At3g44820-like [Chenopodium quinoa]
MSTRG.11610.1	AUR62024075	trans	uncharacterized protein LOC110699738 [Chenopodium quinoa]
MSTRG.11610.1	AUR62024093	trans	cinnamoyl-CoA reductase 2-like [Chenopodium quinoa]
MSTRG.11610.1	AUR62024106	trans	peptidyl-prolyl cis-trans isomerase FKBP18, chloroplastic-like isoform X2 [Chenopodium quinoa]
MSTRG.11610.1	AUR62024126	trans	small ribosomal subunit biogenesis GTPase RsgA 1, mitochondrial-like [Chenopodium quinoa]
MSTRG.11610.1	AUR62024127	trans	F-box/kelch-repeat protein At1g67480-like [Chenopodium quinoa]
MSTRG.11610.1	AUR62024148	trans	1,4-dihydroxy-2-naphthoyl-CoA synthase, peroxisomal-like [Chenopodium quinoa]
MSTRG.11610.1	AUR62024176	trans	serine/threonine protein phosphatase 2A 57 kDa regulatory subunit B&apos; theta isoform-like [Chenopodium quinoa]
MSTRG.11610.1	AUR62024230	trans	uncharacterized protein LOC110712600 [Chenopodium quinoa]
MSTRG.11610.1	AUR62024289	trans	uncharacterized protein LOC110712357 [Chenopodium quinoa]
MSTRG.11610.1	AUR62024302	trans	uncharacterized protein LOC110712360 [Chenopodium quinoa]
MSTRG.11610.1	AUR62024390	trans	receptor-like protein kinase HERK 1 [Chenopodium quinoa]
MSTRG.11610.1	AUR62024415	trans	isoflavone 2&apos;-hydroxylase-like [Chenopodium quinoa]
MSTRG.11610.1	AUR62024544	trans	uncharacterized protein LOC110686153 isoform X1 [Chenopodium quinoa]
MSTRG.11610.1	AUR62024648	trans	probable glutamyl endopeptidase, chloroplastic isoform X1 [Chenopodium quinoa]
MSTRG.11610.1	AUR62024655	trans	ribosomal RNA small subunit methyltransferase-like [Chenopodium quinoa]
MSTRG.11610.1	AUR62024873	trans	uncharacterized protein LOC110723137 [Chenopodium quinoa]
MSTRG.11610.1	AUR62024893	trans	UPF0481 protein At3g47200-like isoform X1 [Chenopodium quinoa]
MSTRG.11610.1	AUR62024915	trans	uncharacterized protein LOC110723181 [Chenopodium quinoa]
MSTRG.11610.1	AUR62024921	trans	expansin-A4-like [Chenopodium quinoa]
MSTRG.11610.1	AUR62024925	trans	expansin-A8-like [Chenopodium quinoa]
MSTRG.11610.1	AUR62025039	trans	exosome complex component RRP4 homolog [Chenopodium quinoa]
MSTRG.11610.1	AUR62025049	trans	6-phosphofructo-2-kinase/fructose-2,6-bisphosphatase-like [Chenopodium quinoa]
MSTRG.11610.1	AUR62025050	trans	LOW QUALITY PROTEIN: glutamate receptor 3.4-like [Chenopodium quinoa]
MSTRG.11610.1	AUR62025073	trans	transmembrane 9 superfamily member 12 [Chenopodium quinoa]
MSTRG.11610.1	AUR62025247	trans	uncharacterized protein LOC110715983 [Chenopodium quinoa]
MSTRG.11610.1	AUR62025283	trans	20 kDa chaperonin, chloroplastic-like [Chenopodium quinoa]
MSTRG.11610.1	AUR62025294	trans	photosystem I chlorophyll a/b-binding protein 6, chloroplastic-like [Chenopodium quinoa]
MSTRG.11610.1	AUR62025306	trans	uncharacterized protein LOC110715815 [Chenopodium quinoa]
MSTRG.11610.1	AUR62025368	trans	uncharacterized protein LOC110715913 [Chenopodium quinoa]
MSTRG.11610.1	AUR62025581	trans	glycine--tRNA ligase, chloroplastic/mitochondrial 2-like isoform X1 [Chenopodium quinoa]
MSTRG.11610.1	AUR62025659	trans	uncharacterized protein LOC110726746 [Chenopodium quinoa]
MSTRG.11610.1	AUR62025669	trans	uncharacterized protein LOC110726753 [Chenopodium quinoa]
MSTRG.11610.1	AUR62025686	trans	uncharacterized protein LOC110726774 [Chenopodium quinoa]
MSTRG.11610.1	AUR62025754	trans	probable pectate lyase 18 [Chenopodium quinoa]
MSTRG.11610.1	AUR62025783	trans	fructose-1,6-bisphosphatase, chloroplastic-like [Chenopodium quinoa]
MSTRG.11610.1	AUR62025812	trans	sulfoquinovosyl transferase SQD2-like [Chenopodium quinoa]
MSTRG.11610.1	AUR62025868	trans	lysine histidine transporter 1-like isoform X1 [Chenopodium quinoa]
MSTRG.11610.1	AUR62026153	trans	triacylglycerol lipase SDP1-like [Chenopodium quinoa]
MSTRG.11610.1	AUR62026209	trans	uncharacterized protein LOC110697974 [Chenopodium quinoa]
MSTRG.11610.1	AUR62026291	trans	glutathione S-transferase U17-like [Chenopodium quinoa]
MSTRG.11610.1	AUR62026323	trans	probable galacturonosyltransferase-like 8 [Chenopodium quinoa]
MSTRG.11610.1	AUR62026385	trans	uncharacterized protein LOC110713620 [Chenopodium quinoa]
MSTRG.11610.1	AUR62026530	trans	TORTIFOLIA1-like protein 4 [Chenopodium quinoa]
MSTRG.11610.1	AUR62026679	trans	uncharacterized protein LOC110735685 [Chenopodium quinoa]
MSTRG.11610.1	AUR62026808	trans	uncharacterized protein LOC110738335 [Chenopodium quinoa]
MSTRG.11610.1	AUR62026852	trans	uncharacterized protein LOC110738374 [Chenopodium quinoa]
MSTRG.11610.1	AUR62026965	trans	PREDICTED: probable histone H2B.1 isoform X1 [Beta vulgaris subsp. vulgaris]
MSTRG.11610.1	AUR62026998	trans	photosynthetic NDH subunit of subcomplex B 1, chloroplastic-like [Chenopodium quinoa]
MSTRG.11610.1	AUR62027075	trans	phosphoglycerate mutase-like protein 1 [Chenopodium quinoa]
MSTRG.11610.1	AUR62027086	trans	oligopeptide transporter 4-like [Chenopodium quinoa]
MSTRG.11610.1	AUR62027133	trans	probable flavin-containing monooxygenase 1 [Chenopodium quinoa]
MSTRG.11610.1	AUR62027186	trans	protein DETOXIFICATION 27-like [Chenopodium quinoa]
MSTRG.11610.1	AUR62027204	trans	homeobox-leucine zipper protein ATHB-16-like [Chenopodium quinoa]
MSTRG.11610.1	AUR62027280	trans	flavonoid 3&apos;-monooxygenase-like [Chenopodium quinoa]
MSTRG.11610.1	AUR62027281	trans	flavonoid 3&apos;-monooxygenase-like [Chenopodium quinoa]
MSTRG.11610.1	AUR62027384	trans	beta-xylosidase/alpha-L-arabinofuranosidase 2-like [Chenopodium quinoa]
MSTRG.11610.1	AUR62027498	trans	uncharacterized protein LOC110716891 isoform X1 [Chenopodium quinoa]
MSTRG.11610.1	AUR62027692	trans	uncharacterized protein LOC110691275 isoform X2 [Chenopodium quinoa]
MSTRG.11610.1	AUR62027741	trans	probable xyloglucan endotransglucosylase/hydrolase protein 23 [Chenopodium quinoa]
MSTRG.11610.1	AUR62027757	trans	uncharacterized protein LOC110706486 [Chenopodium quinoa]
MSTRG.11610.1	AUR62027788	trans	protein EXORDIUM-like [Chenopodium quinoa]
MSTRG.11610.1	AUR62027809	trans	thylakoid lumenal 29 kDa protein, chloroplastic-like [Chenopodium quinoa]
MSTRG.11610.1	AUR62027911	trans	40S ribosomal protein S23 [Chenopodium quinoa]
MSTRG.11610.1	AUR62028008	trans	root phototropism protein 2-like [Chenopodium quinoa]
MSTRG.11610.1	AUR62028107	trans	probable L-type lectin-domain containing receptor kinase S.7 [Chenopodium quinoa]
MSTRG.11610.1	AUR62028119	trans	protein RESPONSE TO LOW SULFUR 3-like [Chenopodium quinoa]
MSTRG.11610.1	AUR62028148	trans	uncharacterized protein LOC110692982 [Chenopodium quinoa]
MSTRG.11610.1	AUR62028203	trans	uncharacterized protein LOC110693041 [Chenopodium quinoa]
MSTRG.11610.1	AUR62028300	trans	photosystem I chlorophyll a/b-binding protein 6, chloroplastic-like [Chenopodium quinoa]
MSTRG.11610.1	AUR62028326	trans	coiled-coil domain-containing protein 12-like [Chenopodium quinoa]
MSTRG.11610.1	AUR62028386	trans	S-adenosylmethionine decarboxylase proenzyme-like [Chenopodium quinoa]
MSTRG.11610.1	AUR62028436	trans	ras-related protein Rab2BV [Chenopodium quinoa]
MSTRG.11610.1	AUR62028508	trans	secoisolariciresinol dehydrogenase-like [Chenopodium quinoa]
MSTRG.11610.1	AUR62028558	trans	zinc finger A20 and AN1 domain-containing stress-associated protein 3-like [Chenopodium quinoa]
MSTRG.11610.1	AUR62028579	trans	uncharacterized protein LOC110695779 [Chenopodium quinoa]
MSTRG.11610.1	AUR62028658	trans	serine carboxypeptidase-like 20 [Chenopodium quinoa]
MSTRG.11610.1	AUR62028718	trans	elongation factor TuA, chloroplastic-like [Chenopodium quinoa]
MSTRG.11610.1	AUR62028757	trans	LOW QUALITY PROTEIN: G-type lectin S-receptor-like serine/threonine-protein kinase At4g03230 [Chenopodium quinoa]
MSTRG.11610.1	AUR62028837	trans	uncharacterized protein LOC110690451 isoform X1 [Chenopodium quinoa]
MSTRG.11610.1	AUR62028862	trans	protein TIFY 9-like isoform X2 [Chenopodium quinoa]
MSTRG.11610.1	AUR62028940	trans	uncharacterized protein At1g04910-like [Chenopodium quinoa]
MSTRG.11610.1	AUR62029129	trans	protein CMSS1-like [Chenopodium quinoa]
MSTRG.11610.1	AUR62029228	trans	ruBisCO large subunit-binding protein subunit alpha-like [Chenopodium quinoa]
MSTRG.11610.1	AUR62029360	trans	probable E3 ubiquitin-protein ligase HERC3 isoform X1 [Chenopodium quinoa]
MSTRG.11610.1	AUR62029399	trans	pentatricopeptide repeat-containing protein At3g26630, chloroplastic-like [Chenopodium quinoa]
MSTRG.11610.1	AUR62029484	trans	alpha-mannosidase-like isoform X1 [Chenopodium quinoa]
MSTRG.11610.1	AUR62029486	trans	histidine kinase 1-like [Chenopodium quinoa]
MSTRG.11610.1	AUR62029550	trans	bidirectional sugar transporter N3-like [Chenopodium quinoa]
MSTRG.11610.1	AUR62029929	trans	uncharacterized protein LOC110702953 [Chenopodium quinoa]
MSTRG.11610.1	AUR62029986	trans	pentatricopeptide repeat-containing protein At3g06430, chloroplastic-like [Chenopodium quinoa]
MSTRG.11610.1	AUR62030031	trans	isoamylase 2, chloroplastic-like [Chenopodium quinoa]
MSTRG.11610.1	AUR62030055	trans	mediator of RNA polymerase II transcription subunit 33A-like isoform X1 [Chenopodium quinoa]
MSTRG.11610.1	AUR62030104	trans	basic 7S globulin-like [Chenopodium quinoa]
MSTRG.11610.1	AUR62030179	trans	peroxisomal (S)-2-hydroxy-acid oxidase GLO1-like isoform X2 [Chenopodium quinoa]
MSTRG.11610.1	AUR62030238	trans	uncharacterized protein ycf23-like [Chenopodium quinoa]
MSTRG.11610.1	AUR62030304	trans	dual specificity protein phosphatase 12-like [Chenopodium quinoa]
MSTRG.11610.1	AUR62030341	trans	uncharacterized protein LOC110710499 isoform X2 [Chenopodium quinoa]
MSTRG.11610.1	AUR62030408	trans	abscisic acid 8&apos;-hydroxylase 1-like [Chenopodium quinoa]
MSTRG.11610.1	AUR62030623	trans	expansin-A4-like [Chenopodium quinoa]
MSTRG.11610.1	AUR62030675	trans	uncharacterized protein LOC110704518 [Chenopodium quinoa]
MSTRG.11610.1	AUR62030838	trans	photosynthetic NDH subunit of subcomplex B 1, chloroplastic-like [Chenopodium quinoa]
MSTRG.11610.1	AUR62030915	trans	phosphoglycerate mutase-like protein 1 [Chenopodium quinoa]
MSTRG.11610.1	AUR62030948	trans	uncharacterized protein LOC110686627 [Chenopodium quinoa]
MSTRG.11610.1	AUR62030985	trans	U-box domain-containing protein 19-like [Chenopodium quinoa]
MSTRG.11610.1	AUR62031062	trans	general transcription factor 3C polypeptide 3-like [Chenopodium quinoa]
MSTRG.11610.1	AUR62031199	trans	uncharacterized protein LOC110730590 isoform X1 [Chenopodium quinoa]
MSTRG.11610.1	AUR62031220	trans	uncharacterized protein LOC110730603 [Chenopodium quinoa]
MSTRG.11610.1	AUR62031240	trans	probable phospholipase A2 homolog 1 [Chenopodium quinoa]
MSTRG.11610.1	AUR62031299	trans	beta-xylosidase/alpha-L-arabinofuranosidase 2-like [Chenopodium quinoa]
MSTRG.11610.1	AUR62031389	trans	sec-independent protein translocase protein TATB, chloroplastic-like [Chenopodium quinoa]
MSTRG.11610.1	AUR62031481	trans	probable inactive receptor kinase At4g23740 [Chenopodium quinoa]
MSTRG.11610.1	AUR62031562	trans	uncharacterized protein LOC110705585 [Chenopodium quinoa]
MSTRG.11610.1	AUR62031582	trans	deSI-like protein At4g17486 [Chenopodium quinoa]
MSTRG.11610.1	AUR62031595	trans	NADP-dependent glyceraldehyde-3-phosphate dehydrogenase [Chenopodium quinoa]
MSTRG.11610.1	AUR62031747	trans	chloride channel protein CLC-b-like [Chenopodium quinoa]
MSTRG.11610.1	AUR62031872	trans	photosynthetic NDH subunit of subcomplex B 3, chloroplastic-like [Chenopodium quinoa]
MSTRG.11610.1	AUR62031976	trans	transcription factor bHLH87-like [Chenopodium quinoa]
MSTRG.11610.1	AUR62032008	trans	probable polyribonucleotide nucleotidyltransferase 1, chloroplastic [Chenopodium quinoa]
MSTRG.11610.1	AUR62032180	trans	uncharacterized protein LOC110698369 [Chenopodium quinoa]
MSTRG.11610.1	AUR62032272	trans	probable histone H2A variant 3 [Chenopodium quinoa]
MSTRG.11610.1	AUR62032336	trans	myosin-binding protein 3-like [Chenopodium quinoa]
MSTRG.11610.1	AUR62032380	trans	RNA polymerase sigma factor sigA-like isoform X1 [Chenopodium quinoa]
MSTRG.11610.1	AUR62032389	trans	uncharacterized protein LOC110712192 isoform X2 [Chenopodium quinoa]
MSTRG.11610.1	AUR62032428	trans	probable folate-biopterin transporter 2 [Chenopodium quinoa]
MSTRG.11610.1	AUR62032468	trans	protein FAR1-RELATED SEQUENCE 11-like isoform X1 [Chenopodium quinoa]
MSTRG.11610.1	AUR62032652	trans	DNA-directed RNA polymerase V subunit 1-like [Chenopodium quinoa]
MSTRG.11610.1	AUR62032664	trans	probable pectate lyase 8 [Chenopodium quinoa]
MSTRG.11610.1	AUR62032713	trans	cycloeucalenol cycloisomerase-like [Chenopodium quinoa]
MSTRG.11610.1	AUR62032784	trans	ribonuclease 1-like [Chenopodium quinoa]
MSTRG.11610.1	AUR62032860	trans	uncharacterized protein At5g01610-like [Chenopodium quinoa]
MSTRG.11610.1	AUR62032903	trans	uncharacterized protein LOC110716395 [Chenopodium quinoa]
MSTRG.11610.1	AUR62033126	trans	cyanidin 3-O-glucoside 5-O-glucosyltransferase (acyl-glucose)-like [Chenopodium quinoa]
MSTRG.11610.1	AUR62033258	trans	subtilisin-like protease SBT2.5 [Chenopodium quinoa]
MSTRG.11610.1	AUR62033645	trans	protein NETWORKED 1A-like [Chenopodium quinoa]
MSTRG.11610.1	AUR62033697	trans	E3 ubiquitin-protein ligase SP1-like [Chenopodium quinoa]
MSTRG.11610.1	AUR62033900	trans	tubulin beta chain-like [Chenopodium quinoa]
MSTRG.11610.1	AUR62033914	trans	gibberellin-regulated protein 1-like [Chenopodium quinoa]
MSTRG.11610.1	AUR62033926	trans	lycopene epsilon cyclase, chloroplastic-like [Chenopodium quinoa]
MSTRG.11610.1	AUR62033982	trans	uncharacterized protein LOC110713007 isoform X1 [Chenopodium quinoa]
MSTRG.11610.1	AUR62034008	trans	ER membrane protein complex subunit 2-like [Chenopodium quinoa]
MSTRG.11610.1	AUR62034053	trans	uncharacterized protein LOC110692140 [Chenopodium quinoa]
MSTRG.11610.1	AUR62034355	trans	acetyl-CoA carboxylase 1-like [Chenopodium quinoa]
MSTRG.11610.1	AUR62034418	trans	aquaporin NIP2-1-like [Chenopodium quinoa]
MSTRG.11610.1	AUR62034432	trans	shaggy-related protein kinase alpha-like [Chenopodium quinoa]
MSTRG.11610.1	AUR62034533	trans	beta-galactosidase 3-like [Chenopodium quinoa]
MSTRG.11610.1	AUR62034550	trans	cysteine protease RD19A-like [Chenopodium quinoa]
MSTRG.11610.1	AUR62034594	trans	oleoyl-acyl carrier protein thioesterase 2, chloroplastic-like [Chenopodium quinoa]
MSTRG.11610.1	AUR62034644	trans	monothiol glutaredoxin-S1-like [Chenopodium quinoa]
MSTRG.11610.1	AUR62034678	trans	kinesin-like protein NACK1 [Chenopodium quinoa]
MSTRG.11610.1	AUR62034692	trans	VAN3-binding protein-like [Chenopodium quinoa]
MSTRG.11610.1	AUR62034740	trans	uncharacterized protein LOC110684845 [Chenopodium quinoa]
MSTRG.11610.1	AUR62034815	trans	bidirectional sugar transporter N3-like [Chenopodium quinoa]
MSTRG.11610.1	AUR62034822	trans	glutamate-1-semialdehyde 2,1-aminomutase, chloroplastic-like [Chenopodium quinoa]
MSTRG.11610.1	AUR62034957	trans	amino acid permease 6-like [Chenopodium quinoa]
MSTRG.11610.1	AUR62035062	trans	40S ribosomal protein S20-2 [Chenopodium quinoa]
MSTRG.11610.1	AUR62035116	trans	jasmonate-induced protein homolog [Chenopodium quinoa]
MSTRG.11610.1	AUR62035159	trans	PREDICTED: LOW QUALITY PROTEIN: uncharacterized protein LOC107027526 [Solanum pennellii]
MSTRG.11610.1	AUR62035212	trans	50S ribosomal protein L15, chloroplastic-like [Chenopodium quinoa]
MSTRG.11610.1	AUR62035240	trans	alpha-xylosidase 1-like [Chenopodium quinoa]
MSTRG.11610.1	AUR62035304	trans	probable pectate lyase 8 [Chenopodium quinoa]
MSTRG.11610.1	AUR62035439	trans	auxin response factor 5-like [Chenopodium quinoa]
MSTRG.11610.1	AUR62035505	trans	peptidyl-prolyl cis-trans isomerase, chloroplastic-like isoform X2 [Chenopodium quinoa]
MSTRG.11610.1	AUR62035506	trans	serine/threonine-protein kinase DDB_G0283821-like [Chenopodium quinoa]
MSTRG.11610.1	AUR62035556	trans	protein phosphatase 2C 57-like isoform X1 [Chenopodium quinoa]
MSTRG.11610.1	AUR62035618	trans	uncharacterized protein LOC110738900 [Chenopodium quinoa]
MSTRG.11610.1	AUR62035644	trans	fructose-bisphosphate aldolase 5, cytosolic [Chenopodium quinoa]
MSTRG.11610.1	AUR62035752	trans	uncharacterized protein LOC110688728 isoform X2 [Chenopodium quinoa]
MSTRG.11610.1	AUR62035771	trans	uncharacterized protein LOC110688754 [Chenopodium quinoa]
MSTRG.11610.1	AUR62035774	trans	50S ribosomal protein 6, chloroplastic-like [Chenopodium quinoa]
MSTRG.11610.1	AUR62035865	trans	probable N-acetyl-gamma-glutamyl-phosphate reductase, chloroplastic [Chenopodium quinoa]
MSTRG.11610.1	AUR62035952	trans	photosynthetic NDH subunit of lumenal location 1, chloroplastic-like [Chenopodium quinoa]
MSTRG.11610.1	AUR62036023	trans	ribosome-recycling factor, chloroplastic [Chenopodium quinoa]
MSTRG.11610.1	AUR62036074	trans	fasciclin-like arabinogalactan protein 9 [Chenopodium quinoa]
MSTRG.11610.1	AUR62036120	trans	ABC transporter I family member 17-like [Chenopodium quinoa]
MSTRG.11610.1	AUR62036139	trans	PREDICTED: histone H3.2 [Musa acuminata subsp. malaccensis]
MSTRG.11610.1	AUR62036211	trans	transcription factor RF2b-like [Chenopodium quinoa]
MSTRG.11610.1	AUR62036244	trans	enoyl-[acyl-carrier-protein] reductase, mitochondrial-like [Chenopodium quinoa]
MSTRG.11610.1	AUR62036557	trans	uncharacterized protein LOC110715055 [Chenopodium quinoa]
MSTRG.11610.1	AUR62036675	trans	histone H2A, sperm-like [Chenopodium quinoa]
MSTRG.11610.1	AUR62036701	trans	hypothetical protein SOVF_111720 [Spinacia oleracea]
MSTRG.11610.1	AUR62036763	trans	thioredoxin-like 4, chloroplastic [Chenopodium quinoa]
MSTRG.11610.1	AUR62036848	trans	catalase-like [Chenopodium quinoa]
MSTRG.11610.1	AUR62036860	trans	1,4-alpha-glucan-branching enzyme 1, chloroplastic/amyloplastic-like [Chenopodium quinoa]
MSTRG.11610.1	AUR62036905	trans	alcohol dehydrogenase-like 7 [Chenopodium quinoa]
MSTRG.11610.1	AUR62037024	trans	signal recognition particle 54 kDa protein, chloroplastic-like [Chenopodium quinoa]
MSTRG.11610.1	AUR62037153	trans	glucose-1-phosphate adenylyltransferase small subunit, chloroplastic/amyloplastic [Chenopodium quinoa]
MSTRG.11610.1	AUR62037220	trans	U-box domain-containing protein 44-like [Chenopodium quinoa]
MSTRG.11610.1	AUR62037244	trans	uncharacterized protein LOC110716588 [Chenopodium quinoa]
MSTRG.11610.1	AUR62037361	trans	expansin-B3-like [Chenopodium quinoa]
MSTRG.11610.1	AUR62037623	trans	proline--tRNA ligase, chloroplastic/mitochondrial-like [Chenopodium quinoa]
MSTRG.11610.1	AUR62037703	trans	pentatricopeptide repeat-containing protein At5g08305-like [Chenopodium quinoa]
MSTRG.11610.1	AUR62037830	trans	probable alpha-mannosidase At5g13980 [Chenopodium quinoa]
MSTRG.11610.1	AUR62038047	trans	bifunctional nuclease 1-like isoform X1 [Chenopodium quinoa]
MSTRG.11610.1	AUR62038057	trans	stem-specific protein TSJT1-like [Chenopodium quinoa]
MSTRG.11610.1	AUR62038131	trans	beta-galactosidase 1-like [Chenopodium quinoa]
MSTRG.11610.1	AUR62038153	trans	glyoxylate/succinic semialdehyde reductase 2, chloroplastic-like [Chenopodium quinoa]
MSTRG.11610.1	AUR62038302	trans	protein TIC 100-like [Chenopodium quinoa]
MSTRG.11610.1	AUR62038343	trans	hypothetical protein BVRB_9g211520 [Beta vulgaris subsp. vulgaris]
MSTRG.11610.1	AUR62038450	trans	cationic amino acid transporter 4, vacuolar-like [Chenopodium quinoa]
MSTRG.11610.1	AUR62038922	trans	uncharacterized protein LOC110739532 [Chenopodium quinoa]
MSTRG.11610.1	AUR62038995	trans	uncharacterized protein LOC110685967 isoform X1 [Chenopodium quinoa]
MSTRG.11610.1	AUR62039047	trans	DNA repair protein XRCC2 homolog isoform X3 [Chenopodium quinoa]
MSTRG.11610.1	AUR62039068	trans	methylthioribose kinase-like isoform X1 [Chenopodium quinoa]
MSTRG.11610.1	AUR62039092	trans	60S ribosomal protein L9-like [Chenopodium quinoa]
MSTRG.11610.1	AUR62039127	trans	probable ADP,ATP carrier protein At5g56450 [Chenopodium quinoa]
MSTRG.11610.1	AUR62039132	trans	uncharacterized protein LOC110728386 [Chenopodium quinoa]
MSTRG.11610.1	AUR62039200	trans	probable serine/threonine-protein kinase DDB_G0282963 [Chenopodium quinoa]
MSTRG.11610.1	AUR62039238	trans	flagellar radial spoke protein 5-like isoform X2 [Chenopodium quinoa]
MSTRG.11610.1	AUR62039264	trans	calmodulin-like [Chenopodium quinoa]
MSTRG.11610.1	AUR62039291	trans	mitochondrial import inner membrane translocase subunit PAM16 like 2-like isoform X2 [Chenopodium quinoa]
MSTRG.11610.1	AUR62039448	trans	transcription factor KUA1-like [Chenopodium quinoa]
MSTRG.11610.1	AUR62039560	trans	ABC transporter G family member 7-like [Chenopodium quinoa]
MSTRG.11610.1	AUR62039573	trans	cytochrome P450 72A15-like [Chenopodium quinoa]
MSTRG.11610.1	AUR62039603	trans	dolichol-phosphate mannosyltransferase subunit 1 [Chenopodium quinoa]
MSTRG.11610.1	AUR62039625	trans	beta-galactosidase 8-like [Chenopodium quinoa]
MSTRG.11610.1	AUR62039632	trans	ribonuclease E/G-like protein, chloroplastic [Chenopodium quinoa]
MSTRG.11610.1	AUR62039671	trans	probable galacturonosyltransferase 11 [Chenopodium quinoa]
MSTRG.11610.1	AUR62039739	trans	protein CHUP1, chloroplastic-like [Chenopodium quinoa]
MSTRG.11610.1	AUR62039825	trans	ABC transporter B family member 19-like [Chenopodium quinoa]
MSTRG.11610.1	AUR62039844	trans	magnesium-chelatase subunit ChlD, chloroplastic [Manihot esculenta]
MSTRG.11610.1	AUR62039890	trans	protein PLASTID TRANSCRIPTIONALLY ACTIVE 14-like isoform X1 [Chenopodium quinoa]
MSTRG.11610.1	AUR62039962	trans	small heat shock protein, chloroplastic-like [Chenopodium quinoa]
MSTRG.11610.1	AUR62039993	trans	pathogenesis-related protein PRB1-3-like [Chenopodium quinoa]
MSTRG.11610.1	AUR62039995	trans	FGGY carbohydrate kinase domain-containing protein-like [Chenopodium quinoa]
MSTRG.11610.1	AUR62040100	trans	inactive protein kinase SELMODRAFT_444075-like [Chenopodium quinoa]
MSTRG.11610.1	AUR62040362	trans	uncharacterized protein LOC110734714 [Chenopodium quinoa]
MSTRG.11610.1	AUR62040363	trans	probable E3 ubiquitin-protein ligase LOG2 [Chenopodium quinoa]
MSTRG.11610.1	AUR62040449	trans	probable aquaporin PIP2-5 [Chenopodium quinoa]
MSTRG.11610.1	AUR62040456	trans	RNA polymerase sigma factor sigF, chloroplastic-like isoform X1 [Chenopodium quinoa]
MSTRG.11610.1	AUR62040588	trans	uncharacterized protein LOC110704255 isoform X1 [Chenopodium quinoa]
MSTRG.11610.1	AUR62040689	trans	delta-1-pyrroline-5-carboxylate synthase isoform X2 [Chenopodium quinoa]
MSTRG.11610.1	AUR62040835	trans	haloacid dehalogenase-like hydrolase domain-containing protein 3 [Chenopodium quinoa]
MSTRG.11610.1	AUR62040899	trans	lysine--tRNA ligase, chloroplastic/mitochondrial-like isoform X1 [Chenopodium quinoa]
MSTRG.11610.1	AUR62041007	trans	protein ALUMINUM SENSITIVE 3 [Chenopodium quinoa]
MSTRG.11610.1	AUR62041032	trans	divinyl chlorophyllide a 8-vinyl-reductase, chloroplastic-like [Chenopodium quinoa]
MSTRG.11610.1	AUR62041122	trans	ATP phosphoribosyltransferase 1, chloroplastic-like [Chenopodium quinoa]
MSTRG.11610.1	AUR62041197	trans	lipase-like isoform X1 [Chenopodium quinoa]
MSTRG.11610.1	AUR62041348	trans	uncharacterized protein At5g02240-like [Chenopodium quinoa]
MSTRG.11610.1	AUR62041370	trans	PREDICTED: probable histone H2B.1 isoform X1 [Beta vulgaris subsp. vulgaris]
MSTRG.11610.1	AUR62041396	trans	bifunctional TENA-E protein-like [Chenopodium quinoa]
MSTRG.11610.1	AUR62041583	trans	serine/threonine protein phosphatase 2A 57 kDa regulatory subunit B&apos; beta isoform-like [Chenopodium quinoa]
MSTRG.11610.1	AUR62041641	trans	peroxisomal and mitochondrial division factor 2-like [Chenopodium quinoa]
MSTRG.11610.1	AUR62041647	trans	short-chain dehydrogenase TIC 32, chloroplastic-like [Chenopodium quinoa]
MSTRG.11610.1	AUR62041770	trans	GPN-loop GTPase 1-like isoform X1 [Chenopodium quinoa]
MSTRG.11610.1	AUR62041821	trans	uncharacterized protein LOC110716158 [Chenopodium quinoa]
MSTRG.11610.1	AUR62041904	trans	tubulin beta chain-like [Chenopodium quinoa]
MSTRG.11610.1	AUR62042003	trans	probable aquaporin PIP2-5 [Chenopodium quinoa]
MSTRG.11610.1	AUR62042063	trans	uncharacterized protein LOC110709920 [Chenopodium quinoa]
MSTRG.11610.1	AUR62042074	trans	peptidyl-prolyl cis-trans isomerase FKBP17-2, chloroplastic-like [Chenopodium quinoa]
MSTRG.11610.1	AUR62042160	trans	maf-like protein DDB_G0281937 isoform X1 [Chenopodium quinoa]
MSTRG.11610.1	AUR62042256	trans	transmembrane emp24 domain-containing protein p24delta3-like [Chenopodium quinoa]
MSTRG.11610.1	AUR62042347	trans	--
MSTRG.11610.1	AUR62042495	trans	uncharacterized protein LOC110734756 [Chenopodium quinoa]
MSTRG.11610.1	AUR62042536	trans	chlorophyll a-b binding protein 7, chloroplastic-like isoform X2 [Chenopodium quinoa]
MSTRG.11610.1	AUR62043004	trans	CBBY-like protein isoform X2 [Chenopodium quinoa]
MSTRG.11610.1	AUR62043005	trans	hypothetical protein DCAR_007856 [Daucus carota subsp. sativus]
MSTRG.11610.1	AUR62043049	trans	vacuolar-processing enzyme-like [Chenopodium quinoa]
MSTRG.11610.1	AUR62043056	trans	protease Do-like 1, chloroplastic [Chenopodium quinoa]
MSTRG.11610.1	AUR62043188	trans	uncharacterized protein LOC110735355 [Chenopodium quinoa]
MSTRG.11610.1	AUR62043215	trans	peptidyl-prolyl cis-trans isomerase, chloroplastic isoform X2 [Chenopodium quinoa]
MSTRG.11610.1	AUR62043386	trans	ATP-dependent zinc metalloprotease FTSH, chloroplastic-like [Chenopodium quinoa]
MSTRG.11610.1	AUR62043426	trans	phosphatidylinositol 4-phosphate 5-kinase 9-like [Chenopodium quinoa]
MSTRG.11610.1	AUR62043580	trans	PREDICTED: histone H3.2 [Musa acuminata subsp. malaccensis]
MSTRG.11610.1	AUR62043666	trans	glycerate dehydrogenase HPR, peroxisomal-like [Chenopodium quinoa]
MSTRG.11610.1	AUR62043746	trans	very-long-chain (3R)-3-hydroxyacyl-CoA dehydratase PASTICCINO 2-like [Chenopodium quinoa]
MSTRG.11610.1	AUR62043843	trans	uncharacterized protein LOC110683228 [Chenopodium quinoa]
MSTRG.11610.1	AUR62043879	trans	uncharacterized protein LOC110693798 [Chenopodium quinoa]
MSTRG.11610.1	AUR62043881	trans	isoflavone 3&apos;-hydroxylase-like [Chenopodium quinoa]
MSTRG.11610.1	AUR62044426	trans	phosphatidylinositol 4-phosphate 5-kinase 9-like [Chenopodium quinoa]
MSTRG.11610.1	AUR62044470	trans	protein NLP9-like [Chenopodium quinoa]
MSTRG.11610.1	Chenopodium_quinoa_newGene_13570	trans	protein GAST1-like [Chenopodium quinoa]
MSTRG.11610.1	Chenopodium_quinoa_newGene_13814	trans	--
MSTRG.11610.1	Chenopodium_quinoa_newGene_14483	trans	--
MSTRG.11610.1	Chenopodium_quinoa_newGene_14664	trans	defensin-like protein [Chenopodium quinoa]
MSTRG.11610.1	Chenopodium_quinoa_newGene_161	trans	PREDICTED: uncharacterized protein LOC8278993 [Ricinus communis]
MSTRG.11610.1	Chenopodium_quinoa_newGene_18404	trans	uncharacterized protein LOC110689136 isoform X3 [Chenopodium quinoa]
MSTRG.11610.1	Chenopodium_quinoa_newGene_19584	trans	protein RESPONSE TO LOW SULFUR 1-like [Spinacia oleracea]
MSTRG.11610.1	Chenopodium_quinoa_newGene_19622	trans	hypothetical protein SOVF_162230 [Spinacia oleracea]
MSTRG.11610.1	Chenopodium_quinoa_newGene_1979	trans	--
MSTRG.11610.1	Chenopodium_quinoa_newGene_21631	trans	uncharacterized protein LOC110722687 [Chenopodium quinoa]
MSTRG.11610.1	Chenopodium_quinoa_newGene_21646	trans	LOW QUALITY PROTEIN: transcription factor MafB-like [Chenopodium quinoa]
MSTRG.11610.1	Chenopodium_quinoa_newGene_22394	trans	ribosomal protein S3 (chloroplast) [Chenopodium quinoa]
MSTRG.11610.1	Chenopodium_quinoa_newGene_22772	trans	uncharacterized protein LOC110693527 [Chenopodium quinoa]
MSTRG.11610.1	Chenopodium_quinoa_newGene_23200	trans	uncharacterized protein LOC110709003 [Chenopodium quinoa]
MSTRG.11610.1	Chenopodium_quinoa_newGene_24050	trans	transcriptional regulatory protein AlgP-like isoform X2 [Chenopodium quinoa]
MSTRG.11610.1	Chenopodium_quinoa_newGene_25353	trans	defensin-like protein [Chenopodium quinoa]
MSTRG.11610.1	Chenopodium_quinoa_newGene_25980	trans	uncharacterized protein LOC110724136 [Chenopodium quinoa]
MSTRG.11610.1	Chenopodium_quinoa_newGene_26315	trans	LOW QUALITY PROTEIN: golgin candidate 2-like [Chenopodium quinoa]
MSTRG.11610.1	Chenopodium_quinoa_newGene_26929	trans	putative yippee-like protein Os10g0369500 [Chenopodium quinoa]
MSTRG.11610.1	Chenopodium_quinoa_newGene_27046	trans	flavonol synthase/flavanone 3-hydroxylase-like [Chenopodium quinoa]
MSTRG.11610.1	Chenopodium_quinoa_newGene_28467	trans	NADH dehydrogenase [ubiquinone] 1 alpha subcomplex subunit 1 [Chenopodium quinoa]
MSTRG.11610.1	Chenopodium_quinoa_newGene_30508	trans	protein RSI-1-like [Chenopodium quinoa]
MSTRG.11610.1	Chenopodium_quinoa_newGene_30544	trans	--
MSTRG.11610.1	Chenopodium_quinoa_newGene_3245	trans	importin beta-like SAD2 [Chenopodium quinoa]
MSTRG.11610.1	Chenopodium_quinoa_newGene_449	trans	uncharacterized protein LOC110714497 [Chenopodium quinoa]
MSTRG.11610.1	Chenopodium_quinoa_newGene_4807	trans	uncharacterized protein LOC110724843 [Chenopodium quinoa]
MSTRG.11610.1	Chenopodium_quinoa_newGene_5229	trans	uncharacterized protein LOC110704958 [Chenopodium quinoa]
MSTRG.11610.1	Chenopodium_quinoa_newGene_5268	trans	uncharacterized protein LOC110728175 [Chenopodium quinoa]
MSTRG.11610.1	Chenopodium_quinoa_newGene_5415	trans	uncharacterized protein LOC110685824 isoform X1 [Chenopodium quinoa]
MSTRG.11610.1	Chenopodium_quinoa_newGene_6096	trans	protein RSI-1-like [Chenopodium quinoa]
MSTRG.11610.1	Chenopodium_quinoa_newGene_6770	trans	--
MSTRG.11610.1	Chenopodium_quinoa_newGene_6930	trans	uncharacterized protein At5g01610-like [Chenopodium quinoa]
MSTRG.11610.1	Chenopodium_quinoa_newGene_6932	trans	uncharacterized protein LOC110684317 [Chenopodium quinoa]
MSTRG.11610.1	Chenopodium_quinoa_newGene_8616	trans	--
MSTRG.11610.1	Chenopodium_quinoa_newGene_9011	trans	uncharacterized protein LOC110696196 [Chenopodium quinoa]
MSTRG.11610.1	Chenopodium_quinoa_newGene_9077	trans	BTB/POZ domain-containing protein At3g19850-like [Chenopodium quinoa]
MSTRG.11610.1	Chenopodium_quinoa_newGene_9168	trans	uncharacterized protein LOC110690532 [Chenopodium quinoa]
MSTRG.11610.1	Chenopodium_quinoa_newGene_9309	trans	uncharacterized protein LOC110709003 [Chenopodium quinoa]
MSTRG.11610.1	Chenopodium_quinoa_newGene_9403	trans	--
MSTRG.24476.2	AUR62000036	trans	casein kinase 1-like protein HD16 [Chenopodium quinoa]
MSTRG.24476.2	AUR62000073	trans	linoleate 13S-lipoxygenase 2-1, chloroplastic-like [Chenopodium quinoa]
MSTRG.24476.2	AUR62000125	trans	nuclear transcription factor Y subunit A-1-like isoform X1 [Chenopodium quinoa]
MSTRG.24476.2	AUR62000143	trans	phospholipase A1-Igamma3, chloroplastic-like [Chenopodium quinoa]
MSTRG.24476.2	AUR62000491	trans	pectin acetylesterase 12-like [Chenopodium quinoa]
MSTRG.24476.2	AUR62000506	trans	uncharacterized protein LOC110701276 isoform X2 [Chenopodium quinoa]
MSTRG.24476.2	AUR62000508	trans	pentatricopeptide repeat-containing protein At2g13420, mitochondrial-like [Chenopodium quinoa]
MSTRG.24476.2	AUR62000549	trans	cyclin-dependent kinase E-1-like [Chenopodium quinoa]
MSTRG.24476.2	AUR62000601	trans	ribosomal lysine N-methyltransferase 3-like isoform X1 [Chenopodium quinoa]
MSTRG.24476.2	AUR62000612	trans	7-deoxyloganetic acid glucosyltransferase-like [Chenopodium quinoa]
MSTRG.24476.2	AUR62000738	trans	uncharacterized protein LOC110736828 [Chenopodium quinoa]
MSTRG.24476.2	AUR62000792	trans	lysine-specific demethylase JMJ25-like [Chenopodium quinoa]
MSTRG.24476.2	AUR62000966	trans	cysteine synthase [Chenopodium quinoa]
MSTRG.24476.2	AUR62001058	trans	protein WAVE-DAMPENED 2-like [Chenopodium quinoa]
MSTRG.24476.2	AUR62001066	trans	C-Myc-binding protein homolog [Chenopodium quinoa]
MSTRG.24476.2	AUR62001359	trans	calcium-transporting ATPase 9, plasma membrane-type-like isoform X2 [Chenopodium quinoa]
MSTRG.24476.2	AUR62001460	trans	subtilisin-like protease SBT1.4 [Chenopodium quinoa]
MSTRG.24476.2	AUR62001475	trans	serine/threonine-protein kinase RIPK-like [Chenopodium quinoa]
MSTRG.24476.2	AUR62001588	trans	structural maintenance of chromosomes protein 3-like [Chenopodium quinoa]
MSTRG.24476.2	AUR62001660	trans	LOW QUALITY PROTEIN: pentatricopeptide repeat-containing protein At2g29760, chloroplastic-like [Chenopodium quinoa]
MSTRG.24476.2	AUR62001742	trans	L-type lectin-domain containing receptor kinase IV.2 [Dichanthelium oligosanthes]
MSTRG.24476.2	AUR62001767	trans	hypothetical protein MIMGU_mgv1a000229mg [Erythranthe guttata]
MSTRG.24476.2	AUR62001790	trans	protein STRICTOSIDINE SYNTHASE-LIKE 10-like [Chenopodium quinoa]
MSTRG.24476.2	AUR62001932	trans	DNA (cytosine-5)-methyltransferase CMT3-like [Chenopodium quinoa]
MSTRG.24476.2	AUR62002179	trans	heterogeneous nuclear ribonucleoprotein 1-like [Chenopodium quinoa]
MSTRG.24476.2	AUR62002254	trans	MATH domain-containing protein At5g43560-like isoform X2 [Chenopodium quinoa]
MSTRG.24476.2	AUR62002268	trans	isoleucine--tRNA ligase, cytoplasmic-like [Chenopodium quinoa]
MSTRG.24476.2	AUR62002343	trans	acidic endochitinase SE2-like [Chenopodium quinoa]
MSTRG.24476.2	AUR62002458	trans	eukaryotic translation initiation factor 3 subunit I-like [Chenopodium quinoa]
MSTRG.24476.2	AUR62002540	trans	diacylglycerol O-acyltransferase 3, cytosolic-like [Chenopodium quinoa]
MSTRG.24476.2	AUR62002583	trans	DEAD-box ATP-dependent RNA helicase 40-like [Chenopodium quinoa]
MSTRG.24476.2	AUR62002815	trans	linoleate 13S-lipoxygenase 2-1, chloroplastic-like [Chenopodium quinoa]
MSTRG.24476.2	AUR62002848	trans	transcription factor MYB62-like [Chenopodium quinoa]
MSTRG.24476.2	AUR62002881	trans	ubiquitin receptor RAD23c-like isoform X3 [Chenopodium quinoa]
MSTRG.24476.2	AUR62002882	trans	protein NRT1/ PTR FAMILY 3.1-like [Chenopodium quinoa]
MSTRG.24476.2	AUR62002955	trans	hippocampus abundant transcript-like protein 1 [Chenopodium quinoa]
MSTRG.24476.2	AUR62003042	trans	heat shock protein 90-5, chloroplastic-like [Chenopodium quinoa]
MSTRG.24476.2	AUR62003131	trans	nodulin-related protein 1-like [Chenopodium quinoa]
MSTRG.24476.2	AUR62003149	trans	probable xyloglucan endotransglucosylase/hydrolase protein 6 [Chenopodium quinoa]
MSTRG.24476.2	AUR62003150	trans	probable xyloglucan endotransglucosylase/hydrolase protein 6 [Chenopodium quinoa]
MSTRG.24476.2	AUR62003188	trans	BES1/BZR1 homolog protein 2-like [Chenopodium quinoa]
MSTRG.24476.2	AUR62003198	trans	geranylgeranyl pyrophosphate synthase, chloroplastic-like [Chenopodium quinoa]
MSTRG.24476.2	AUR62003309	trans	stress enhanced protein 2, chloroplastic-like [Chenopodium quinoa]
MSTRG.24476.2	AUR62003397	trans	tRNA (guanine(10)-N2)-methyltransferase homolog [Chenopodium quinoa]
MSTRG.24476.2	AUR62003513	trans	B2 protein-like isoform X2 [Chenopodium quinoa]
MSTRG.24476.2	AUR62003523	trans	protein transport protein Sec61 subunit gamma-1-like [Chenopodium quinoa]
MSTRG.24476.2	AUR62003848	trans	phosphoglycerate mutase-like protein 4 isoform X1 [Chenopodium quinoa]
MSTRG.24476.2	AUR62003862	trans	cyclin-dependent kinase inhibitor 1-like [Chenopodium quinoa]
MSTRG.24476.2	AUR62003886	trans	heterogeneous nuclear ribonucleoprotein D-like [Chenopodium quinoa]
MSTRG.24476.2	AUR62003918	trans	PREDICTED: SUMO-conjugating enzyme SCE1 isoform X1 [Theobroma cacao]
MSTRG.24476.2	AUR62004073	trans	transcription factor bHLH18-like [Chenopodium quinoa]
MSTRG.24476.2	AUR62004095	trans	AAA-ATPase At3g50940-like [Chenopodium quinoa]
MSTRG.24476.2	AUR62004216	trans	protein ROOT PRIMORDIUM DEFECTIVE 1-like [Chenopodium quinoa]
MSTRG.24476.2	AUR62004229	trans	intracellular protein transport protein USO1-like isoform X2 [Chenopodium quinoa]
MSTRG.24476.2	AUR62004251	trans	cytochrome P450 76AD1-like [Chenopodium quinoa]
MSTRG.24476.2	AUR62004284	trans	carbamoyl-phosphate synthase large chain, chloroplastic-like [Chenopodium quinoa]
MSTRG.24476.2	AUR62004302	trans	homeobox-leucine zipper protein ANTHOCYANINLESS 2-like [Chenopodium quinoa]
MSTRG.24476.2	AUR62004316	trans	(+)-neomenthol dehydrogenase-like [Chenopodium quinoa]
MSTRG.24476.2	AUR62004359	trans	uncharacterized protein LOC110714207 [Chenopodium quinoa]
MSTRG.24476.2	AUR62004364	trans	signal peptide peptidase-like 4 [Chenopodium quinoa]
MSTRG.24476.2	AUR62004392	trans	ferric reduction oxidase 2-like [Chenopodium quinoa]
MSTRG.24476.2	AUR62004464	trans	hydroquinone glucosyltransferase-like [Chenopodium quinoa]
MSTRG.24476.2	AUR62004496	trans	phosphatidylinositol 4-kinase gamma 4-like [Chenopodium quinoa]
MSTRG.24476.2	AUR62004502	trans	uncharacterized protein LOC110714500 [Chenopodium quinoa]
MSTRG.24476.2	AUR62004539	trans	cytochrome P450 78A3-like [Chenopodium quinoa]
MSTRG.24476.2	AUR62004560	trans	vacuolar protein sorting-associated protein 8 homolog [Chenopodium quinoa]
MSTRG.24476.2	AUR62004896	trans	uncharacterized protein LOC110708380 isoform X1 [Chenopodium quinoa]
MSTRG.24476.2	AUR62004929	trans	peptide-N(4)-(N-acetyl-beta-glucosaminyl)asparagine amidase-like [Chenopodium quinoa]
MSTRG.24476.2	AUR62004936	trans	protein ROOT PRIMORDIUM DEFECTIVE 1-like [Chenopodium quinoa]
MSTRG.24476.2	AUR62004956	trans	auxin-responsive protein IAA16-like [Chenopodium quinoa]
MSTRG.24476.2	AUR62005270	trans	uncharacterized protein LOC110708749 isoform X1 [Chenopodium quinoa]
MSTRG.24476.2	AUR62005460	trans	ABC transporter B family member 26, chloroplastic-like [Chenopodium quinoa]
MSTRG.24476.2	AUR62005623	trans	uncharacterized protein LOC110710977 isoform X1 [Chenopodium quinoa]
MSTRG.24476.2	AUR62005797	trans	ribonuclease 1-like [Chenopodium quinoa]
MSTRG.24476.2	AUR62005947	trans	uncharacterized protein LOC110727245 [Chenopodium quinoa]
MSTRG.24476.2	AUR62005987	trans	protein DOWNY MILDEW RESISTANCE 6-like [Chenopodium quinoa]
MSTRG.24476.2	AUR62006032	trans	PREDICTED: ubiquitin-60S ribosomal protein L40 [Beta vulgaris subsp. vulgaris]
MSTRG.24476.2	AUR62006149	trans	RNA polymerase sigma factor sigE, chloroplastic/mitochondrial-like [Chenopodium quinoa]
MSTRG.24476.2	AUR62006309	trans	60S ribosomal protein L10 [Chenopodium quinoa]
MSTRG.24476.2	AUR62006310	trans	protein SCAR2-like [Chenopodium quinoa]
MSTRG.24476.2	AUR62006381	trans	non-specific lipid-transfer protein-like [Chenopodium quinoa]
MSTRG.24476.2	AUR62006382	trans	non-specific lipid-transfer protein-like [Chenopodium quinoa]
MSTRG.24476.2	AUR62006531	trans	uncharacterized protein LOC110700960 [Chenopodium quinoa]
MSTRG.24476.2	AUR62006536	trans	protein LATERAL ROOT PRIMORDIUM 1-like [Chenopodium quinoa]
MSTRG.24476.2	AUR62006579	trans	cysteine proteinase inhibitor A-like [Chenopodium quinoa]
MSTRG.24476.2	AUR62006607	trans	probably inactive leucine-rich repeat receptor-like protein kinase At5g48380 [Chenopodium quinoa]
MSTRG.24476.2	AUR62006617	trans	stearoyl-[acyl-carrier-protein] 9-desaturase, chloroplastic-like [Chenopodium quinoa]
MSTRG.24476.2	AUR62007037	trans	protein yippee-like At4g27745 [Chenopodium quinoa]
MSTRG.24476.2	AUR62007042	trans	uncharacterized protein LOC110732290 [Chenopodium quinoa]
MSTRG.24476.2	AUR62007078	trans	granule-bound starch synthase 1, chloroplastic/amyloplastic-like [Chenopodium quinoa]
MSTRG.24476.2	AUR62007154	trans	bax inhibitor 1-like [Chenopodium quinoa]
MSTRG.24476.2	AUR62007684	trans	uncharacterized protein LOC110685912 [Chenopodium quinoa]
MSTRG.24476.2	AUR62007723	trans	auxilin-related protein 1-like [Chenopodium quinoa]
MSTRG.24476.2	AUR62007764	trans	putative phospholipid-transporting ATPase 9 isoform X1 [Chenopodium quinoa]
MSTRG.24476.2	AUR62007890	trans	squamosa promoter-binding-like protein 6 isoform X1 [Chenopodium quinoa]
MSTRG.24476.2	AUR62007945	trans	probable inactive purple acid phosphatase 2 [Chenopodium quinoa]
MSTRG.24476.2	AUR62008120	trans	fimbrin-2-like [Chenopodium quinoa]
MSTRG.24476.2	AUR62008127	trans	putative lipid-transfer protein DIR1 [Chenopodium quinoa]
MSTRG.24476.2	AUR62008149	trans	C2 and GRAM domain-containing protein At5g50170-like [Chenopodium quinoa]
MSTRG.24476.2	AUR62008183	trans	protein MODIFIER OF SNC1 1-like [Chenopodium quinoa]
MSTRG.24476.2	AUR62008222	trans	polyamine oxidase-like [Chenopodium quinoa]
MSTRG.24476.2	AUR62008264	trans	rac-like GTP-binding protein 3 [Chenopodium quinoa]
MSTRG.24476.2	AUR62008350	trans	lysine-specific demethylase JMJ25-like [Chenopodium quinoa]
MSTRG.24476.2	AUR62008372	trans	protein IQ-DOMAIN 31-like [Chenopodium quinoa]
MSTRG.24476.2	AUR62008481	trans	uncharacterized protein LOC110700652 [Chenopodium quinoa]
MSTRG.24476.2	AUR62008486	trans	transcription factor PIF7-like [Chenopodium quinoa]
MSTRG.24476.2	AUR62008535	trans	exocyst complex component EXO70E2-like [Chenopodium quinoa]
MSTRG.24476.2	AUR62008567	trans	zinc finger BED domain-containing protein RICESLEEPER 2-like [Chenopodium quinoa]
MSTRG.24476.2	AUR62008657	trans	wall-associated receptor kinase 2-like [Chenopodium quinoa]
MSTRG.24476.2	AUR62008879	trans	3-ketoacyl-CoA thiolase 2, peroxisomal-like [Chenopodium quinoa]
MSTRG.24476.2	AUR62008911	trans	BTB/POZ domain-containing protein At5g48800-like [Chenopodium quinoa]
MSTRG.24476.2	AUR62008963	trans	allene oxide cyclase, chloroplastic-like [Chenopodium quinoa]
MSTRG.24476.2	AUR62008975	trans	ultraviolet-B receptor UVR8-like [Chenopodium quinoa]
MSTRG.24476.2	AUR62009037	trans	non-specific lipid-transfer protein 2-like [Chenopodium quinoa]
MSTRG.24476.2	AUR62009080	trans	F-box/LRR-repeat protein 15-like [Chenopodium quinoa]
MSTRG.24476.2	AUR62009104	trans	probable WRKY transcription factor 50 isoform X1 [Chenopodium quinoa]
MSTRG.24476.2	AUR62009163	trans	pollen-specific protein SF21-like [Chenopodium quinoa]
MSTRG.24476.2	AUR62009235	trans	NADP-dependent malic enzyme [Chenopodium quinoa]
MSTRG.24476.2	AUR62009319	trans	MLP-like protein 28 [Chenopodium quinoa]
MSTRG.24476.2	AUR62009365	trans	DNA-directed RNA polymerases IV and V subunit 2-like [Chenopodium quinoa]
MSTRG.24476.2	AUR62009386	trans	cellulose synthase A catalytic subunit 3 [UDP-forming]-like [Chenopodium quinoa]
MSTRG.24476.2	AUR62009388	trans	nuclear transcription factor Y subunit A-4-like isoform X1 [Chenopodium quinoa]
MSTRG.24476.2	AUR62009402	trans	pentatricopeptide repeat-containing protein At3g53170-like [Chenopodium quinoa]
MSTRG.24476.2	AUR62009460	trans	protein ABHD17B-like [Chenopodium quinoa]
MSTRG.24476.2	AUR62009546	trans	ubiquitin recognition factor in ER-associated degradation protein 1-like [Chenopodium quinoa]
MSTRG.24476.2	AUR62009642	trans	uncharacterized protein LOC110684135 [Chenopodium quinoa]
MSTRG.24476.2	AUR62009771	trans	CEN-like protein 2 [Chenopodium quinoa]
MSTRG.24476.2	AUR62009797	trans	probable inactive patatin-like protein 9 [Chenopodium quinoa]
MSTRG.24476.2	AUR62009824	trans	protein HOTHEAD-like [Chenopodium quinoa]
MSTRG.24476.2	AUR62009895	trans	cytochrome P450 71A1-like [Chenopodium quinoa]
MSTRG.24476.2	AUR62010076	trans	dirigent protein 23-like [Chenopodium quinoa]
MSTRG.24476.2	AUR62010168	trans	bromodomain-containing protein DDB_G0270170-like [Chenopodium quinoa]
MSTRG.24476.2	AUR62010367	trans	tRNA-dihydrouridine(47) synthase [NAD(P)(+)]-like [Chenopodium quinoa]
MSTRG.24476.2	AUR62010497	trans	methanol O-anthraniloyltransferase-like [Chenopodium quinoa]
MSTRG.24476.2	AUR62010569	trans	uncharacterized protein LOC110683933 [Chenopodium quinoa]
MSTRG.24476.2	AUR62010611	trans	paramyosin-like isoform X4 [Chenopodium quinoa]
MSTRG.24476.2	AUR62010692	trans	probable aquaporin PIP1-4 [Chenopodium quinoa]
MSTRG.24476.2	AUR62010760	trans	serine/threonine-protein phosphatase PP1 isoform X1 [Chenopodium quinoa]
MSTRG.24476.2	AUR62010762	trans	protein LURP-one-related 17-like [Chenopodium quinoa]
MSTRG.24476.2	AUR62010900	trans	golgin candidate 1-like isoform X1 [Chenopodium quinoa]
MSTRG.24476.2	AUR62010972	trans	MLP-like protein 34 [Chenopodium quinoa]
MSTRG.24476.2	AUR62010975	trans	MLP-like protein 43 [Chenopodium quinoa]
MSTRG.24476.2	AUR62010998	trans	kinesin-like protein KIN-13B [Chenopodium quinoa]
MSTRG.24476.2	AUR62011018	trans	VIN3-like protein 1 [Chenopodium quinoa]
MSTRG.24476.2	AUR62011040	trans	tudor domain-containing protein 3-like [Chenopodium quinoa]
MSTRG.24476.2	AUR62011069	trans	cytochrome P450 734A1-like [Chenopodium quinoa]
MSTRG.24476.2	AUR62011126	trans	2-alkenal reductase (NADP(+)-dependent)-like [Chenopodium quinoa]
MSTRG.24476.2	AUR62011294	trans	AAA-ATPase At3g50940-like [Chenopodium quinoa]
MSTRG.24476.2	AUR62011330	trans	guanine nucleotide-binding protein subunit beta-2-like [Chenopodium quinoa]
MSTRG.24476.2	AUR62011365	trans	probable LRR receptor-like serine/threonine-protein kinase At3g47570 [Chenopodium quinoa]
MSTRG.24476.2	AUR62011366	trans	probable LRR receptor-like serine/threonine-protein kinase At3g47570 [Chenopodium quinoa]
MSTRG.24476.2	AUR62011420	trans	hypothetical protein SOVF_162080 [Spinacia oleracea]
MSTRG.24476.2	AUR62011561	trans	polyadenylate-binding protein-interacting protein 3-like isoform X1 [Chenopodium quinoa]
MSTRG.24476.2	AUR62011586	trans	probable histone H2A variant 3 [Chenopodium quinoa]
MSTRG.24476.2	AUR62011728	trans	squamosa promoter-binding-like protein 1 [Chenopodium quinoa]
MSTRG.24476.2	AUR62011922	trans	uncharacterized protein LOC110734616 [Chenopodium quinoa]
MSTRG.24476.2	AUR62011970	trans	LOW QUALITY PROTEIN: protein SPIRRIG-like [Chenopodium quinoa]
MSTRG.24476.2	AUR62012258	trans	probable 2-oxoglutarate-dependent dioxygenase At5g05600 [Chenopodium quinoa]
MSTRG.24476.2	AUR62012260	trans	N-(5&apos;-phosphoribosyl)anthranilate isomerase 1, chloroplastic-like [Chenopodium quinoa]
MSTRG.24476.2	AUR62012350	trans	cytochrome P450 76AD1-like [Chenopodium quinoa]
MSTRG.24476.2	AUR62012432	trans	uncharacterized protein LOC110733625 [Chenopodium quinoa]
MSTRG.24476.2	AUR62012467	trans	U-box domain-containing protein 14-like [Chenopodium quinoa]
MSTRG.24476.2	AUR62012597	trans	putative receptor-like protein kinase At4g00960 [Chenopodium quinoa]
MSTRG.24476.2	AUR62012618	trans	cysteine-rich receptor-like protein kinase 10 isoform X1 [Chenopodium quinoa]
MSTRG.24476.2	AUR62012660	trans	homeobox-leucine zipper protein PROTODERMAL FACTOR 2-like [Chenopodium quinoa]
MSTRG.24476.2	AUR62012683	trans	15.4 kDa class V heat shock protein-like [Chenopodium quinoa]
MSTRG.24476.2	AUR62012765	trans	1-aminocyclopropane-1-carboxylate oxidase-like [Chenopodium quinoa]
MSTRG.24476.2	AUR62012822	trans	eukaryotic translation initiation factor 4G-like isoform X1 [Chenopodium quinoa]
MSTRG.24476.2	AUR62012981	trans	F-box protein SKIP23-like [Chenopodium quinoa]
MSTRG.24476.2	AUR62013006	trans	protein CHAPERONE-LIKE PROTEIN OF POR1, chloroplastic-like [Chenopodium quinoa]
MSTRG.24476.2	AUR62013063	trans	MADS-box protein AGL24-like [Chenopodium quinoa]
MSTRG.24476.2	AUR62013128	trans	calmodulin-binding transcription activator 2-like [Chenopodium quinoa]
MSTRG.24476.2	AUR62013134	trans	LEAF RUST 10 DISEASE-RESISTANCE LOCUS RECEPTOR-LIKE PROTEIN KINASE-like 1.2 [Chenopodium quinoa]
MSTRG.24476.2	AUR62013199	trans	3-hydroxy-3-methylglutaryl-coenzyme A reductase-like [Chenopodium quinoa]
MSTRG.24476.2	AUR62013275	trans	probable 2-oxoglutarate-dependent dioxygenase ANS [Chenopodium quinoa]
MSTRG.24476.2	AUR62013299	trans	probable glycosyltransferase At5g20260 [Chenopodium quinoa]
MSTRG.24476.2	AUR62013308	trans	uncharacterized protein LOC110725593 [Chenopodium quinoa]
MSTRG.24476.2	AUR62013343	trans	26S proteasome regulatory subunit 10B homolog A [Chenopodium quinoa]
MSTRG.24476.2	AUR62013568	trans	vacuolar iron transporter homolog 2-like [Chenopodium quinoa]
MSTRG.24476.2	AUR62013783	trans	sterol 14-demethylase-like [Chenopodium quinoa]
MSTRG.24476.2	AUR62013832	trans	large proline-rich protein BAG6-like isoform X1 [Chenopodium quinoa]
MSTRG.24476.2	AUR62013897	trans	myosin heavy chain IB-like [Chenopodium quinoa]
MSTRG.24476.2	AUR62013990	trans	uncharacterized protein LOC110694527 [Chenopodium quinoa]
MSTRG.24476.2	AUR62013997	trans	aspartic proteinase CDR1-like [Chenopodium quinoa]
MSTRG.24476.2	AUR62014053	trans	probable nucleoredoxin 1 [Chenopodium quinoa]
MSTRG.24476.2	AUR62014100	trans	zinc finger CCCH domain-containing protein 15-like [Chenopodium quinoa]
MSTRG.24476.2	AUR62014275	trans	dnaJ protein homolog [Chenopodium quinoa]
MSTRG.24476.2	AUR62014384	trans	MADS-box transcription factor 23-like isoform X1 [Chenopodium quinoa]
MSTRG.24476.2	AUR62014396	trans	cytochrome P450 83B1-like [Chenopodium quinoa]
MSTRG.24476.2	AUR62014416	trans	lysine-specific histone demethylase 1 homolog 3-like [Chenopodium quinoa]
MSTRG.24476.2	AUR62014460	trans	putative germin-like protein 2-1 [Chenopodium quinoa]
MSTRG.24476.2	AUR62014531	trans	protein PLANT CADMIUM RESISTANCE 2-like [Chenopodium quinoa]
MSTRG.24476.2	AUR62014540	trans	allene oxide cyclase, chloroplastic-like [Chenopodium quinoa]
MSTRG.24476.2	AUR62014585	trans	hypothetical protein SOVF_165810 isoform A [Spinacia oleracea]
MSTRG.24476.2	AUR62014594	trans	putative receptor-like protein kinase At4g00960 [Chenopodium quinoa]
MSTRG.24476.2	AUR62014598	trans	uncharacterized protein LOC110693541 isoform X2 [Chenopodium quinoa]
MSTRG.24476.2	AUR62014629	trans	(3S,6E)-nerolidol synthase 1-like [Chenopodium quinoa]
MSTRG.24476.2	AUR62014764	trans	serine carboxypeptidase-like 31 [Chenopodium quinoa]
MSTRG.24476.2	AUR62014803	trans	allantoinase-like isoform X1 [Chenopodium quinoa]
MSTRG.24476.2	AUR62014816	trans	WD repeat-containing protein 87-like [Chenopodium quinoa]
MSTRG.24476.2	AUR62014833	trans	uncharacterized protein LOC110693412 [Chenopodium quinoa]
MSTRG.24476.2	AUR62015394	trans	ATPase family AAA domain-containing protein At1g05910-like isoform X1 [Chenopodium quinoa]
MSTRG.24476.2	AUR62015399	trans	endonuclease III homolog 1, chloroplastic-like isoform X2 [Chenopodium quinoa]
MSTRG.24476.2	AUR62015708	trans	microtubule-associated protein TORTIFOLIA1-like [Chenopodium quinoa]
MSTRG.24476.2	AUR62015772	cis	uncharacterized protein LOC110723612 [Chenopodium quinoa]
MSTRG.24476.2	AUR62015773	cis	uncharacterized protein LOC110723613 [Chenopodium quinoa]
MSTRG.24476.2	AUR62015774	cis	hypothetical protein SOVF_159470 [Spinacia oleracea]
MSTRG.24476.2	AUR62015775	cis	uncharacterized protein LOC110723838 isoform X1 [Chenopodium quinoa]
MSTRG.24476.2	AUR62015776	cis	uncharacterized protein LOC110723839 [Chenopodium quinoa]
MSTRG.24476.2	AUR62015777	cis	reactive Intermediate Deaminase A, chloroplastic-like [Chenopodium quinoa]
MSTRG.24476.2	AUR62015778	cis	FK506-binding protein 5-like [Chenopodium quinoa]
MSTRG.24476.2	AUR62015779	cis	protein FAR1-RELATED SEQUENCE 5-like [Chenopodium quinoa]
MSTRG.24476.2	AUR62015780	both	calcium-dependent protein kinase 33-like isoform X1 [Chenopodium quinoa]
MSTRG.24476.2	AUR62015781	cis	protein translation factor SUI1 homolog 2-like [Chenopodium quinoa]
MSTRG.24476.2	AUR62015782	cis	uncharacterized protein LOC110723844 [Chenopodium quinoa]
MSTRG.24476.2	AUR62015783	cis	ATP synthase gamma chain 2, chloroplastic-like [Chenopodium quinoa]
MSTRG.24476.2	AUR62015784	cis	uncharacterized protein LOC110720715 [Chenopodium quinoa]
MSTRG.24476.2	AUR62015785	cis	uncharacterized protein LOC110723847 [Chenopodium quinoa]
MSTRG.24476.2	AUR62015786	cis	probable beta-1,3-galactosyltransferase 2 [Chenopodium quinoa]
MSTRG.24476.2	AUR62015787	cis	CASP-like protein 2D1 [Chenopodium quinoa]
MSTRG.24476.2	AUR62015788	cis	hypothetical protein SOVF_122750 [Spinacia oleracea]
MSTRG.24476.2	AUR62015789	cis	transcription factor MYB97-like [Chenopodium quinoa]
MSTRG.24476.2	AUR62015790	cis	hypothetical protein BVRB_000780 [Beta vulgaris subsp. vulgaris]
MSTRG.24476.2	AUR62015829	trans	1,4-alpha-glucan-branching enzyme 3, chloroplastic/amyloplastic-like [Chenopodium quinoa]
MSTRG.24476.2	AUR62015934	trans	40S ribosomal protein S8-like [Chenopodium quinoa]
MSTRG.24476.2	AUR62015951	trans	uncharacterized protein LOC110697036 isoform X1 [Chenopodium quinoa]
MSTRG.24476.2	AUR62015953	trans	pectin acetylesterase 9-like [Chenopodium quinoa]
MSTRG.24476.2	AUR62015967	trans	DNA-directed RNA polymerase III subunit RPC3-like [Chenopodium quinoa]
MSTRG.24476.2	AUR62016107	trans	hypersensitive-induced response protein 4 [Chenopodium quinoa]
MSTRG.24476.2	AUR62016186	trans	jasmonate-induced protein homolog [Chenopodium quinoa]
MSTRG.24476.2	AUR62016268	trans	B3 domain-containing protein Os11g0197600-like [Chenopodium quinoa]
MSTRG.24476.2	AUR62016276	trans	stress enhanced protein 2, chloroplastic-like [Chenopodium quinoa]
MSTRG.24476.2	AUR62016446	trans	hypothetical protein BVRB_9g220700 isoform B [Beta vulgaris subsp. vulgaris]
MSTRG.24476.2	AUR62016505	trans	malonate--CoA ligase-like [Chenopodium quinoa]
MSTRG.24476.2	AUR62016508	trans	probable inactive nicotinamidase At3g16190 [Chenopodium quinoa]
MSTRG.24476.2	AUR62016619	trans	prostaglandin reductase-3-like [Chenopodium quinoa]
MSTRG.24476.2	AUR62016760	trans	glucose-1-phosphate adenylyltransferase large subunit 1-like [Chenopodium quinoa]
MSTRG.24476.2	AUR62016764	trans	AAA-ATPase At3g50940-like [Chenopodium quinoa]
MSTRG.24476.2	AUR62016854	trans	pyruvate dehydrogenase E1 component subunit alpha-3, chloroplastic-like [Chenopodium quinoa]
MSTRG.24476.2	AUR62016878	trans	auxin-responsive protein SAUR21-like [Chenopodium quinoa]
MSTRG.24476.2	AUR62016994	trans	allantoinase-like isoform X1 [Chenopodium quinoa]
MSTRG.24476.2	AUR62017018	trans	probable ubiquitin-conjugating enzyme E2 24 isoform X1 [Chenopodium quinoa]
MSTRG.24476.2	AUR62017128	trans	Heat shock protein 83 [Triticum urartu]
MSTRG.24476.2	AUR62017186	trans	BTB/POZ domain-containing protein At5g41330-like [Chenopodium quinoa]
MSTRG.24476.2	AUR62017196	trans	dihydroxy-acid dehydratase, chloroplastic-like [Chenopodium quinoa]
MSTRG.24476.2	AUR62017218	trans	UDP-glycosyltransferase 79B30-like [Chenopodium quinoa]
MSTRG.24476.2	AUR62017227	trans	probable phospholipid hydroperoxide glutathione peroxidase [Chenopodium quinoa]
MSTRG.24476.2	AUR62017316	trans	MADS-box protein SOC1-like [Chenopodium quinoa]
MSTRG.24476.2	AUR62017353	trans	guard cell S-type anion channel SLAC1-like [Chenopodium quinoa]
MSTRG.24476.2	AUR62017525	trans	protein DGCR14-like [Chenopodium quinoa]
MSTRG.24476.2	AUR62017526	trans	probable serine/threonine-protein kinase WNK11 [Chenopodium quinoa]
MSTRG.24476.2	AUR62017587	trans	differentially expressed in FDCP 6 homolog [Chenopodium quinoa]
MSTRG.24476.2	AUR62017591	trans	aspartyl protease family protein 2-like [Chenopodium quinoa]
MSTRG.24476.2	AUR62017740	trans	hypothetical protein BVRB_9g202480 [Beta vulgaris subsp. vulgaris]
MSTRG.24476.2	AUR62017742	trans	putative F-box protein At3g10430 [Chenopodium quinoa]
MSTRG.24476.2	AUR62017746	trans	helicase-like transcription factor CHR28 isoform X1 [Chenopodium quinoa]
MSTRG.24476.2	AUR62017825	trans	B2 protein-like isoform X1 [Chenopodium quinoa]
MSTRG.24476.2	AUR62017867	trans	hypothetical protein BVRB_6g132470 [Beta vulgaris subsp. vulgaris]
MSTRG.24476.2	AUR62017980	trans	12-oxophytodienoate reductase 3-like [Chenopodium quinoa]
MSTRG.24476.2	AUR62017995	trans	uncharacterized protein LOC110695269 [Chenopodium quinoa]
MSTRG.24476.2	AUR62018055	trans	uncharacterized protein LOC110734988 [Chenopodium quinoa]
MSTRG.24476.2	AUR62018193	trans	glutathione S-transferase T3-like [Chenopodium quinoa]
MSTRG.24476.2	AUR62018213	trans	uncharacterized protein LOC110735136 [Chenopodium quinoa]
MSTRG.24476.2	AUR62018312	trans	AAA-ATPase At3g28580-like [Chenopodium quinoa]
MSTRG.24476.2	AUR62018343	trans	DNA polymerase I A, chloroplastic/mitochondrial-like [Chenopodium quinoa]
MSTRG.24476.2	AUR62018384	trans	uncharacterized protein LOC110711754 [Chenopodium quinoa]
MSTRG.24476.2	AUR62018424	trans	putative disease resistance protein RGA3 [Chenopodium quinoa]
MSTRG.24476.2	AUR62018506	trans	MACPF domain-containing protein At1g14780-like [Chenopodium quinoa]
MSTRG.24476.2	AUR62018541	trans	small nuclear ribonucleoprotein Sm D2-like [Chenopodium quinoa]
MSTRG.24476.2	AUR62018561	trans	protein ECERIFERUM 26-like [Chenopodium quinoa]
MSTRG.24476.2	AUR62018723	trans	zinc finger protein 11-like [Chenopodium quinoa]
MSTRG.24476.2	AUR62018758	trans	aluminum-activated malate transporter 14-like [Chenopodium quinoa]
MSTRG.24476.2	AUR62018992	trans	hypothetical protein SOVF_199730 isoform B [Spinacia oleracea]
MSTRG.24476.2	AUR62019043	trans	MADS-box protein AGL24-like [Chenopodium quinoa]
MSTRG.24476.2	AUR62019099	trans	serine/threonine-protein kinase CTR1-like [Chenopodium quinoa]
MSTRG.24476.2	AUR62019207	trans	protein EMBRYO SAC DEVELOPMENT ARREST 3, chloroplastic-like [Chenopodium quinoa]
MSTRG.24476.2	AUR62019249	trans	linoleate 13S-lipoxygenase 2-1, chloroplastic-like isoform X1 [Chenopodium quinoa]
MSTRG.24476.2	AUR62019293	trans	uncharacterized protein LOC110696023 [Chenopodium quinoa]
MSTRG.24476.2	AUR62019341	trans	bidirectional sugar transporter SWEET3-like [Chenopodium quinoa]
MSTRG.24476.2	AUR62019396	trans	probable pectinesterase/pectinesterase inhibitor 61 [Chenopodium quinoa]
MSTRG.24476.2	AUR62019553	trans	transcription activator GLK1-like isoform X1 [Chenopodium quinoa]
MSTRG.24476.2	AUR62019611	trans	probable LRR receptor-like serine/threonine-protein kinase At1g06840 isoform X1 [Chenopodium quinoa]
MSTRG.24476.2	AUR62019704	trans	C2 domain-containing protein At1g53590-like [Chenopodium quinoa]
MSTRG.24476.2	AUR62019717	trans	probable phospholipid-transporting ATPase 8 [Chenopodium quinoa]
MSTRG.24476.2	AUR62019742	trans	mitogen-activated protein kinase homolog MMK2-like [Chenopodium quinoa]
MSTRG.24476.2	AUR62019763	trans	protein LURP-one-related 17-like [Chenopodium quinoa]
MSTRG.24476.2	AUR62019795	trans	putative glucose-6-phosphate 1-epimerase [Chenopodium quinoa]
MSTRG.24476.2	AUR62019869	trans	Development/cell death domain [Macleaya cordata]
MSTRG.24476.2	AUR62019903	trans	N6-adenosine-methyltransferase MT-A70-like [Chenopodium quinoa]
MSTRG.24476.2	AUR62019916	trans	uncharacterized protein LOC110722767 [Chenopodium quinoa]
MSTRG.24476.2	AUR62019941	trans	granule-bound starch synthase 1, chloroplastic/amyloplastic-like [Chenopodium quinoa]
MSTRG.24476.2	AUR62019980	trans	ethylene-responsive transcription factor ERF038-like [Chenopodium quinoa]
MSTRG.24476.2	AUR62019990	trans	E3 ubiquitin-protein ligase HOS1-like [Chenopodium quinoa]
MSTRG.24476.2	AUR62019993	trans	serine/threonine-protein kinase CST20-like [Chenopodium quinoa]
MSTRG.24476.2	AUR62020071	trans	neutral ceramidase 2-like [Chenopodium quinoa]
MSTRG.24476.2	AUR62020127	trans	3-oxo-Delta(4,5)-steroid 5-beta-reductase [Chenopodium quinoa]
MSTRG.24476.2	AUR62020171	trans	uncharacterized protein LOC110683503 isoform X2 [Chenopodium quinoa]
MSTRG.24476.2	AUR62020229	trans	BEL1-like homeodomain protein 1 [Chenopodium quinoa]
MSTRG.24476.2	AUR62020440	trans	DEAD-box ATP-dependent RNA helicase 35-like [Chenopodium quinoa]
MSTRG.24476.2	AUR62020442	trans	uncharacterized protein LOC110723612 [Chenopodium quinoa]
MSTRG.24476.2	AUR62020583	trans	E3 ubiquitin ligase PARAQUAT TOLERANCE 3-like [Chenopodium quinoa]
MSTRG.24476.2	AUR62020858	trans	protein ECERIFERUM 26-like [Chenopodium quinoa]
MSTRG.24476.2	AUR62020926	trans	myb-related protein 306-like [Chenopodium quinoa]
MSTRG.24476.2	AUR62021028	trans	uncharacterized protein LOC110715008 [Chenopodium quinoa]
MSTRG.24476.2	AUR62021072	trans	pyruvate kinase isozyme G, chloroplastic-like [Chenopodium quinoa]
MSTRG.24476.2	AUR62021097	trans	alpha-glucosidase-like [Chenopodium quinoa]
MSTRG.24476.2	AUR62021124	trans	beta-carotene hydroxylase 2, chloroplastic-like [Chenopodium quinoa]
MSTRG.24476.2	AUR62021143	trans	protein SRC2-like [Chenopodium quinoa]
MSTRG.24476.2	AUR62021145	trans	BAHD acyltransferase DCR-like [Chenopodium quinoa]
MSTRG.24476.2	AUR62021305	trans	replication protein A 32 kDa subunit B-like [Chenopodium quinoa]
MSTRG.24476.2	AUR62021468	trans	peroxisomal fatty acid beta-oxidation multifunctional protein AIM1-like [Chenopodium quinoa]
MSTRG.24476.2	AUR62021482	trans	MLP-like protein 43 isoform X1 [Chenopodium quinoa]
MSTRG.24476.2	AUR62021558	trans	glycine-rich RNA-binding protein 2, mitochondrial-like [Chenopodium quinoa]
MSTRG.24476.2	AUR62021578	trans	uncharacterized protein LOC110726357 [Chenopodium quinoa]
MSTRG.24476.2	AUR62021583	trans	plastid division protein CDP1, chloroplastic-like [Chenopodium quinoa]
MSTRG.24476.2	AUR62021627	trans	LON peptidase N-terminal domain and RING finger protein 1-like isoform X1 [Chenopodium quinoa]
MSTRG.24476.2	AUR62021824	trans	two-pore potassium channel 1-like [Chenopodium quinoa]
MSTRG.24476.2	AUR62021833	trans	scarecrow-like protein 21 [Chenopodium quinoa]
MSTRG.24476.2	AUR62021892	trans	1-aminocyclopropane-1-carboxylate oxidase-like [Chenopodium quinoa]
MSTRG.24476.2	AUR62021911	trans	lysine-specific demethylase JMJ25-like isoform X2 [Chenopodium quinoa]
MSTRG.24476.2	AUR62021945	trans	tRNA wybutosine-synthesizing protein 2/3/4-like [Chenopodium quinoa]
MSTRG.24476.2	AUR62021973	trans	uncharacterized protein LOC110731355 [Chenopodium quinoa]
MSTRG.24476.2	AUR62022081	trans	cathepsin B-like protease 2 [Chenopodium quinoa]
MSTRG.24476.2	AUR62022145	trans	alkane hydroxylase MAH1-like [Chenopodium quinoa]
MSTRG.24476.2	AUR62022202	trans	NADP-dependent malic enzyme-like [Chenopodium quinoa]
MSTRG.24476.2	AUR62022486	trans	NAC transcription factor 29-like [Chenopodium quinoa]
MSTRG.24476.2	AUR62022569	trans	uncharacterized protein LOC110731539 isoform X1 [Chenopodium quinoa]
MSTRG.24476.2	AUR62022577	trans	glycerol-3-phosphate 2-O-acyltransferase 4-like isoform X1 [Chenopodium quinoa]
MSTRG.24476.2	AUR62022598	trans	probable receptor-like protein kinase At5g24010 [Chenopodium quinoa]
MSTRG.24476.2	AUR62022603	trans	protein BPS1, chloroplastic-like [Chenopodium quinoa]
MSTRG.24476.2	AUR62022681	trans	caffeic acid 3-O-methyltransferase-like [Chenopodium quinoa]
MSTRG.24476.2	AUR62022751	trans	homeobox-leucine zipper protein ANTHOCYANINLESS 2-like [Chenopodium quinoa]
MSTRG.24476.2	AUR62022995	trans	cytochrome P450 76AD1-like [Chenopodium quinoa]
MSTRG.24476.2	AUR62023154	trans	thioredoxin-like protein Clot [Chenopodium quinoa]
MSTRG.24476.2	AUR62023160	trans	uncharacterized protein LOC110703475 [Chenopodium quinoa]
MSTRG.24476.2	AUR62023326	trans	ferredoxin--NADP reductase, root isozyme, chloroplastic-like [Chenopodium quinoa]
MSTRG.24476.2	AUR62023474	trans	cyclic nucleotide-gated ion channel 1-like [Chenopodium quinoa]
MSTRG.24476.2	AUR62023486	trans	UDP-glycosyltransferase 72B1-like [Chenopodium quinoa]
MSTRG.24476.2	AUR62023491	trans	jasmonic acid-amido synthetase JAR1-like [Chenopodium quinoa]
MSTRG.24476.2	AUR62023499	trans	vesicle-fusing ATPase-like [Chenopodium quinoa]
MSTRG.24476.2	AUR62023529	trans	F-box/kelch-repeat protein At3g23880-like [Chenopodium quinoa]
MSTRG.24476.2	AUR62023568	trans	RAN GTPase-activating protein 2-like [Chenopodium quinoa]
MSTRG.24476.2	AUR62023744	trans	mitochondrial proton/calcium exchanger protein-like [Chenopodium quinoa]
MSTRG.24476.2	AUR62023803	trans	uncharacterized protein LOC110738745 [Chenopodium quinoa]
MSTRG.24476.2	AUR62023949	trans	glucomannan 4-beta-mannosyltransferase 2-like [Chenopodium quinoa]
MSTRG.24476.2	AUR62024047	trans	chaperone protein dnaJ C76, chloroplastic-like [Chenopodium quinoa]
MSTRG.24476.2	AUR62024048	trans	60S ribosomal protein L11-1 [Chenopodium quinoa]
MSTRG.24476.2	AUR62024199	trans	very-long-chain 3-oxoacyl-CoA reductase 1-like [Chenopodium quinoa]
MSTRG.24476.2	AUR62024225	trans	cytochrome P450 86B1-like [Chenopodium quinoa]
MSTRG.24476.2	AUR62024340	trans	polygalacturonase inhibitor 1-like [Chenopodium quinoa]
MSTRG.24476.2	AUR62024452	trans	DTW domain-containing protein 2-like [Chenopodium quinoa]
MSTRG.24476.2	AUR62024519	trans	uncharacterized protein LOC110691569 [Chenopodium quinoa]
MSTRG.24476.2	AUR62024561	trans	probable LL-diaminopimelate aminotransferase, chloroplastic isoform X2 [Chenopodium quinoa]
MSTRG.24476.2	AUR62024608	trans	probable pre-mRNA-splicing factor ATP-dependent RNA helicase DEAH2 isoform X1 [Chenopodium quinoa]
MSTRG.24476.2	AUR62024715	trans	pre-mRNA-splicing factor SLU7-like [Chenopodium quinoa]
MSTRG.24476.2	AUR62024950	trans	hypothetical protein SOVF_043350 [Spinacia oleracea]
MSTRG.24476.2	AUR62024953	trans	methylesterase 17-like [Chenopodium quinoa]
MSTRG.24476.2	AUR62025291	trans	protein TIFY 10b-like [Chenopodium quinoa]
MSTRG.24476.2	AUR62025442	trans	probable inactive receptor kinase At1g27190 [Chenopodium quinoa]
MSTRG.24476.2	AUR62025626	trans	probable disease resistance protein At1g12280 [Chenopodium quinoa]
MSTRG.24476.2	AUR62025664	trans	7-dehydrocholesterol reductase-like [Chenopodium quinoa]
MSTRG.24476.2	AUR62025814	trans	uncharacterized protein LOC110724178 [Chenopodium quinoa]
MSTRG.24476.2	AUR62026152	trans	uncharacterized protein LOC110707388 [Chenopodium quinoa]
MSTRG.24476.2	AUR62026193	trans	cold and drought-regulated protein CORA-like [Chenopodium quinoa]
MSTRG.24476.2	AUR62026282	trans	dnaJ homolog subfamily B member 1-like [Chenopodium quinoa]
MSTRG.24476.2	AUR62026316	trans	proteoglycan 4-like isoform X1 [Chenopodium quinoa]
MSTRG.24476.2	AUR62026328	trans	paired amphipathic helix protein Sin3-like 4 [Chenopodium quinoa]
MSTRG.24476.2	AUR62026367	trans	3-ketoacyl-CoA synthase 11-like [Chenopodium quinoa]
MSTRG.24476.2	AUR62026369	trans	alanine--glyoxylate aminotransferase 2 homolog 3, mitochondrial-like [Chenopodium quinoa]
MSTRG.24476.2	AUR62026518	trans	UDP-glycosyltransferase 79B3-like [Chenopodium quinoa]
MSTRG.24476.2	AUR62026631	trans	probable choline kinase 1 [Chenopodium quinoa]
MSTRG.24476.2	AUR62026686	trans	glycine-rich cell wall structural protein 2-like [Chenopodium quinoa]
MSTRG.24476.2	AUR62026798	trans	scarecrow-like protein 1 [Chenopodium quinoa]
MSTRG.24476.2	AUR62026870	trans	pre-mRNA-splicing factor prp12-like isoform X1 [Chenopodium quinoa]
MSTRG.24476.2	AUR62026974	trans	alpha carbonic anhydrase 7-like [Chenopodium quinoa]
MSTRG.24476.2	AUR62027058	trans	PREDICTED: amino acid transporter ANT1-like [Beta vulgaris subsp. vulgaris]
MSTRG.24476.2	AUR62027158	trans	alkane hydroxylase MAH1-like [Chenopodium quinoa]
MSTRG.24476.2	AUR62027193	trans	receptor kinase-like protein Xa21 [Chenopodium quinoa]
MSTRG.24476.2	AUR62027200	trans	LOW QUALITY PROTEIN: ATP-dependent RNA helicase DEAH12, chloroplastic-like [Chenopodium quinoa]
MSTRG.24476.2	AUR62027403	trans	endochitinase EP3-like [Chenopodium quinoa]
MSTRG.24476.2	AUR62027560	trans	uncharacterized protein LOC110690063 isoform X1 [Chenopodium quinoa]
MSTRG.24476.2	AUR62027668	trans	dormancy-associated protein 2-like [Chenopodium quinoa]
MSTRG.24476.2	AUR62027844	trans	esterase AGAP003155-like [Chenopodium quinoa]
MSTRG.24476.2	AUR62027882	trans	MADS-box protein JOINTLESS-like isoform X2 [Chenopodium quinoa]
MSTRG.24476.2	AUR62028124	trans	membrane protein of ER body-like protein isoform X2 [Chenopodium quinoa]
MSTRG.24476.2	AUR62028143	trans	non-symbiotic hemoglobin 2-like [Chenopodium quinoa]
MSTRG.24476.2	AUR62028181	trans	TOM1-like protein 1 [Chenopodium quinoa]
MSTRG.24476.2	AUR62028280	trans	RRP12-like protein [Chenopodium quinoa]
MSTRG.24476.2	AUR62028281	trans	RRP12-like protein [Chenopodium quinoa]
MSTRG.24476.2	AUR62028298	trans	protein TIFY 10B-like [Chenopodium quinoa]
MSTRG.24476.2	AUR62028557	trans	purple acid phosphatase 22-like [Chenopodium quinoa]
MSTRG.24476.2	AUR62028574	trans	alanine--tRNA ligase-like [Chenopodium quinoa]
MSTRG.24476.2	AUR62028612	trans	7-deoxyloganetin glucosyltransferase-like isoform X2 [Chenopodium quinoa]
MSTRG.24476.2	AUR62028735	trans	DEAD-box ATP-dependent RNA helicase 20-like [Chenopodium quinoa]
MSTRG.24476.2	AUR62028780	trans	miraculin-like [Chenopodium quinoa]
MSTRG.24476.2	AUR62028795	trans	uncharacterized protein LOC110690403 isoform X1 [Chenopodium quinoa]
MSTRG.24476.2	AUR62028824	trans	SNF1-related protein kinase regulatory subunit gamma-1-like [Chenopodium quinoa]
MSTRG.24476.2	AUR62028861	trans	hypothetical protein BVRB_005390 [Beta vulgaris subsp. vulgaris]
MSTRG.24476.2	AUR62028912	trans	uncharacterized protein LOC110690536 [Chenopodium quinoa]
MSTRG.24476.2	AUR62029250	trans	(-)-germacrene D synthase-like isoform X1 [Chenopodium quinoa]
MSTRG.24476.2	AUR62029349	trans	uncharacterized protein LOC110693236 [Chenopodium quinoa]
MSTRG.24476.2	AUR62029615	trans	uncharacterized protein LOC110739724 isoform X1 [Chenopodium quinoa]
MSTRG.24476.2	AUR62029665	trans	uncharacterized protein LOC110739796 [Chenopodium quinoa]
MSTRG.24476.2	AUR62029721	trans	non-specific lipid-transfer protein-like [Chenopodium quinoa]
MSTRG.24476.2	AUR62030130	trans	CSC1-like protein ERD4 [Chenopodium quinoa]
MSTRG.24476.2	AUR62030216	trans	SUPPRESSOR OF ABI3-5-like isoform X3 [Chenopodium quinoa]
MSTRG.24476.2	AUR62030227	trans	exocyst complex component SEC6-like [Chenopodium quinoa]
MSTRG.24476.2	AUR62030384	trans	uncharacterized protein LOC110710649 [Chenopodium quinoa]
MSTRG.24476.2	AUR62030430	trans	polyadenylate-binding protein 2-like [Chenopodium quinoa]
MSTRG.24476.2	AUR62030478	trans	early light-induced protein 2, chloroplastic-like [Chenopodium quinoa]
MSTRG.24476.2	AUR62030666	trans	IST1 homolog [Chenopodium quinoa]
MSTRG.24476.2	AUR62030680	trans	potassium channel AKT1-like [Chenopodium quinoa]
MSTRG.24476.2	AUR62030819	trans	early light-induced protein 1, chloroplastic-like [Chenopodium quinoa]
MSTRG.24476.2	AUR62031037	trans	UDP-glycosyltransferase 74B1-like [Chenopodium quinoa]
MSTRG.24476.2	AUR62031256	trans	pollen-specific protein SF21-like isoform X1 [Chenopodium quinoa]
MSTRG.24476.2	AUR62031368	trans	uncharacterized protein LOC110693817 isoform X1 [Chenopodium quinoa]
MSTRG.24476.2	AUR62031532	trans	uncharacterized protein PFB0145c-like [Chenopodium quinoa]
MSTRG.24476.2	AUR62031604	trans	probable WRKY transcription factor 40 [Chenopodium quinoa]
MSTRG.24476.2	AUR62031693	trans	probable carboxylesterase 6 [Chenopodium quinoa]
MSTRG.24476.2	AUR62031784	trans	synaptotagmin-3-like [Chenopodium quinoa]
MSTRG.24476.2	AUR62031908	trans	ABC transporter G family member 35-like [Chenopodium quinoa]
MSTRG.24476.2	AUR62031910	trans	NADP-dependent malic enzyme-like [Chenopodium quinoa]
MSTRG.24476.2	AUR62032089	trans	peroxisomal 2,4-dienoyl-CoA reductase-like [Chenopodium quinoa]
MSTRG.24476.2	AUR62032127	trans	MADS-box protein CMB1-like [Chenopodium quinoa]
MSTRG.24476.2	AUR62032307	trans	methylcrotonoyl-CoA carboxylase subunit alpha, mitochondrial-like isoform X1 [Chenopodium quinoa]
MSTRG.24476.2	AUR62032441	trans	3-ketoacyl-CoA synthase 10-like [Chenopodium quinoa]
MSTRG.24476.2	AUR62032575	trans	probable carboxylesterase 6 [Chenopodium quinoa]
MSTRG.24476.2	AUR62032691	trans	glutamate dehydrogenase B-like [Chenopodium quinoa]
MSTRG.24476.2	AUR62032766	trans	external alternative NAD(P)H-ubiquinone oxidoreductase B1, mitochondrial-like [Chenopodium quinoa]
MSTRG.24476.2	AUR62032886	trans	serine hydroxymethyltransferase, mitochondrial [Chenopodium quinoa]
MSTRG.24476.2	AUR62033220	trans	afadin- and alpha-actinin-binding protein-like isoform X1 [Chenopodium quinoa]
MSTRG.24476.2	AUR62033259	trans	uncharacterized protein LOC110692303 [Chenopodium quinoa]
MSTRG.24476.2	AUR62033383	trans	MADS-box protein SOC1-like [Chenopodium quinoa]
MSTRG.24476.2	AUR62033395	trans	probable strigolactone esterase DAD2 [Chenopodium quinoa]
MSTRG.24476.2	AUR62033397	trans	aldehyde dehydrogenase family 2 member C4-like [Chenopodium quinoa]
MSTRG.24476.2	AUR62033511	trans	purple acid phosphatase 22-like [Chenopodium quinoa]
MSTRG.24476.2	AUR62033541	trans	methylsterol monooxygenase 1-1-like [Chenopodium quinoa]
MSTRG.24476.2	AUR62033584	trans	histone deacetylase HDT1-like isoform X2 [Chenopodium quinoa]
MSTRG.24476.2	AUR62033587	trans	enolase-like [Chenopodium quinoa]
MSTRG.24476.2	AUR62033751	trans	pre-mRNA-splicing factor SPF27 homolog isoform X1 [Chenopodium quinoa]
MSTRG.24476.2	AUR62033782	trans	uncharacterized protein LOC110694655 [Chenopodium quinoa]
MSTRG.24476.2	AUR62033983	trans	ribosome maturation protein SBDS-like [Chenopodium quinoa]
MSTRG.24476.2	AUR62034087	trans	mitotic checkpoint protein BUB3.2 [Chenopodium quinoa]
MSTRG.24476.2	AUR62034183	trans	hypothetical protein SOVF_097000 [Spinacia oleracea]
MSTRG.24476.2	AUR62035246	trans	protein NRT1/ PTR FAMILY 3.1-like [Chenopodium quinoa]
MSTRG.24476.2	AUR62035417	trans	phosphoglycerate mutase-like protein 1 [Chenopodium quinoa]
MSTRG.24476.2	AUR62035604	trans	uncharacterized protein LOC110738885 isoform X1 [Chenopodium quinoa]
MSTRG.24476.2	AUR62035655	trans	disease resistance protein RPM1-like [Chenopodium quinoa]
MSTRG.24476.2	AUR62035741	trans	probable cytokinin riboside 5&apos;-monophosphate phosphoribohydrolase LOGL10 [Chenopodium quinoa]
MSTRG.24476.2	AUR62035804	trans	uncharacterized protein LOC110728811 [Chenopodium quinoa]
MSTRG.24476.2	AUR62035864	trans	dormancy-associated protein 2-like [Chenopodium quinoa]
MSTRG.24476.2	AUR62035983	trans	myosin-11-like [Chenopodium quinoa]
MSTRG.24476.2	AUR62036230	trans	RNA-directed DNA methylation 4-like [Chenopodium quinoa]
MSTRG.24476.2	AUR62036279	trans	probable cyclic nucleotide-gated ion channel 5 isoform X2 [Chenopodium quinoa]
MSTRG.24476.2	AUR62036344	trans	ubiquitin carboxyl-terminal hydrolase 8-like isoform X1 [Chenopodium quinoa]
MSTRG.24476.2	AUR62036435	trans	probable ATP-dependent RNA helicase ddx20 [Chenopodium quinoa]
MSTRG.24476.2	AUR62036859	trans	BTB/POZ domain-containing protein At2g30600-like [Chenopodium quinoa]
MSTRG.24476.2	AUR62036907	trans	dehydrin ERD14-like [Chenopodium quinoa]
MSTRG.24476.2	AUR62037030	trans	heterogeneous nuclear ribonucleoprotein Q-like [Chenopodium quinoa]
MSTRG.24476.2	AUR62037049	trans	NDR1/HIN1-like protein 3 [Chenopodium quinoa]
MSTRG.24476.2	AUR62037526	trans	uncharacterized protein LOC110711127 [Chenopodium quinoa]
MSTRG.24476.2	AUR62037551	trans	germin-like protein [Chenopodium quinoa]
MSTRG.24476.2	AUR62037553	trans	alpha-1,3/1,6-mannosyltransferase ALG2-like [Chenopodium quinoa]
MSTRG.24476.2	AUR62037593	trans	universal stress protein A-like protein [Chenopodium quinoa]
MSTRG.24476.2	AUR62038074	trans	glucose and ribitol dehydrogenase-like [Chenopodium quinoa]
MSTRG.24476.2	AUR62038320	trans	inorganic pyrophosphatase 1-like [Chenopodium quinoa]
MSTRG.24476.2	AUR62038829	trans	uncharacterized protein LOC110724442 isoform X2 [Chenopodium quinoa]
MSTRG.24476.2	AUR62038889	trans	ADP,ATP carrier protein-like [Chenopodium quinoa]
MSTRG.24476.2	AUR62039019	trans	phosphoenolpyruvate carboxylase 1-like [Chenopodium quinoa]
MSTRG.24476.2	AUR62039099	trans	uncharacterized protein LOC110716470 [Chenopodium quinoa]
MSTRG.24476.2	AUR62039312	trans	patatin-like protein 2 [Chenopodium quinoa]
MSTRG.24476.2	AUR62039431	trans	metalloendoproteinase 3-MMP-like [Chenopodium quinoa]
MSTRG.24476.2	AUR62039481	trans	protein transport protein Sec61 subunit alpha-like [Chenopodium quinoa]
MSTRG.24476.2	AUR62039511	trans	hypothetical protein ARALYDRAFT_344851 [Arabidopsis lyrata subsp. lyrata]
MSTRG.24476.2	AUR62039569	trans	receptor-like serine/threonine-protein kinase At1g78530 isoform X1 [Chenopodium quinoa]
MSTRG.24476.2	AUR62039674	trans	truncated transcription factor CAULIFLOWER A-like [Chenopodium quinoa]
MSTRG.24476.2	AUR62039854	trans	glucan endo-1,3-beta-glucosidase-like [Chenopodium quinoa]
MSTRG.24476.2	AUR62039944	trans	oxysterol-binding protein-related protein 2B-like isoform X2 [Chenopodium quinoa]
MSTRG.24476.2	AUR62040018	trans	E3 ubiquitin-protein ligase UPL4-like isoform X2 [Chenopodium quinoa]
MSTRG.24476.2	AUR62040369	trans	kinesin-like protein KIN-13A [Chenopodium quinoa]
MSTRG.24476.2	AUR62040443	trans	PREDICTED: peroxidase P7-like isoform X2 [Musa acuminata subsp. malaccensis]
MSTRG.24476.2	AUR62040578	trans	leucine-rich repeat receptor protein kinase EMS1-like [Chenopodium quinoa]
MSTRG.24476.2	AUR62040595	trans	abscisic stress-ripening protein 2-like [Chenopodium quinoa]
MSTRG.24476.2	AUR62040599	trans	probable peroxisomal membrane protein PEX13 [Chenopodium quinoa]
MSTRG.24476.2	AUR62040723	trans	ATP sulfurylase 1, chloroplastic-like [Chenopodium quinoa]
MSTRG.24476.2	AUR62040756	trans	PREDICTED: 60S ribosomal protein L22-3 [Beta vulgaris subsp. vulgaris]
MSTRG.24476.2	AUR62040757	trans	PREDICTED: 60S ribosomal protein L22-3 [Beta vulgaris subsp. vulgaris]
MSTRG.24476.2	AUR62040851	trans	regulatory protein NPR5-like [Chenopodium quinoa]
MSTRG.24476.2	AUR62040981	trans	uncharacterized protein LOC110711460 isoform X1 [Chenopodium quinoa]
MSTRG.24476.2	AUR62041158	trans	mannose/glucose-specific lectin-like [Chenopodium quinoa]
MSTRG.24476.2	AUR62041184	trans	protein RRP6-like 2 isoform X1 [Chenopodium quinoa]
MSTRG.24476.2	AUR62041410	trans	calmodulin-binding transcription activator 5-like isoform X1 [Chenopodium quinoa]
MSTRG.24476.2	AUR62041537	trans	phosphatidylinositol-3-phosphatase myotubularin-1-like isoform X1 [Chenopodium quinoa]
MSTRG.24476.2	AUR62041615	trans	two-component response regulator-like PRR73 [Chenopodium quinoa]
MSTRG.24476.2	AUR62041688	trans	auxin response factor 2B-like isoform X2 [Chenopodium quinoa]
MSTRG.24476.2	AUR62041749	trans	adenosine kinase 2-like [Chenopodium quinoa]
MSTRG.24476.2	AUR62041817	trans	protein transport protein Sec61 subunit alpha-like [Chenopodium quinoa]
MSTRG.24476.2	AUR62042174	trans	probable protein phosphatase 2C 12 [Chenopodium quinoa]
MSTRG.24476.2	AUR62042185	trans	CASP-like protein 5A2 [Chenopodium quinoa]
MSTRG.24476.2	AUR62042332	trans	hypothetical protein BevumaM_p155 (mitochondrion) [Beta vulgaris subsp. maritima]
MSTRG.24476.2	AUR62042408	trans	methyl-CpG-binding domain-containing protein 9-like [Chenopodium quinoa]
MSTRG.24476.2	AUR62042473	trans	heterogeneous nuclear ribonucleoprotein Q-like isoform X2 [Chenopodium quinoa]
MSTRG.24476.2	AUR62042474	trans	ADP,ATP carrier protein-like [Chenopodium quinoa]
MSTRG.24476.2	AUR62042789	trans	protein arginine N-methyltransferase 1.6-like isoform X1 [Chenopodium quinoa]
MSTRG.24476.2	AUR62042817	trans	hypothetical protein SOVF_140320 [Spinacia oleracea]
MSTRG.24476.2	AUR62042953	trans	hypothetical protein SOVF_091020 isoform A [Spinacia oleracea]
MSTRG.24476.2	AUR62043038	trans	Structural maintenance of chromosomes protein 4 [Glycine soja]
MSTRG.24476.2	AUR62043048	trans	vacuolar-processing enzyme-like [Chenopodium quinoa]
MSTRG.24476.2	AUR62043230	trans	choline monooxygenase, chloroplastic [Chenopodium quinoa]
MSTRG.24476.2	AUR62043278	trans	uncharacterized protein LOC110682784 [Chenopodium quinoa]
MSTRG.24476.2	AUR62043313	trans	protein real-time-like [Chenopodium quinoa]
MSTRG.24476.2	AUR62043467	trans	putative lactoylglutathione lyase [Chenopodium quinoa]
MSTRG.24476.2	AUR62043650	trans	amino acid permease 8-like [Chenopodium quinoa]
MSTRG.24476.2	AUR62043776	trans	beta-D-xylosidase 1-like [Chenopodium quinoa]
MSTRG.24476.2	AUR62043779	trans	miraculin-like [Chenopodium quinoa]
MSTRG.24476.2	AUR62044230	trans	caldesmon-like isoform X2 [Chenopodium quinoa]
MSTRG.24476.2	AUR62044293	trans	caldesmon-like isoform X2 [Chenopodium quinoa]
MSTRG.24476.2	AUR62044368	trans	low-temperature-induced cysteine proteinase-like [Chenopodium quinoa]
MSTRG.24476.2	AUR62044431	trans	peroxidase 12-like [Chenopodium quinoa]
MSTRG.24476.2	AUR62044674	trans	probable 2-oxoglutarate-dependent dioxygenase At5g05600 [Chenopodium quinoa]
MSTRG.24476.2	Chenopodium_quinoa_newGene_11913	trans	uncharacterized protein LOC110681914 [Chenopodium quinoa]
MSTRG.24476.2	Chenopodium_quinoa_newGene_149	trans	--
MSTRG.24476.2	Chenopodium_quinoa_newGene_16468	trans	uncharacterized protein LOC110776087 [Spinacia oleracea]
MSTRG.24476.2	Chenopodium_quinoa_newGene_18432	trans	uncharacterized protein LOC110689162 isoform X1 [Chenopodium quinoa]
MSTRG.24476.2	Chenopodium_quinoa_newGene_19071	trans	uncharacterized protein LOC110699547 [Chenopodium quinoa]
MSTRG.24476.2	Chenopodium_quinoa_newGene_19608	trans	1,4-dihydroxy-2-naphthoyl-CoA thioesterase 1-like [Chenopodium quinoa]
MSTRG.24476.2	Chenopodium_quinoa_newGene_19728	trans	uncharacterized protein LOC110692913 [Chenopodium quinoa]
MSTRG.24476.2	Chenopodium_quinoa_newGene_21236	trans	uncharacterized protein LOC110693238 isoform X1 [Chenopodium quinoa]
MSTRG.24476.2	Chenopodium_quinoa_newGene_25103	trans	glycine-rich protein 3-like [Chenopodium quinoa]
MSTRG.24476.2	Chenopodium_quinoa_newGene_2554	trans	uncharacterized protein LOC110721380 [Chenopodium quinoa]
MSTRG.24476.2	Chenopodium_quinoa_newGene_28261	trans	uncharacterized protein LOC110696272 isoform X1 [Chenopodium quinoa]
MSTRG.24476.2	Chenopodium_quinoa_newGene_30095	trans	40S ribosomal protein S30 [Chenopodium quinoa]
MSTRG.24476.2	Chenopodium_quinoa_newGene_31203	trans	phosphoethanolamine N-methyltransferase-like isoform X1 [Chenopodium quinoa]
MSTRG.24476.2	Chenopodium_quinoa_newGene_4833	trans	--
MSTRG.24476.2	Chenopodium_quinoa_newGene_6570	trans	--
MSTRG.24476.2	Chenopodium_quinoa_newGene_9133	trans	uncharacterized protein LOC110720816 [Chenopodium quinoa]
MSTRG.24476.2	Chenopodium_quinoa_newGene_9356	trans	L-ascorbate peroxidase 3-like [Chenopodium quinoa]
MSTRG.24476.2	Chenopodium_quinoa_newGene_9472	trans	hypothetical protein SOVF_080320 [Spinacia oleracea]
MSTRG.31245.3	AUR62001332	trans	reticulon-like protein B22 [Chenopodium quinoa]
MSTRG.31245.3	AUR62002803	trans	valine--tRNA ligase, mitochondrial 1-like [Chenopodium quinoa]
MSTRG.31245.3	AUR62002908	trans	GDT1-like protein 5 [Chenopodium quinoa]
MSTRG.31245.3	AUR62003874	trans	uncharacterized protein LOC110682298 isoform X2 [Chenopodium quinoa]
MSTRG.31245.3	AUR62004720	trans	uncharacterized protein LOC110713980 [Chenopodium quinoa]
MSTRG.31245.3	AUR62004959	trans	protein ACCELERATED CELL DEATH 6-like [Chenopodium quinoa]
MSTRG.31245.3	AUR62005186	trans	probable histone H2A.2 [Chenopodium quinoa]
MSTRG.31245.3	AUR62006554	trans	uncharacterized protein LOC110700987 isoform X1 [Chenopodium quinoa]
MSTRG.31245.3	AUR62006926	trans	ubiquitin receptor RAD23c-like [Chenopodium quinoa]
MSTRG.31245.3	AUR62010910	trans	25.3 kDa vesicle transport protein [Chenopodium quinoa]
MSTRG.31245.3	AUR62013662	trans	uncharacterized protein LOC110721456 [Chenopodium quinoa]
MSTRG.31245.3	AUR62014535	trans	RHOMBOID-like protein 9, chloroplastic [Chenopodium quinoa]
MSTRG.31245.3	AUR62014863	trans	protein NUCLEAR FUSION DEFECTIVE 6, chloroplastic/mitochondrial-like isoform X1 [Chenopodium quinoa]
MSTRG.31245.3	AUR62015184	trans	organic cation/carnitine transporter 3-like [Chenopodium quinoa]
MSTRG.31245.3	AUR62015218	trans	MAP3K epsilon protein kinase 1-like [Chenopodium quinoa]
MSTRG.31245.3	AUR62015900	trans	syntaxin-52-like [Chenopodium quinoa]
MSTRG.31245.3	AUR62017012	trans	proline-, glutamic acid- and leucine-rich protein 1-like [Chenopodium quinoa]
MSTRG.31245.3	AUR62017074	trans	PREDICTED: yrdC domain-containing protein, mitochondrial [Beta vulgaris subsp. vulgaris]
MSTRG.31245.3	AUR62017355	trans	probable aminotransferase ACS10 [Chenopodium quinoa]
MSTRG.31245.3	AUR62018417	trans	uncharacterized protein LOC110711536 isoform X1 [Chenopodium quinoa]
MSTRG.31245.3	AUR62019652	trans	Endoplasmic reticulum oxidoreductin-1 [Zea mays]
MSTRG.31245.3	AUR62019893	trans	ORM1-like protein 2 [Chenopodium quinoa]
MSTRG.31245.3	AUR62020962	trans	myb family transcription factor PHL7-like isoform X1 [Chenopodium quinoa]
MSTRG.31245.3	AUR62023612	trans	uncharacterized protein LOC110725310 [Chenopodium quinoa]
MSTRG.31245.3	AUR62025097	trans	L-ascorbate oxidase homolog [Chenopodium quinoa]
MSTRG.31245.3	AUR62026120	trans	U4/U6 small nuclear ribonucleoprotein PRP4-like protein [Chenopodium quinoa]
MSTRG.31245.3	AUR62027603	trans	high mobility group B protein 14-like [Chenopodium quinoa]
MSTRG.31245.3	AUR62027850	trans	DDB1- and CUL4-associated factor 6-like isoform X1 [Chenopodium quinoa]
MSTRG.31245.3	AUR62028419	trans	uncharacterized protein LOC110695610 [Chenopodium quinoa]
MSTRG.31245.3	AUR62029708	trans	40S ribosomal protein S26-1-like [Chenopodium quinoa]
MSTRG.31245.3	AUR62030264	trans	pentatricopeptide repeat-containing protein At1g09220, mitochondrial-like [Chenopodium quinoa]
MSTRG.31245.3	AUR62030461	trans	F-box protein SKIP23-like [Chenopodium quinoa]
MSTRG.31245.3	AUR62032360	trans	probable xyloglucan endotransglucosylase/hydrolase protein 23 [Chenopodium quinoa]
MSTRG.31245.3	AUR62032460	trans	uncharacterized protein LOC110687966 [Chenopodium quinoa]
MSTRG.31245.3	AUR62032705	trans	hypothetical protein SOVF_080010 [Spinacia oleracea]
MSTRG.31245.3	AUR62036824	trans	hypothetical protein SOVF_090960 [Spinacia oleracea]
MSTRG.31245.3	AUR62039142	trans	chitin elicitor receptor kinase 1-like [Chenopodium quinoa]
MSTRG.31245.3	AUR62039465	trans	WEB family protein At5g16730, chloroplastic-like [Chenopodium quinoa]
MSTRG.31245.3	AUR62040119	cis	uncharacterized protein LOC110686823 [Chenopodium quinoa]
MSTRG.31245.3	AUR62040429	trans	putative RING-H2 finger protein ATL71 [Chenopodium quinoa]
MSTRG.31245.3	AUR62041773	trans	kinesin-like protein KIN-10B isoform X2 [Chenopodium quinoa]
MSTRG.31245.3	AUR62043070	trans	transcription termination factor MTERF5, chloroplastic-like isoform X2 [Chenopodium quinoa]
MSTRG.31245.3	AUR62043660	trans	PRA1 family protein A1-like [Chenopodium quinoa]
MSTRG.31245.3	Chenopodium_quinoa_newGene_205	trans	putative cysteine proteinase inhibitor 7 isoform X1 [Chenopodium quinoa]
MSTRG.31245.3	Chenopodium_quinoa_newGene_21994	trans	--
MSTRG.31245.3	Chenopodium_quinoa_newGene_6056	trans	uncharacterized protein LOC110784683 [Spinacia oleracea]
MSTRG.31245.3	Chenopodium_quinoa_newGene_9916	trans	uncharacterized protein LOC110725079 [Chenopodium quinoa]
MSTRG.53750.2	AUR62002620	trans	PTI1-like tyrosine-protein kinase 1 isoform X1 [Chenopodium quinoa]
MSTRG.53750.2	AUR62003682	trans	probable glycosyltransferase At5g03795 [Chenopodium quinoa]
MSTRG.53750.2	AUR62004318	trans	bifunctional protein FolD 4, chloroplastic-like isoform X2 [Chenopodium quinoa]
MSTRG.53750.2	AUR62004376	trans	uncharacterized protein LOC110713954 [Chenopodium quinoa]
MSTRG.53750.2	AUR62004607	trans	protein NRT1/ PTR FAMILY 5.10-like isoform X1 [Chenopodium quinoa]
MSTRG.53750.2	AUR62004900	trans	ankyrin-3-like [Chenopodium quinoa]
MSTRG.53750.2	AUR62008198	trans	phosphoenolpyruvate/phosphate translocator 1, chloroplastic-like [Chenopodium quinoa]
MSTRG.53750.2	AUR62009251	trans	ankyrin repeat-containing protein BDA1-like [Chenopodium quinoa]
MSTRG.53750.2	AUR62010131	trans	hypothetical protein SOVF_126270 [Spinacia oleracea]
MSTRG.53750.2	AUR62010681	trans	uncharacterized protein LOC110719529 [Chenopodium quinoa]
MSTRG.53750.2	AUR62010814	trans	high mobility group B protein 13-like isoform X2 [Chenopodium quinoa]
MSTRG.53750.2	AUR62010894	trans	cytochrome B5-like protein isoform X2 [Chenopodium quinoa]
MSTRG.53750.2	AUR62011013	trans	leucine-rich repeat extensin-like protein 3 [Chenopodium quinoa]
MSTRG.53750.2	AUR62012195	trans	PREDICTED: probable leucine-rich repeat receptor-like protein kinase At5g49770 isoform X5 [Beta vulgaris subsp. vulgaris]
MSTRG.53750.2	AUR62012630	trans	cysteine-rich receptor-like protein kinase 5 isoform X1 [Chenopodium quinoa]
MSTRG.53750.2	AUR62013988	trans	protein RICE SALT SENSITIVE 3-like [Chenopodium quinoa]
MSTRG.53750.2	AUR62014340	trans	long chain acyl-CoA synthetase 9, chloroplastic-like [Chenopodium quinoa]
MSTRG.53750.2	AUR62014654	trans	WD repeat-containing protein 55-like [Chenopodium quinoa]
MSTRG.53750.2	AUR62015599	trans	myosin-2-like [Chenopodium quinoa]
MSTRG.53750.2	AUR62015928	trans	hypothetical protein SOVF_082830 [Spinacia oleracea]
MSTRG.53750.2	AUR62017159	trans	kinesin-like protein KIN-14F [Chenopodium quinoa]
MSTRG.53750.2	AUR62017862	trans	pentatricopeptide repeat-containing protein At1g30610, chloroplastic-like isoform X2 [Chenopodium quinoa]
MSTRG.53750.2	AUR62017948	trans	ribonuclease P protein subunit p25-like protein [Chenopodium quinoa]
MSTRG.53750.2	AUR62020113	trans	general transcription factor IIE subunit 2-like [Chenopodium quinoa]
MSTRG.53750.2	AUR62020710	trans	methyl-CpG-binding domain-containing protein 2-like [Chenopodium quinoa]
MSTRG.53750.2	AUR62021527	trans	heavy metal-associated isoprenylated plant protein 35-like [Chenopodium quinoa]
MSTRG.53750.2	AUR62021757	trans	protein NUCLEAR FUSION DEFECTIVE 4-like [Chenopodium quinoa]
MSTRG.53750.2	AUR62026853	trans	aspartyl protease AED3-like [Chenopodium quinoa]
MSTRG.53750.2	AUR62027184	trans	GLABRA2 expression modulator-like [Chenopodium quinoa]
MSTRG.53750.2	AUR62027299	trans	SH3 domain-containing protein 2-like isoform X1 [Chenopodium quinoa]
MSTRG.53750.2	AUR62027441	trans	zinc finger BED domain-containing protein RICESLEEPER 4-like [Chenopodium quinoa]
MSTRG.53750.2	AUR62028599	trans	tRNA (guanine-N(7)-)-methyltransferase non-catalytic subunit wdr4-like [Chenopodium quinoa]
MSTRG.53750.2	AUR62029378	trans	uncharacterized protein LOC110693268 [Chenopodium quinoa]
MSTRG.53750.2	AUR62030709	trans	NADPH-dependent aldo-keto reductase, chloroplastic-like isoform X1 [Chenopodium quinoa]
MSTRG.53750.2	AUR62030734	trans	serine/threonine-protein kinase RIPK-like [Chenopodium quinoa]
MSTRG.53750.2	AUR62030895	trans	uncharacterized protein At4g19900-like [Chenopodium quinoa]
MSTRG.53750.2	AUR62032859	trans	uncharacterized protein LOC110706392 isoform X2 [Chenopodium quinoa]
MSTRG.53750.2	AUR62033646	trans	protein tesmin/TSO1-like CXC 2 isoform X1 [Chenopodium quinoa]
MSTRG.53750.2	AUR62034491	cis	neutral/alkaline invertase 3, chloroplastic-like [Chenopodium quinoa]
MSTRG.53750.2	AUR62037203	trans	F-box protein SKIP5-like [Chenopodium quinoa]
MSTRG.53750.2	AUR62037894	trans	PREDICTED: probable 3-deoxy-D-manno-octulosonic acid transferase, mitochondrial isoform X2 [Vitis vinifera]
MSTRG.53750.2	AUR62038246	trans	small RNA degrading nuclease 1-like [Chenopodium quinoa]
MSTRG.53750.2	AUR62038821	trans	cell division control protein 45 homolog [Chenopodium quinoa]
MSTRG.53750.2	AUR62039361	trans	uncharacterized protein LOC110715315 [Chenopodium quinoa]
MSTRG.53750.2	AUR62039694	trans	ethylene-responsive transcription factor TINY-like [Chenopodium quinoa]
MSTRG.53750.2	AUR62040254	trans	BTB/POZ domain-containing protein NPY4-like [Chenopodium quinoa]
MSTRG.53750.2	AUR62041872	trans	dihydroorotase, mitochondrial-like [Chenopodium quinoa]
MSTRG.53750.2	AUR62042024	trans	uncharacterized protein LOC110738257 [Chenopodium quinoa]
MSTRG.53750.2	AUR62043152	trans	DEAD-box ATP-dependent RNA helicase 57-like [Chenopodium quinoa]
MSTRG.53750.2	Chenopodium_quinoa_newGene_15286	trans	protein ALP1-like [Chenopodium quinoa]
MSTRG.53750.2	Chenopodium_quinoa_newGene_5647	trans	--
MSTRG.55054.4	AUR62001831	trans	40S ribosomal protein S15a-1-like [Chenopodium quinoa]
MSTRG.55054.4	AUR62002486	trans	uncharacterized protein LOC110738655 [Chenopodium quinoa]
MSTRG.55054.4	AUR62003949	trans	probable indole-3-acetic acid-amido synthetase GH3.1 isoform X1 [Chenopodium quinoa]
MSTRG.55054.4	AUR62004226	trans	NADH dehydrogenase [ubiquinone] 1 alpha subcomplex subunit 2-like [Chenopodium quinoa]
MSTRG.55054.4	AUR62004653	trans	histidinol-phosphate aminotransferase, chloroplastic-like isoform X1 [Chenopodium quinoa]
MSTRG.55054.4	AUR62004832	trans	protein LIGHT-DEPENDENT SHORT HYPOCOTYLS 4-like [Chenopodium quinoa]
MSTRG.55054.4	AUR62005536	trans	photosystem II core complex proteins psbY, chloroplastic-like [Chenopodium quinoa]
MSTRG.55054.4	AUR62006111	trans	splicing factor SF3a60 homolog [Chenopodium quinoa]
MSTRG.55054.4	AUR62007467	trans	vacuolar-processing enzyme-like [Chenopodium quinoa]
MSTRG.55054.4	AUR62007473	trans	monocopper oxidase-like protein SKU5 [Chenopodium quinoa]
MSTRG.55054.4	AUR62007486	trans	adenine phosphoribosyltransferase 3 isoform X1 [Chenopodium quinoa]
MSTRG.55054.4	AUR62007534	trans	ACT domain-containing protein ACR1-like [Chenopodium quinoa]
MSTRG.55054.4	AUR62008392	trans	probable methyltransferase PMT2 [Chenopodium quinoa]
MSTRG.55054.4	AUR62009066	trans	uncharacterized protein LOC110705360 isoform X1 [Chenopodium quinoa]
MSTRG.55054.4	AUR62013504	trans	probable cinnamyl alcohol dehydrogenase 1 [Chenopodium quinoa]
MSTRG.55054.4	AUR62013862	trans	plastocyanin, chloroplastic-like [Chenopodium quinoa]
MSTRG.55054.4	AUR62015027	trans	histidine kinase 2-like [Chenopodium quinoa]
MSTRG.55054.4	AUR62017570	trans	uncharacterized protein LOC110701943 isoform X2 [Chenopodium quinoa]
MSTRG.55054.4	AUR62018839	trans	(S)-ureidoglycine aminohydrolase-like [Chenopodium quinoa]
MSTRG.55054.4	AUR62019186	trans	uncharacterized protein LOC110695908 isoform X1 [Chenopodium quinoa]
MSTRG.55054.4	AUR62020000	trans	protein NUCLEAR FUSION DEFECTIVE 4-like [Chenopodium quinoa]
MSTRG.55054.4	AUR62020199	trans	kinesin-like protein KIN-12E isoform X2 [Chenopodium quinoa]
MSTRG.55054.4	AUR62020320	trans	cell division protein FtsZ homolog 1, chloroplastic-like [Chenopodium quinoa]
MSTRG.55054.4	AUR62020812	trans	uncharacterized protein LOC110714709 [Chenopodium quinoa]
MSTRG.55054.4	AUR62021430	trans	pentatricopeptide repeat-containing protein At1g77170-like [Chenopodium quinoa]
MSTRG.55054.4	AUR62023064	trans	uncharacterized protein LOC110702558 [Chenopodium quinoa]
MSTRG.55054.4	AUR62023129	trans	basic leucine zipper 43-like [Chenopodium quinoa]
MSTRG.55054.4	AUR62024562	trans	probable LL-diaminopimelate aminotransferase, chloroplastic isoform X2 [Chenopodium quinoa]
MSTRG.55054.4	AUR62026740	trans	uncharacterized protein LOC110735746 [Chenopodium quinoa]
MSTRG.55054.4	AUR62027611	trans	uncharacterized protein At2g34460, chloroplastic-like [Chenopodium quinoa]
MSTRG.55054.4	AUR62029382	cis	protein WEAK CHLOROPLAST MOVEMENT UNDER BLUE LIGHT 1-like isoform X1 [Chenopodium quinoa]
MSTRG.55054.4	AUR62029383	cis	ferredoxin--nitrite reductase, chloroplastic [Chenopodium quinoa]
MSTRG.55054.4	AUR62029384	cis	probable ubiquitin-conjugating enzyme E2 26 [Chenopodium quinoa]
MSTRG.55054.4	AUR62029385	cis	vesicle-fusing ATPase-like [Chenopodium quinoa]
MSTRG.55054.4	AUR62029386	cis	uncharacterized protein LOC110702242 [Chenopodium quinoa]
MSTRG.55054.4	AUR62029387	cis	uncharacterized protein LOC110691498 [Chenopodium quinoa]
MSTRG.55054.4	AUR62029388	cis	uncharacterized protein LOC110693278 [Chenopodium quinoa]
MSTRG.55054.4	AUR62029389	cis	uncharacterized protein LOC110691653 [Chenopodium quinoa]
MSTRG.55054.4	AUR62029772	trans	transmembrane protein 87B-like [Chenopodium quinoa]
MSTRG.55054.4	AUR62030834	trans	metal transporter Nramp6-like [Chenopodium quinoa]
MSTRG.55054.4	AUR62031050	trans	mannose-1-phosphate guanyltransferase alpha-like [Chenopodium quinoa]
MSTRG.55054.4	AUR62032894	trans	uncharacterized protein LOC110716268 [Chenopodium quinoa]
MSTRG.55054.4	AUR62033404	trans	glucan endo-1,3-beta-glucosidase 8-like [Chenopodium quinoa]
MSTRG.55054.4	AUR62034632	trans	cyclin-L1-1-like isoform X1 [Chenopodium quinoa]
MSTRG.55054.4	AUR62036360	trans	probable serine/threonine-protein kinase WNK11 [Chenopodium quinoa]
MSTRG.55054.4	AUR62037334	trans	probable polyol transporter 4 [Chenopodium quinoa]
MSTRG.55054.4	AUR62038478	trans	uncharacterized protein At5g08430-like [Chenopodium quinoa]
MSTRG.55054.4	AUR62038682	trans	AUGMIN subunit 4-like [Chenopodium quinoa]
MSTRG.55054.4	AUR62039624	trans	hypothetical protein TanjilG_00184 [Lupinus angustifolius]
MSTRG.55054.4	AUR62040653	trans	ubiquitin fusion degradation protein 1 homolog [Chenopodium quinoa]
MSTRG.55054.4	AUR62041889	trans	protein NLP6-like [Chenopodium quinoa]
MSTRG.55054.4	AUR62042823	trans	glutathione S-transferase U25-like [Chenopodium quinoa]
MSTRG.55054.4	Chenopodium_quinoa_newGene_18700	trans	uncharacterized protein LOC110708467 [Chenopodium quinoa]
MSTRG.55054.4	Chenopodium_quinoa_newGene_27192	trans	Ycf2 (chloroplast) [Chenopodium album]
MSTRG.55054.4	Chenopodium_quinoa_newGene_30593	trans	hypothetical protein SOVF_006530 [Spinacia oleracea]
MSTRG.55054.4	Chenopodium_quinoa_newGene_3978	trans	uncharacterized protein LOC110737109 [Chenopodium quinoa]
MSTRG.2485.1	AUR62000073	trans	linoleate 13S-lipoxygenase 2-1, chloroplastic-like [Chenopodium quinoa]
MSTRG.2485.1	AUR62000143	trans	phospholipase A1-Igamma3, chloroplastic-like [Chenopodium quinoa]
MSTRG.2485.1	AUR62000287	trans	calreticulin-3-like [Chenopodium quinoa]
MSTRG.2485.1	AUR62000293	trans	putative RNA-binding protein Luc7-like 1 isoform X1 [Chenopodium quinoa]
MSTRG.2485.1	AUR62000376	trans	chloroplastic lipocalin-like [Chenopodium quinoa]
MSTRG.2485.1	AUR62000404	trans	protein ANTAGONIST OF LIKE HETEROCHROMATIN PROTEIN 1-like [Chenopodium quinoa]
MSTRG.2485.1	AUR62000451	trans	FACT complex subunit SPT16-like [Chenopodium quinoa]
MSTRG.2485.1	AUR62000477	trans	FK506-binding protein 5-like isoform X1 [Chenopodium quinoa]
MSTRG.2485.1	AUR62001145	trans	cytochrome P450 82G1-like [Chenopodium quinoa]
MSTRG.2485.1	AUR62001163	trans	peptidyl-prolyl cis-trans isomerase FKBP15-1-like [Chenopodium quinoa]
MSTRG.2485.1	AUR62001233	trans	leucine-rich repeat receptor-like serine/threonine/tyrosine-protein kinase SOBIR1 [Chenopodium quinoa]
MSTRG.2485.1	AUR62001257	trans	probable Ufm1-specific protease [Chenopodium quinoa]
MSTRG.2485.1	AUR62001359	trans	calcium-transporting ATPase 9, plasma membrane-type-like isoform X2 [Chenopodium quinoa]
MSTRG.2485.1	AUR62001456	trans	uncharacterized protein LOC110688069 [Chenopodium quinoa]
MSTRG.2485.1	AUR62001460	trans	subtilisin-like protease SBT1.4 [Chenopodium quinoa]
MSTRG.2485.1	AUR62001616	trans	RNA polymerases N / 8 kDa subunit [Theobroma cacao]
MSTRG.2485.1	AUR62001641	trans	O-glucosyltransferase rumi homolog [Chenopodium quinoa]
MSTRG.2485.1	AUR62001741	trans	L-type lectin-domain containing receptor kinase IV.1-like [Chenopodium quinoa]
MSTRG.2485.1	AUR62001742	trans	L-type lectin-domain containing receptor kinase IV.2 [Dichanthelium oligosanthes]
MSTRG.2485.1	AUR62001932	trans	DNA (cytosine-5)-methyltransferase CMT3-like [Chenopodium quinoa]
MSTRG.2485.1	AUR62001937	trans	uncharacterized protein LOC110717802 isoform X2 [Chenopodium quinoa]
MSTRG.2485.1	AUR62001981	trans	uncharacterized protein LOC110717927 [Chenopodium quinoa]
MSTRG.2485.1	AUR62002134	trans	actin-depolymerizing factor-like [Chenopodium quinoa]
MSTRG.2485.1	AUR62002179	trans	heterogeneous nuclear ribonucleoprotein 1-like [Chenopodium quinoa]
MSTRG.2485.1	AUR62002343	trans	acidic endochitinase SE2-like [Chenopodium quinoa]
MSTRG.2485.1	AUR62002451	trans	2-alkenal reductase (NADP(+)-dependent)-like [Chenopodium quinoa]
MSTRG.2485.1	AUR62002474	trans	serine carboxypeptidase-like 17 isoform X2 [Chenopodium quinoa]
MSTRG.2485.1	AUR62002805	trans	protein SDA1 homolog [Chenopodium quinoa]
MSTRG.2485.1	AUR62002815	trans	linoleate 13S-lipoxygenase 2-1, chloroplastic-like [Chenopodium quinoa]
MSTRG.2485.1	AUR62002848	trans	transcription factor MYB62-like [Chenopodium quinoa]
MSTRG.2485.1	AUR62002943	trans	phosphoenolpyruvate carboxylase 4-like [Chenopodium quinoa]
MSTRG.2485.1	AUR62003042	trans	heat shock protein 90-5, chloroplastic-like [Chenopodium quinoa]
MSTRG.2485.1	AUR62003058	trans	D-aminoacyl-tRNA deacylase-like [Chenopodium quinoa]
MSTRG.2485.1	AUR62003129	trans	uncharacterized protein LOC110722230 isoform X3 [Chenopodium quinoa]
MSTRG.2485.1	AUR62003131	trans	nodulin-related protein 1-like [Chenopodium quinoa]
MSTRG.2485.1	AUR62003149	trans	probable xyloglucan endotransglucosylase/hydrolase protein 6 [Chenopodium quinoa]
MSTRG.2485.1	AUR62003150	trans	probable xyloglucan endotransglucosylase/hydrolase protein 6 [Chenopodium quinoa]
MSTRG.2485.1	AUR62003207	trans	lysM domain receptor-like kinase 4 [Chenopodium quinoa]
MSTRG.2485.1	AUR62003253	trans	peroxidase 17-like [Chenopodium quinoa]
MSTRG.2485.1	AUR62003258	trans	PREDICTED: histone H3.3 isoform X1 [Daucus carota subsp. sativus]
MSTRG.2485.1	AUR62003355	trans	thiosulfate sulfurtransferase 18 isoform X2 [Chenopodium quinoa]
MSTRG.2485.1	AUR62003474	trans	protein CHROMATIN REMODELING 19-like [Chenopodium quinoa]
MSTRG.2485.1	AUR62003513	trans	B2 protein-like isoform X2 [Chenopodium quinoa]
MSTRG.2485.1	AUR62003812	trans	probable pectin methyltransferase QUA2 isoform X1 [Chenopodium quinoa]
MSTRG.2485.1	AUR62003830	trans	salicylic acid-binding protein 2-like [Chenopodium quinoa]
MSTRG.2485.1	AUR62003848	trans	phosphoglycerate mutase-like protein 4 isoform X1 [Chenopodium quinoa]
MSTRG.2485.1	AUR62003878	trans	DNA (cytosine-5)-methyltransferase 1-like [Chenopodium quinoa]
MSTRG.2485.1	AUR62003918	trans	PREDICTED: SUMO-conjugating enzyme SCE1 isoform X1 [Theobroma cacao]
MSTRG.2485.1	AUR62004073	trans	transcription factor bHLH18-like [Chenopodium quinoa]
MSTRG.2485.1	AUR62004175	trans	axial regulator YABBY 1-like [Chenopodium quinoa]
MSTRG.2485.1	AUR62004209	trans	uncharacterized protein LOC110714323 isoform X1 [Chenopodium quinoa]
MSTRG.2485.1	AUR62004251	trans	cytochrome P450 76AD1-like [Chenopodium quinoa]
MSTRG.2485.1	AUR62004284	trans	carbamoyl-phosphate synthase large chain, chloroplastic-like [Chenopodium quinoa]
MSTRG.2485.1	AUR62004302	trans	homeobox-leucine zipper protein ANTHOCYANINLESS 2-like [Chenopodium quinoa]
MSTRG.2485.1	AUR62004364	trans	signal peptide peptidase-like 4 [Chenopodium quinoa]
MSTRG.2485.1	AUR62004496	trans	phosphatidylinositol 4-kinase gamma 4-like [Chenopodium quinoa]
MSTRG.2485.1	AUR62004558	trans	hypothetical protein TSUD_302290 [Trifolium subterraneum]
MSTRG.2485.1	AUR62004929	trans	peptide-N(4)-(N-acetyl-beta-glucosaminyl)asparagine amidase-like [Chenopodium quinoa]
MSTRG.2485.1	AUR62004936	trans	protein ROOT PRIMORDIUM DEFECTIVE 1-like [Chenopodium quinoa]
MSTRG.2485.1	AUR62004958	trans	pathogenesis-related protein PR-4-like [Chenopodium quinoa]
MSTRG.2485.1	AUR62005010	trans	serine/threonine-protein kinase EDR1-like [Chenopodium quinoa]
MSTRG.2485.1	AUR62005123	trans	sugar transporter ERD6-like 5 [Chenopodium quinoa]
MSTRG.2485.1	AUR62005155	trans	probable linoleate 9S-lipoxygenase 5 [Chenopodium quinoa]
MSTRG.2485.1	AUR62005188	trans	tetraketide alpha-pyrone reductase 1-like [Chenopodium quinoa]
MSTRG.2485.1	AUR62005261	trans	calmodulin-binding protein 60 F-like isoform X2 [Chenopodium quinoa]
MSTRG.2485.1	AUR62005330	trans	WAT1-related protein At1g70260-like [Chenopodium quinoa]
MSTRG.2485.1	AUR62005505	trans	coilin-like [Chenopodium quinoa]
MSTRG.2485.1	AUR62005517	trans	cytochrome P450 86B1-like [Chenopodium quinoa]
MSTRG.2485.1	AUR62005637	trans	uncharacterized protein LOC110711112 [Chenopodium quinoa]
MSTRG.2485.1	AUR62005746	trans	homeobox-leucine zipper protein ATHB-13-like [Chenopodium quinoa]
MSTRG.2485.1	AUR62005797	trans	ribonuclease 1-like [Chenopodium quinoa]
MSTRG.2485.1	AUR62005947	trans	uncharacterized protein LOC110727245 [Chenopodium quinoa]
MSTRG.2485.1	AUR62005987	trans	protein DOWNY MILDEW RESISTANCE 6-like [Chenopodium quinoa]
MSTRG.2485.1	AUR62005993	trans	acidic endochitinase SE2 [Chenopodium quinoa]
MSTRG.2485.1	AUR62006110	trans	probable plastid-lipid-associated protein 14, chloroplastic [Chenopodium quinoa]
MSTRG.2485.1	AUR62006134	trans	cyclic nucleotide-gated ion channel 1-like [Chenopodium quinoa]
MSTRG.2485.1	AUR62006192	trans	heterogeneous nuclear ribonucleoprotein Q-like [Chenopodium quinoa]
MSTRG.2485.1	AUR62006228	trans	peptidyl-prolyl cis-trans isomerase CYP18-2-like [Chenopodium quinoa]
MSTRG.2485.1	AUR62006282	trans	hypothetical protein SOVF_203680 [Spinacia oleracea]
MSTRG.2485.1	AUR62006309	trans	60S ribosomal protein L10 [Chenopodium quinoa]
MSTRG.2485.1	AUR62006354	trans	proactivator polypeptide-like 1 [Chenopodium quinoa]
MSTRG.2485.1	AUR62006379	trans	MACPF domain-containing protein CAD1-like [Chenopodium quinoa]
MSTRG.2485.1	AUR62006459	trans	unknown protein 1-like [Chenopodium quinoa]
MSTRG.2485.1	AUR62006463	trans	probable serine/threonine-protein kinase PBL8 isoform X2 [Chenopodium quinoa]
MSTRG.2485.1	AUR62006477	trans	AtpE (chloroplast) [Chenopodium quinoa]
MSTRG.2485.1	AUR62006579	trans	cysteine proteinase inhibitor A-like [Chenopodium quinoa]
MSTRG.2485.1	AUR62006589	trans	elongation factor 1-beta 2-like [Chenopodium quinoa]
MSTRG.2485.1	AUR62006607	trans	probably inactive leucine-rich repeat receptor-like protein kinase At5g48380 [Chenopodium quinoa]
MSTRG.2485.1	AUR62006617	trans	stearoyl-[acyl-carrier-protein] 9-desaturase, chloroplastic-like [Chenopodium quinoa]
MSTRG.2485.1	AUR62006761	trans	protein ANTAGONIST OF LIKE HETEROCHROMATIN PROTEIN 1-like [Chenopodium quinoa]
MSTRG.2485.1	AUR62006828	trans	suppressor of mec-8 and unc-52 protein homolog 2-like [Chenopodium quinoa]
MSTRG.2485.1	AUR62006835	trans	pectin acetylesterase 6-like [Chenopodium quinoa]
MSTRG.2485.1	AUR62006843	trans	gibberellin 20 oxidase 1-like isoform X2 [Chenopodium quinoa]
MSTRG.2485.1	AUR62006953	trans	4,5-DOPA dioxygenase extradiol-like isoform X1 [Chenopodium quinoa]
MSTRG.2485.1	AUR62006987	trans	ammonium transporter 1 member 2-like [Chenopodium quinoa]
MSTRG.2485.1	AUR62006989	trans	uncharacterized protein LOC110701405 [Chenopodium quinoa]
MSTRG.2485.1	AUR62007007	trans	cellulose synthase-like protein G3 isoform X1 [Chenopodium quinoa]
MSTRG.2485.1	AUR62007078	trans	granule-bound starch synthase 1, chloroplastic/amyloplastic-like [Chenopodium quinoa]
MSTRG.2485.1	AUR62007190	trans	uncharacterized protein LOC110732437 [Chenopodium quinoa]
MSTRG.2485.1	AUR62007226	trans	PREDICTED: coenzyme Q-binding protein COQ10 homolog, mitochondrial [Beta vulgaris subsp. vulgaris]
MSTRG.2485.1	AUR62007431	trans	UBP1-associated protein 2C-like [Chenopodium quinoa]
MSTRG.2485.1	AUR62007684	trans	uncharacterized protein LOC110685912 [Chenopodium quinoa]
MSTRG.2485.1	AUR62007819	trans	scopoletin glucosyltransferase-like [Chenopodium quinoa]
MSTRG.2485.1	AUR62008117	trans	probable sodium/metabolite cotransporter BASS3, chloroplastic [Chenopodium quinoa]
MSTRG.2485.1	AUR62008127	trans	putative lipid-transfer protein DIR1 [Chenopodium quinoa]
MSTRG.2485.1	AUR62008155	trans	DEAD-box ATP-dependent RNA helicase 20-like [Chenopodium quinoa]
MSTRG.2485.1	AUR62008350	trans	lysine-specific demethylase JMJ25-like [Chenopodium quinoa]
MSTRG.2485.1	AUR62008381	trans	tubulin alpha-2 chain-like [Chenopodium quinoa]
MSTRG.2485.1	AUR62008487	trans	uncharacterized protein LOC110700815 [Chenopodium quinoa]
MSTRG.2485.1	AUR62008535	trans	exocyst complex component EXO70E2-like [Chenopodium quinoa]
MSTRG.2485.1	AUR62008623	trans	UDP-glucuronic acid decarboxylase 2-like [Chenopodium quinoa]
MSTRG.2485.1	AUR62008657	trans	wall-associated receptor kinase 2-like [Chenopodium quinoa]
MSTRG.2485.1	AUR62008674	trans	small nuclear ribonucleoprotein Sm D2-like [Chenopodium quinoa]
MSTRG.2485.1	AUR62008810	trans	tyrosine decarboxylase 1-like [Chenopodium quinoa]
MSTRG.2485.1	AUR62008823	trans	cystinosin homolog [Chenopodium quinoa]
MSTRG.2485.1	AUR62008896	trans	26S proteasome regulatory subunit 4 homolog A [Chenopodium quinoa]
MSTRG.2485.1	AUR62008911	trans	BTB/POZ domain-containing protein At5g48800-like [Chenopodium quinoa]
MSTRG.2485.1	AUR62008963	trans	allene oxide cyclase, chloroplastic-like [Chenopodium quinoa]
MSTRG.2485.1	AUR62008985	trans	pentatricopeptide repeat-containing protein At4g32450, mitochondrial-like [Chenopodium quinoa]
MSTRG.2485.1	AUR62009104	trans	probable WRKY transcription factor 50 isoform X1 [Chenopodium quinoa]
MSTRG.2485.1	AUR62009163	trans	pollen-specific protein SF21-like [Chenopodium quinoa]
MSTRG.2485.1	AUR62009319	trans	MLP-like protein 28 [Chenopodium quinoa]
MSTRG.2485.1	AUR62009386	trans	cellulose synthase A catalytic subunit 3 [UDP-forming]-like [Chenopodium quinoa]
MSTRG.2485.1	AUR62009455	trans	uncharacterized protein LOC110705746 [Chenopodium quinoa]
MSTRG.2485.1	AUR62009459	trans	DNA-directed RNA polymerase 2, chloroplastic/mitochondrial-like [Chenopodium quinoa]
MSTRG.2485.1	AUR62009490	trans	cytochrome P450 85A-like [Chenopodium quinoa]
MSTRG.2485.1	AUR62009642	trans	uncharacterized protein LOC110684135 [Chenopodium quinoa]
MSTRG.2485.1	AUR62009649	trans	uncharacterized protein LOC110684142 isoform X1 [Chenopodium quinoa]
MSTRG.2485.1	AUR62009710	trans	WRKY transcription factor WRKY24-like [Chenopodium quinoa]
MSTRG.2485.1	AUR62009824	trans	protein HOTHEAD-like [Chenopodium quinoa]
MSTRG.2485.1	AUR62009895	trans	cytochrome P450 71A1-like [Chenopodium quinoa]
MSTRG.2485.1	AUR62010036	trans	aquaporin [Atriplex canescens]
MSTRG.2485.1	AUR62010168	trans	bromodomain-containing protein DDB_G0270170-like [Chenopodium quinoa]
MSTRG.2485.1	AUR62010296	trans	60S ribosomal protein L9-like [Chenopodium quinoa]
MSTRG.2485.1	AUR62010367	trans	tRNA-dihydrouridine(47) synthase [NAD(P)(+)]-like [Chenopodium quinoa]
MSTRG.2485.1	AUR62010480	trans	superoxide dismutase [Fe], chloroplastic-like [Chenopodium quinoa]
MSTRG.2485.1	AUR62010525	trans	ATP-dependent Clp protease ATP-binding subunit CLPT2, chloroplastic-like [Chenopodium quinoa]
MSTRG.2485.1	AUR62010692	trans	probable aquaporin PIP1-4 [Chenopodium quinoa]
MSTRG.2485.1	AUR62010762	trans	protein LURP-one-related 17-like [Chenopodium quinoa]
MSTRG.2485.1	AUR62010975	trans	MLP-like protein 43 [Chenopodium quinoa]
MSTRG.2485.1	AUR62011022	trans	probable strigolactone esterase DAD2 [Chenopodium quinoa]
MSTRG.2485.1	AUR62011023	trans	multiprotein-bridging factor 1c-like [Chenopodium quinoa]
MSTRG.2485.1	AUR62011069	trans	cytochrome P450 734A1-like [Chenopodium quinoa]
MSTRG.2485.1	AUR62011126	trans	2-alkenal reductase (NADP(+)-dependent)-like [Chenopodium quinoa]
MSTRG.2485.1	AUR62011175	trans	probable galactinol--sucrose galactosyltransferase 6 [Chenopodium quinoa]
MSTRG.2485.1	AUR62011317	trans	glycine-rich RNA-binding protein-like [Chenopodium quinoa]
MSTRG.2485.1	AUR62011366	trans	probable LRR receptor-like serine/threonine-protein kinase At3g47570 [Chenopodium quinoa]
MSTRG.2485.1	AUR62011375	trans	probable E3 ubiquitin-protein ligase ARI1 isoform X1 [Chenopodium quinoa]
MSTRG.2485.1	AUR62011439	trans	probable carboxylesterase 2 [Chenopodium quinoa]
MSTRG.2485.1	AUR62011599	trans	gibberellin 3-beta-dioxygenase 1-like [Chenopodium quinoa]
MSTRG.2485.1	AUR62011610	trans	E3 ubiquitin-protein ligase At1g63170-like isoform X1 [Chenopodium quinoa]
MSTRG.2485.1	AUR62011631	trans	ATP-dependent DNA helicase DDX11-like [Chenopodium quinoa]
MSTRG.2485.1	AUR62011658	trans	beta-amylase 2, chloroplastic-like [Chenopodium quinoa]
MSTRG.2485.1	AUR62011666	trans	BURP domain-containing protein 5-like [Chenopodium quinoa]
MSTRG.2485.1	AUR62011680	trans	malonate--CoA ligase-like [Chenopodium quinoa]
MSTRG.2485.1	AUR62011683	trans	probable inactive nicotinamidase At3g16190 [Chenopodium quinoa]
MSTRG.2485.1	AUR62011707	trans	small nuclear ribonucleoprotein SmD3b-like [Chenopodium quinoa]
MSTRG.2485.1	AUR62011850	trans	uncharacterized protein LOC110734339 [Chenopodium quinoa]
MSTRG.2485.1	AUR62011922	trans	uncharacterized protein LOC110734616 [Chenopodium quinoa]
MSTRG.2485.1	AUR62011974	trans	uncharacterized protein LOC110734627 [Chenopodium quinoa]
MSTRG.2485.1	AUR62012068	trans	thaumatin-like protein [Chenopodium quinoa]
MSTRG.2485.1	AUR62012258	trans	probable 2-oxoglutarate-dependent dioxygenase At5g05600 [Chenopodium quinoa]
MSTRG.2485.1	AUR62012304	trans	ferritin-3, chloroplastic-like [Chenopodium quinoa]
MSTRG.2485.1	AUR62012350	trans	cytochrome P450 76AD1-like [Chenopodium quinoa]
MSTRG.2485.1	AUR62012399	trans	uncharacterized protein LOC110733594 isoform X1 [Chenopodium quinoa]
MSTRG.2485.1	AUR62012529	trans	G-type lectin S-receptor-like serine/threonine-protein kinase At1g11330 [Chenopodium quinoa]
MSTRG.2485.1	AUR62012581	trans	GLABROUS1 enhancer-binding protein-like [Chenopodium quinoa]
MSTRG.2485.1	AUR62012597	trans	putative receptor-like protein kinase At4g00960 [Chenopodium quinoa]
MSTRG.2485.1	AUR62012618	trans	cysteine-rich receptor-like protein kinase 10 isoform X1 [Chenopodium quinoa]
MSTRG.2485.1	AUR62012633	trans	cysteine-rich receptor-like protein kinase 25 [Chenopodium quinoa]
MSTRG.2485.1	AUR62012683	trans	15.4 kDa class V heat shock protein-like [Chenopodium quinoa]
MSTRG.2485.1	AUR62012719	trans	putative lactoylglutathione lyase [Chenopodium quinoa]
MSTRG.2485.1	AUR62012765	trans	1-aminocyclopropane-1-carboxylate oxidase-like [Chenopodium quinoa]
MSTRG.2485.1	AUR62012804	trans	cytosolic sulfotransferase 5-like [Chenopodium quinoa]
MSTRG.2485.1	AUR62012917	trans	protein NLP2-like [Chenopodium quinoa]
MSTRG.2485.1	AUR62013063	trans	MADS-box protein AGL24-like [Chenopodium quinoa]
MSTRG.2485.1	AUR62013085	trans	peptidyl-prolyl cis-trans isomerase 1 [Chenopodium quinoa]
MSTRG.2485.1	AUR62013096	trans	LOW QUALITY PROTEIN: uncharacterized protein LOC110739793 [Chenopodium quinoa]
MSTRG.2485.1	AUR62013128	trans	calmodulin-binding transcription activator 2-like [Chenopodium quinoa]
MSTRG.2485.1	AUR62013134	trans	LEAF RUST 10 DISEASE-RESISTANCE LOCUS RECEPTOR-LIKE PROTEIN KINASE-like 1.2 [Chenopodium quinoa]
MSTRG.2485.1	AUR62013199	trans	3-hydroxy-3-methylglutaryl-coenzyme A reductase-like [Chenopodium quinoa]
MSTRG.2485.1	AUR62013243	trans	scopoletin glucosyltransferase-like [Chenopodium quinoa]
MSTRG.2485.1	AUR62013275	trans	probable 2-oxoglutarate-dependent dioxygenase ANS [Chenopodium quinoa]
MSTRG.2485.1	AUR62013299	trans	probable glycosyltransferase At5g20260 [Chenopodium quinoa]
MSTRG.2485.1	AUR62013402	trans	PREDICTED: uncharacterized protein LOC104884034 [Beta vulgaris subsp. vulgaris]
MSTRG.2485.1	AUR62013419	trans	auxilin-related protein 2-like isoform X1 [Chenopodium quinoa]
MSTRG.2485.1	AUR62013470	trans	petal death protein-like [Chenopodium quinoa]
MSTRG.2485.1	AUR62013472	trans	petal death protein-like [Chenopodium quinoa]
MSTRG.2485.1	AUR62013613	trans	splicing factor 3B subunit 1-like [Chenopodium quinoa]
MSTRG.2485.1	AUR62013692	trans	cyclin-U2-1-like [Chenopodium quinoa]
MSTRG.2485.1	AUR62013797	trans	UPF0481 protein At3g47200-like isoform X1 [Chenopodium quinoa]
MSTRG.2485.1	AUR62013832	trans	large proline-rich protein BAG6-like isoform X1 [Chenopodium quinoa]
MSTRG.2485.1	AUR62013868	trans	G-type lectin S-receptor-like serine/threonine-protein kinase LECRK3 [Chenopodium quinoa]
MSTRG.2485.1	AUR62013869	trans	cysteine-rich receptor-like protein kinase 27 isoform X1 [Chenopodium quinoa]
MSTRG.2485.1	AUR62013977	trans	WAT1-related protein At1g70260-like [Chenopodium quinoa]
MSTRG.2485.1	AUR62013990	trans	uncharacterized protein LOC110694527 [Chenopodium quinoa]
MSTRG.2485.1	AUR62013997	trans	aspartic proteinase CDR1-like [Chenopodium quinoa]
MSTRG.2485.1	AUR62014000	trans	aspartic proteinase CDR1-like [Chenopodium quinoa]
MSTRG.2485.1	AUR62014053	trans	probable nucleoredoxin 1 [Chenopodium quinoa]
MSTRG.2485.1	AUR62014209	trans	probable ribosomal protein S11, mitochondrial [Chenopodium quinoa]
MSTRG.2485.1	AUR62014275	trans	dnaJ protein homolog [Chenopodium quinoa]
MSTRG.2485.1	AUR62014317	trans	aldehyde dehydrogenase family 3 member H1-like [Chenopodium quinoa]
MSTRG.2485.1	AUR62014460	trans	putative germin-like protein 2-1 [Chenopodium quinoa]
MSTRG.2485.1	AUR62014513	trans	flavonol sulfotransferase-like [Chenopodium quinoa]
MSTRG.2485.1	AUR62014531	trans	protein PLANT CADMIUM RESISTANCE 2-like [Chenopodium quinoa]
MSTRG.2485.1	AUR62014540	trans	allene oxide cyclase, chloroplastic-like [Chenopodium quinoa]
MSTRG.2485.1	AUR62014594	trans	putative receptor-like protein kinase At4g00960 [Chenopodium quinoa]
MSTRG.2485.1	AUR62014607	trans	cysteine-rich receptor-like protein kinase 15 [Chenopodium quinoa]
MSTRG.2485.1	AUR62014651	trans	23 kDa jasmonate-induced protein-like [Chenopodium quinoa]
MSTRG.2485.1	AUR62014665	trans	G-type lectin S-receptor-like serine/threonine-protein kinase At1g11330 [Chenopodium quinoa]
MSTRG.2485.1	AUR62014761	trans	helicase-like transcription factor CHR28 [Chenopodium quinoa]
MSTRG.2485.1	AUR62014764	trans	serine carboxypeptidase-like 31 [Chenopodium quinoa]
MSTRG.2485.1	AUR62014803	trans	allantoinase-like isoform X1 [Chenopodium quinoa]
MSTRG.2485.1	AUR62014816	trans	WD repeat-containing protein 87-like [Chenopodium quinoa]
MSTRG.2485.1	AUR62015075	trans	26S proteasome non-ATPase regulatory subunit 11 homolog [Chenopodium quinoa]
MSTRG.2485.1	AUR62015133	trans	3-hydroxyisobutyryl-CoA hydrolase-like protein 5 [Chenopodium quinoa]
MSTRG.2485.1	AUR62015413	trans	calcium-dependent protein kinase 24-like [Chenopodium quinoa]
MSTRG.2485.1	AUR62015474	trans	cellulose synthase-like protein E6 [Chenopodium quinoa]
MSTRG.2485.1	AUR62015515	trans	BAG family molecular chaperone regulator 7-like [Chenopodium quinoa]
MSTRG.2485.1	AUR62015529	trans	hypothetical protein SOVF_176690 [Spinacia oleracea]
MSTRG.2485.1	AUR62015534	trans	protein NRT1/ PTR FAMILY 5.2-like [Chenopodium quinoa]
MSTRG.2485.1	AUR62015703	trans	uncharacterized protein LOC110723782 [Chenopodium quinoa]
MSTRG.2485.1	AUR62015772	trans	uncharacterized protein LOC110723612 [Chenopodium quinoa]
MSTRG.2485.1	AUR62015829	trans	1,4-alpha-glucan-branching enzyme 3, chloroplastic/amyloplastic-like [Chenopodium quinoa]
MSTRG.2485.1	AUR62015930	trans	PREDICTED: pirin-like protein At1g50590 [Oryza brachyantha]
MSTRG.2485.1	AUR62015967	trans	DNA-directed RNA polymerase III subunit RPC3-like [Chenopodium quinoa]
MSTRG.2485.1	AUR62016081	trans	DEAD-box ATP-dependent RNA helicase 7-like [Chenopodium quinoa]
MSTRG.2485.1	AUR62016087	trans	box C/D snoRNA protein 1-like [Chenopodium quinoa]
MSTRG.2485.1	AUR62016107	trans	hypersensitive-induced response protein 4 [Chenopodium quinoa]
MSTRG.2485.1	AUR62016142	trans	uncharacterized protein LOC110697219 isoform X2 [Chenopodium quinoa]
MSTRG.2485.1	AUR62016161	trans	hypothetical protein SOVF_168740 [Spinacia oleracea]
MSTRG.2485.1	AUR62016186	trans	jasmonate-induced protein homolog [Chenopodium quinoa]
MSTRG.2485.1	AUR62016268	trans	B3 domain-containing protein Os11g0197600-like [Chenopodium quinoa]
MSTRG.2485.1	AUR62016276	trans	stress enhanced protein 2, chloroplastic-like [Chenopodium quinoa]
MSTRG.2485.1	AUR62016340	trans	palmitoyl-monogalactosyldiacylglycerol delta-7 desaturase, chloroplastic-like [Chenopodium quinoa]
MSTRG.2485.1	AUR62016438	trans	tricyclene synthase TPS4, chloroplastic-like [Chenopodium quinoa]
MSTRG.2485.1	AUR62016440	trans	probable sulfate transporter 3.4 [Chenopodium quinoa]
MSTRG.2485.1	AUR62016446	trans	hypothetical protein BVRB_9g220700 isoform B [Beta vulgaris subsp. vulgaris]
MSTRG.2485.1	AUR62016505	trans	malonate--CoA ligase-like [Chenopodium quinoa]
MSTRG.2485.1	AUR62016512	trans	uncharacterized protein LOC110703403 [Chenopodium quinoa]
MSTRG.2485.1	AUR62016523	trans	quinone-oxidoreductase homolog, chloroplastic-like [Chenopodium quinoa]
MSTRG.2485.1	AUR62016994	trans	allantoinase-like isoform X1 [Chenopodium quinoa]
MSTRG.2485.1	AUR62017073	trans	uncharacterized protein LOC110706970 [Chenopodium quinoa]
MSTRG.2485.1	AUR62017128	trans	Heat shock protein 83 [Triticum urartu]
MSTRG.2485.1	AUR62017257	trans	protein LURP-one-related 11-like [Chenopodium quinoa]
MSTRG.2485.1	AUR62017311	trans	hydroxymethylglutaryl-CoA synthase-like [Chenopodium quinoa]
MSTRG.2485.1	AUR62017316	trans	MADS-box protein SOC1-like [Chenopodium quinoa]
MSTRG.2485.1	AUR62017444	trans	probable glutathione S-transferase parA [Chenopodium quinoa]
MSTRG.2485.1	AUR62017740	trans	hypothetical protein BVRB_9g202480 [Beta vulgaris subsp. vulgaris]
MSTRG.2485.1	AUR62017839	trans	uncharacterized WD repeat-containing protein C343.04c-like [Chenopodium quinoa]
MSTRG.2485.1	AUR62017995	trans	uncharacterized protein LOC110695269 [Chenopodium quinoa]
MSTRG.2485.1	AUR62018025	trans	protein HOTHEAD-like [Chenopodium quinoa]
MSTRG.2485.1	AUR62018078	trans	uncharacterized protein LOC110735007 [Chenopodium quinoa]
MSTRG.2485.1	AUR62018276	trans	probable cinnamyl alcohol dehydrogenase 6 isoform X1 [Chenopodium quinoa]
MSTRG.2485.1	AUR62018293	trans	SKP1-like protein 1A [Chenopodium quinoa]
MSTRG.2485.1	AUR62018299	trans	uncharacterized protein LOC110735216 [Chenopodium quinoa]
MSTRG.2485.1	AUR62018312	trans	AAA-ATPase At3g28580-like [Chenopodium quinoa]
MSTRG.2485.1	AUR62018384	trans	uncharacterized protein LOC110711754 [Chenopodium quinoa]
MSTRG.2485.1	AUR62018424	trans	putative disease resistance protein RGA3 [Chenopodium quinoa]
MSTRG.2485.1	AUR62018506	trans	MACPF domain-containing protein At1g14780-like [Chenopodium quinoa]
MSTRG.2485.1	AUR62018511	trans	dCTP pyrophosphatase 1-like [Chenopodium quinoa]
MSTRG.2485.1	AUR62018541	trans	small nuclear ribonucleoprotein Sm D2-like [Chenopodium quinoa]
MSTRG.2485.1	AUR62018559	trans	glycine-rich RNA-binding protein 4, mitochondrial-like [Chenopodium quinoa]
MSTRG.2485.1	AUR62018561	trans	protein ECERIFERUM 26-like [Chenopodium quinoa]
MSTRG.2485.1	AUR62018629	trans	probable xyloglucan endotransglucosylase/hydrolase protein 30 [Chenopodium quinoa]
MSTRG.2485.1	AUR62018830	trans	serine/threonine-protein kinase SAPK3-like [Chenopodium quinoa]
MSTRG.2485.1	AUR62018866	trans	RGG repeats nuclear RNA binding protein A-like isoform X1 [Chenopodium quinoa]
MSTRG.2485.1	AUR62019037	trans	universal stress protein PHOS34-like [Chenopodium quinoa]
MSTRG.2485.1	AUR62019039	trans	AP-4 complex subunit mu isoform X1 [Chenopodium quinoa]
MSTRG.2485.1	AUR62019043	trans	MADS-box protein AGL24-like [Chenopodium quinoa]
MSTRG.2485.1	AUR62019099	trans	serine/threonine-protein kinase CTR1-like [Chenopodium quinoa]
MSTRG.2485.1	AUR62019144	trans	protein BASIC PENTACYSTEINE6-like [Chenopodium quinoa]
MSTRG.2485.1	AUR62019163	trans	LOW QUALITY PROTEIN: calpain-type cysteine protease DEK1-like [Chenopodium quinoa]
MSTRG.2485.1	AUR62019234	trans	G-type lectin S-receptor-like serine/threonine-protein kinase LECRK3 [Chenopodium quinoa]
MSTRG.2485.1	AUR62019244	trans	beta-glucosidase 13-like [Chenopodium quinoa]
MSTRG.2485.1	AUR62019248	trans	linoleate 13S-lipoxygenase 2-1, chloroplastic-like [Chenopodium quinoa]
MSTRG.2485.1	AUR62019249	trans	linoleate 13S-lipoxygenase 2-1, chloroplastic-like isoform X1 [Chenopodium quinoa]
MSTRG.2485.1	AUR62019293	trans	uncharacterized protein LOC110696023 [Chenopodium quinoa]
MSTRG.2485.1	AUR62019341	trans	bidirectional sugar transporter SWEET3-like [Chenopodium quinoa]
MSTRG.2485.1	AUR62019355	trans	cyclic nucleotide-gated ion channel 1-like [Chenopodium quinoa]
MSTRG.2485.1	AUR62019396	trans	probable pectinesterase/pectinesterase inhibitor 61 [Chenopodium quinoa]
MSTRG.2485.1	AUR62019611	trans	probable LRR receptor-like serine/threonine-protein kinase At1g06840 isoform X1 [Chenopodium quinoa]
MSTRG.2485.1	AUR62019704	trans	C2 domain-containing protein At1g53590-like [Chenopodium quinoa]
MSTRG.2485.1	AUR62019717	trans	probable phospholipid-transporting ATPase 8 [Chenopodium quinoa]
MSTRG.2485.1	AUR62019749	trans	uncharacterized protein LOC110722494 [Chenopodium quinoa]
MSTRG.2485.1	AUR62019763	trans	protein LURP-one-related 17-like [Chenopodium quinoa]
MSTRG.2485.1	AUR62019780	trans	cation/H(+) antiporter 18-like [Chenopodium quinoa]
MSTRG.2485.1	AUR62019804	trans	myosin-2 heavy chain-like [Chenopodium quinoa]
MSTRG.2485.1	AUR62019916	trans	uncharacterized protein LOC110722767 [Chenopodium quinoa]
MSTRG.2485.1	AUR62019939	trans	uncharacterized protein LOC110722786 [Chenopodium quinoa]
MSTRG.2485.1	AUR62020127	trans	3-oxo-Delta(4,5)-steroid 5-beta-reductase [Chenopodium quinoa]
MSTRG.2485.1	AUR62020171	trans	uncharacterized protein LOC110683503 isoform X2 [Chenopodium quinoa]
MSTRG.2485.1	AUR62020229	trans	BEL1-like homeodomain protein 1 [Chenopodium quinoa]
MSTRG.2485.1	AUR62020290	trans	probable sarcosine oxidase [Chenopodium quinoa]
MSTRG.2485.1	AUR62020442	trans	uncharacterized protein LOC110723612 [Chenopodium quinoa]
MSTRG.2485.1	AUR62020567	trans	probable WRKY transcription factor 50 isoform X2 [Chenopodium quinoa]
MSTRG.2485.1	AUR62020858	trans	protein ECERIFERUM 26-like [Chenopodium quinoa]
MSTRG.2485.1	AUR62020891	trans	xyloglucan endotransglucosylase/hydrolase protein 24-like [Chenopodium quinoa]
MSTRG.2485.1	AUR62020989	trans	probable aquaporin SIP2-1 [Chenopodium quinoa]
MSTRG.2485.1	AUR62021058	trans	ABC transporter C family member 10-like [Chenopodium quinoa]
MSTRG.2485.1	AUR62021097	trans	alpha-glucosidase-like [Chenopodium quinoa]
MSTRG.2485.1	AUR62021115	trans	heavy metal-associated isoprenylated plant protein 39-like [Chenopodium quinoa]
MSTRG.2485.1	AUR62021124	trans	beta-carotene hydroxylase 2, chloroplastic-like [Chenopodium quinoa]
MSTRG.2485.1	AUR62021128	trans	deSI-like protein At4g17486 [Chenopodium quinoa]
MSTRG.2485.1	AUR62021145	trans	BAHD acyltransferase DCR-like [Chenopodium quinoa]
MSTRG.2485.1	AUR62021152	trans	short-chain dehydrogenase TIC 32, chloroplastic-like isoform X1 [Chenopodium quinoa]
MSTRG.2485.1	AUR62021234	trans	protein COFACTOR ASSEMBLY OF COMPLEX C SUBUNIT B CCB2, chloroplastic-like [Chenopodium quinoa]
MSTRG.2485.1	AUR62021243	trans	potassium channel KAT3-like isoform X3 [Chenopodium quinoa]
MSTRG.2485.1	AUR62021354	trans	inositol oxygenase 1-like [Chenopodium quinoa]
MSTRG.2485.1	AUR62021482	trans	MLP-like protein 43 isoform X1 [Chenopodium quinoa]
MSTRG.2485.1	AUR62021558	trans	glycine-rich RNA-binding protein 2, mitochondrial-like [Chenopodium quinoa]
MSTRG.2485.1	AUR62021578	trans	uncharacterized protein LOC110726357 [Chenopodium quinoa]
MSTRG.2485.1	AUR62021627	trans	LON peptidase N-terminal domain and RING finger protein 1-like isoform X1 [Chenopodium quinoa]
MSTRG.2485.1	AUR62021653	trans	uncharacterized endoplasmic reticulum membrane protein C16E8.02-like [Chenopodium quinoa]
MSTRG.2485.1	AUR62021824	trans	two-pore potassium channel 1-like [Chenopodium quinoa]
MSTRG.2485.1	AUR62021830	trans	--
MSTRG.2485.1	AUR62021833	trans	scarecrow-like protein 21 [Chenopodium quinoa]
MSTRG.2485.1	AUR62021892	trans	1-aminocyclopropane-1-carboxylate oxidase-like [Chenopodium quinoa]
MSTRG.2485.1	AUR62021973	trans	uncharacterized protein LOC110731355 [Chenopodium quinoa]
MSTRG.2485.1	AUR62022009	trans	uncharacterized protein LOC110731391 [Chenopodium quinoa]
MSTRG.2485.1	AUR62022081	trans	cathepsin B-like protease 2 [Chenopodium quinoa]
MSTRG.2485.1	AUR62022094	trans	proline transporter 2-like [Chenopodium quinoa]
MSTRG.2485.1	AUR62022143	trans	alkane hydroxylase MAH1-like [Chenopodium quinoa]
MSTRG.2485.1	AUR62022145	trans	alkane hydroxylase MAH1-like [Chenopodium quinoa]
MSTRG.2485.1	AUR62022147	trans	serine/threonine-protein kinase OXI1-like [Chenopodium quinoa]
MSTRG.2485.1	AUR62022202	trans	NADP-dependent malic enzyme-like [Chenopodium quinoa]
MSTRG.2485.1	AUR62022281	trans	secoisolariciresinol dehydrogenase-like [Chenopodium quinoa]
MSTRG.2485.1	AUR62022341	trans	heavy metal-associated isoprenylated plant protein 24-like [Chenopodium quinoa]
MSTRG.2485.1	AUR62022569	trans	uncharacterized protein LOC110731539 isoform X1 [Chenopodium quinoa]
MSTRG.2485.1	AUR62022598	trans	probable receptor-like protein kinase At5g24010 [Chenopodium quinoa]
MSTRG.2485.1	AUR62022603	trans	protein BPS1, chloroplastic-like [Chenopodium quinoa]
MSTRG.2485.1	AUR62022751	trans	homeobox-leucine zipper protein ANTHOCYANINLESS 2-like [Chenopodium quinoa]
MSTRG.2485.1	AUR62022882	trans	phosphoinositide phospholipase C 6-like isoform X1 [Chenopodium quinoa]
MSTRG.2485.1	AUR62022928	trans	probable inactive receptor-like protein kinase At3g56050 [Chenopodium quinoa]
MSTRG.2485.1	AUR62022943	trans	ferritin-3, chloroplastic-like [Chenopodium quinoa]
MSTRG.2485.1	AUR62022961	trans	protein RETICULATA-RELATED 6, chloroplastic-like [Chenopodium quinoa]
MSTRG.2485.1	AUR62023000	trans	MLP-like protein 31 [Chenopodium quinoa]
MSTRG.2485.1	AUR62023009	trans	MLP-like protein 34 [Chenopodium quinoa]
MSTRG.2485.1	AUR62023046	trans	DNA-directed RNA polymerases IV and V subunit 2-like [Chenopodium quinoa]
MSTRG.2485.1	AUR62023137	trans	uncharacterized protein LOC110703259 [Chenopodium quinoa]
MSTRG.2485.1	AUR62023219	trans	uncharacterized protein LOC110716775 [Chenopodium quinoa]
MSTRG.2485.1	AUR62023223	trans	putative receptor-like protein kinase At5g39000 [Chenopodium quinoa]
MSTRG.2485.1	AUR62023298	trans	mannose-6-phosphate isomerase 2-like [Chenopodium quinoa]
MSTRG.2485.1	AUR62023474	trans	cyclic nucleotide-gated ion channel 1-like [Chenopodium quinoa]
MSTRG.2485.1	AUR62023489	trans	hypothetical protein BVRB_1g003480 [Beta vulgaris subsp. vulgaris]
MSTRG.2485.1	AUR62023491	trans	jasmonic acid-amido synthetase JAR1-like [Chenopodium quinoa]
MSTRG.2485.1	AUR62023527	trans	stromal 70 kDa heat shock-related protein, chloroplastic-like [Chenopodium quinoa]
MSTRG.2485.1	AUR62023652	trans	diacylglycerol O-acyltransferase 3, cytosolic-like [Chenopodium quinoa]
MSTRG.2485.1	AUR62023803	trans	uncharacterized protein LOC110738745 [Chenopodium quinoa]
MSTRG.2485.1	AUR62023822	trans	peroxisomal membrane protein 13-like isoform X2 [Chenopodium quinoa]
MSTRG.2485.1	AUR62023964	trans	protein RETICULATA-RELATED 1, chloroplastic-like [Chenopodium quinoa]
MSTRG.2485.1	AUR62024063	trans	uncharacterized protein LOC110699722 isoform X2 [Chenopodium quinoa]
MSTRG.2485.1	AUR62024199	trans	very-long-chain 3-oxoacyl-CoA reductase 1-like [Chenopodium quinoa]
MSTRG.2485.1	AUR62024203	trans	uncharacterized protein LOC110712380 [Chenopodium quinoa]
MSTRG.2485.1	AUR62024225	trans	cytochrome P450 86B1-like [Chenopodium quinoa]
MSTRG.2485.1	AUR62024344	trans	polygalacturonase inhibitor 1-like [Chenopodium quinoa]
MSTRG.2485.1	AUR62024493	trans	zeatin O-glucosyltransferase-like [Chenopodium quinoa]
MSTRG.2485.1	AUR62024561	trans	probable LL-diaminopimelate aminotransferase, chloroplastic isoform X2 [Chenopodium quinoa]
MSTRG.2485.1	AUR62024721	trans	ethylene-responsive transcription factor 1B-like [Chenopodium quinoa]
MSTRG.2485.1	AUR62024923	trans	expansin-A8-like [Chenopodium quinoa]
MSTRG.2485.1	AUR62024933	trans	uncharacterized protein LOC110704373 [Chenopodium quinoa]
MSTRG.2485.1	AUR62024949	trans	protein ENHANCED DISEASE RESISTANCE 4-like [Chenopodium quinoa]
MSTRG.2485.1	AUR62024986	trans	succinate-semialdehyde dehydrogenase, mitochondrial-like [Chenopodium quinoa]
MSTRG.2485.1	AUR62025137	trans	histone-lysine N-methyltransferase ATXR3-like [Chenopodium quinoa]
MSTRG.2485.1	AUR62025291	trans	protein TIFY 10b-like [Chenopodium quinoa]
MSTRG.2485.1	AUR62025429	trans	serine/threonine receptor-like kinase NFP [Chenopodium quinoa]
MSTRG.2485.1	AUR62025546	trans	pentatricopeptide repeat-containing protein At1g12775, mitochondrial-like [Chenopodium quinoa]
MSTRG.2485.1	AUR62025626	trans	probable disease resistance protein At1g12280 [Chenopodium quinoa]
MSTRG.2485.1	AUR62025630	trans	probable disease resistance protein At1g12280 [Chenopodium quinoa]
MSTRG.2485.1	AUR62025697	trans	hypothetical protein CDL15_Pgr010212 [Punica granatum]
MSTRG.2485.1	AUR62025707	trans	uncharacterized protein LOC110726794 [Chenopodium quinoa]
MSTRG.2485.1	AUR62025744	trans	zinc finger CCCH domain-containing protein 43-like [Chenopodium quinoa]
MSTRG.2485.1	AUR62025815	trans	pentatricopeptide repeat-containing protein At3g09060-like, partial [Chenopodium quinoa]
MSTRG.2485.1	AUR62025945	trans	nucleotide pyrophosphatase/phosphodiesterase-like [Chenopodium quinoa]
MSTRG.2485.1	AUR62026072	trans	uncharacterized protein At5g39570-like [Chenopodium quinoa]
MSTRG.2485.1	AUR62026154	trans	probable calcium-binding protein CML36 [Chenopodium quinoa]
MSTRG.2485.1	AUR62026229	trans	uncharacterized protein LOC110697992 [Chenopodium quinoa]
MSTRG.2485.1	AUR62026282	trans	dnaJ homolog subfamily B member 1-like [Chenopodium quinoa]
MSTRG.2485.1	AUR62026367	trans	3-ketoacyl-CoA synthase 11-like [Chenopodium quinoa]
MSTRG.2485.1	AUR62026369	trans	alanine--glyoxylate aminotransferase 2 homolog 3, mitochondrial-like [Chenopodium quinoa]
MSTRG.2485.1	AUR62026378	trans	ATP-dependent (S)-NAD(P)H-hydrate dehydratase isoform X1 [Chenopodium quinoa]
MSTRG.2485.1	AUR62026426	trans	MADS-box transcription factor 23-like isoform X3 [Chenopodium quinoa]
MSTRG.2485.1	AUR62026627	trans	3-ketoacyl-CoA synthase 4-like [Chenopodium quinoa]
MSTRG.2485.1	AUR62026673	trans	5&apos;-3&apos; exoribonuclease 3-like isoform X1 [Chenopodium quinoa]
MSTRG.2485.1	AUR62026685	trans	abscisic stress-ripening protein 1-like [Chenopodium quinoa]
MSTRG.2485.1	AUR62026686	trans	glycine-rich cell wall structural protein 2-like [Chenopodium quinoa]
MSTRG.2485.1	AUR62026732	trans	serine decarboxylase-like [Chenopodium quinoa]
MSTRG.2485.1	AUR62026789	trans	putative transcription elongation factor SPT5 homolog 1 [Chenopodium quinoa]
MSTRG.2485.1	AUR62026798	trans	scarecrow-like protein 1 [Chenopodium quinoa]
MSTRG.2485.1	AUR62026802	trans	petal death protein-like [Chenopodium quinoa]
MSTRG.2485.1	AUR62026867	trans	two-component response regulator ORR10-like [Chenopodium quinoa]
MSTRG.2485.1	AUR62026957	trans	rRNA biogenesis protein RRP5-like [Chenopodium quinoa]
MSTRG.2485.1	AUR62026995	trans	CBL-interacting serine/threonine-protein kinase 25-like [Chenopodium quinoa]
MSTRG.2485.1	AUR62027058	trans	PREDICTED: amino acid transporter ANT1-like [Beta vulgaris subsp. vulgaris]
MSTRG.2485.1	AUR62027098	trans	costars family protein-like [Chenopodium quinoa]
MSTRG.2485.1	AUR62027118	trans	pre-mRNA-splicing factor 18-like [Chenopodium quinoa]
MSTRG.2485.1	AUR62027158	trans	alkane hydroxylase MAH1-like [Chenopodium quinoa]
MSTRG.2485.1	AUR62027165	trans	ras-related protein Rab7-like [Chenopodium quinoa]
MSTRG.2485.1	AUR62027193	trans	receptor kinase-like protein Xa21 [Chenopodium quinoa]
MSTRG.2485.1	AUR62027210	trans	PREDICTED: histone H3.3 isoform X1 [Daucus carota subsp. sativus]
MSTRG.2485.1	AUR62027307	trans	UBP1-associated protein 2C-like [Chenopodium quinoa]
MSTRG.2485.1	AUR62027332	trans	berberine bridge enzyme-like 15 [Chenopodium quinoa]
MSTRG.2485.1	AUR62027403	trans	endochitinase EP3-like [Chenopodium quinoa]
MSTRG.2485.1	AUR62027506	trans	putative beta-galactosidase [Chenopodium quinoa]
MSTRG.2485.1	AUR62027668	trans	dormancy-associated protein 2-like [Chenopodium quinoa]
MSTRG.2485.1	AUR62027750	trans	uncharacterized protein LOC110706575 [Chenopodium quinoa]
MSTRG.2485.1	AUR62027784	trans	7-deoxyloganetin glucosyltransferase-like [Chenopodium quinoa]
MSTRG.2485.1	AUR62027844	trans	esterase AGAP003155-like [Chenopodium quinoa]
MSTRG.2485.1	AUR62027882	trans	MADS-box protein JOINTLESS-like isoform X2 [Chenopodium quinoa]
MSTRG.2485.1	AUR62027972	trans	PREDICTED: serine/threonine-protein kinase HT1-like isoform X1 [Capsicum annuum]
MSTRG.2485.1	AUR62028012	trans	DExH-box ATP-dependent RNA helicase DExH10-like [Chenopodium quinoa]
MSTRG.2485.1	AUR62028143	trans	non-symbiotic hemoglobin 2-like [Chenopodium quinoa]
MSTRG.2485.1	AUR62028172	trans	D-xylose-proton symporter-like 2 [Chenopodium quinoa]
MSTRG.2485.1	AUR62028227	trans	WAT1-related protein At5g07050-like [Chenopodium quinoa]
MSTRG.2485.1	AUR62028280	trans	RRP12-like protein [Chenopodium quinoa]
MSTRG.2485.1	AUR62028281	trans	RRP12-like protein [Chenopodium quinoa]
MSTRG.2485.1	AUR62028352	trans	cellulose synthase A catalytic subunit 7 [UDP-forming]-like [Chenopodium quinoa]
MSTRG.2485.1	AUR62028612	trans	7-deoxyloganetin glucosyltransferase-like isoform X2 [Chenopodium quinoa]
MSTRG.2485.1	AUR62028695	trans	probable sodium/metabolite cotransporter BASS3, chloroplastic [Chenopodium quinoa]
MSTRG.2485.1	AUR62028780	trans	miraculin-like [Chenopodium quinoa]
MSTRG.2485.1	AUR62028861	trans	hypothetical protein BVRB_005390 [Beta vulgaris subsp. vulgaris]
MSTRG.2485.1	AUR62028912	trans	uncharacterized protein LOC110690536 [Chenopodium quinoa]
MSTRG.2485.1	AUR62029130	trans	heterogeneous nuclear ribonucleoprotein 1-like [Chenopodium quinoa]
MSTRG.2485.1	AUR62029250	trans	(-)-germacrene D synthase-like isoform X1 [Chenopodium quinoa]
MSTRG.2485.1	AUR62029305	trans	HMG-Y-related protein A-like isoform X2 [Chenopodium quinoa]
MSTRG.2485.1	AUR62029425	trans	ACT domain-containing protein ACR6-like [Chenopodium quinoa]
MSTRG.2485.1	AUR62029563	trans	protein MICRORCHIDIA 7-like [Chenopodium quinoa]
MSTRG.2485.1	AUR62029721	trans	non-specific lipid-transfer protein-like [Chenopodium quinoa]
MSTRG.2485.1	AUR62029901	trans	protein SAR DEFICIENT 1-like [Chenopodium quinoa]
MSTRG.2485.1	AUR62029950	trans	uncharacterized protein LOC110702974 [Chenopodium quinoa]
MSTRG.2485.1	AUR62029983	trans	squamosa promoter-binding-like protein 1 [Chenopodium quinoa]
MSTRG.2485.1	AUR62030169	trans	ribosomal protein S2 (chloroplast) [Chenopodium quinoa]
MSTRG.2485.1	AUR62030182	trans	gamma-glutamylcyclotransferase 2-3-like [Chenopodium quinoa]
MSTRG.2485.1	AUR62030235	trans	DNA replication licensing factor MCM3 homolog 2-like [Chenopodium quinoa]
MSTRG.2485.1	AUR62030279	trans	uncharacterized protein LOC110710538 [Chenopodium quinoa]
MSTRG.2485.1	AUR62030384	trans	uncharacterized protein LOC110710649 [Chenopodium quinoa]
MSTRG.2485.1	AUR62030422	trans	suppressor of disruption of TFIIS-like [Chenopodium quinoa]
MSTRG.2485.1	AUR62030474	trans	Proliferation-associated protein 2G4 [Morus notabilis]
MSTRG.2485.1	AUR62030489	trans	acyl-coenzyme A oxidase 4, peroxisomal [Chenopodium quinoa]
MSTRG.2485.1	AUR62030519	trans	uncharacterized protein At5g01610-like [Chenopodium quinoa]
MSTRG.2485.1	AUR62030622	trans	expansin-A8-like [Chenopodium quinoa]
MSTRG.2485.1	AUR62030680	trans	potassium channel AKT1-like [Chenopodium quinoa]
MSTRG.2485.1	AUR62030819	trans	early light-induced protein 1, chloroplastic-like [Chenopodium quinoa]
MSTRG.2485.1	AUR62030918	trans	transcription factor GTE7-like [Chenopodium quinoa]
MSTRG.2485.1	AUR62030965	trans	1-deoxy-D-xylulose 5-phosphate reductoisomerase, chloroplastic-like [Chenopodium quinoa]
MSTRG.2485.1	AUR62031037	trans	UDP-glycosyltransferase 74B1-like [Chenopodium quinoa]
MSTRG.2485.1	AUR62031184	trans	zingipain-2-like [Chenopodium quinoa]
MSTRG.2485.1	AUR62031309	trans	hypothetical protein SOVF_054620 [Spinacia oleracea]
MSTRG.2485.1	AUR62031312	trans	fatty acid hydroperoxide lyase, chloroplastic-like [Chenopodium quinoa]
MSTRG.2485.1	AUR62031317	trans	endochitinase EP3-like [Chenopodium quinoa]
MSTRG.2485.1	AUR62031366	trans	probable inactive purple acid phosphatase 29 [Chenopodium quinoa]
MSTRG.2485.1	AUR62031459	trans	pyruvate kinase isozyme G, chloroplastic-like [Chenopodium quinoa]
MSTRG.2485.1	AUR62031584	trans	zinc finger protein 3-like [Chenopodium quinoa]
MSTRG.2485.1	AUR62031599	trans	eukaryotic translation initiation factor 5B-like [Chenopodium quinoa]
MSTRG.2485.1	AUR62031626	trans	translation factor GUF1 homolog, mitochondrial-like [Chenopodium quinoa]
MSTRG.2485.1	AUR62031693	trans	probable carboxylesterase 6 [Chenopodium quinoa]
MSTRG.2485.1	AUR62031764	trans	protein RETICULATA-RELATED 1, chloroplastic-like [Chenopodium quinoa]
MSTRG.2485.1	AUR62031871	trans	aquaporin TIP2-1-like [Chenopodium quinoa]
MSTRG.2485.1	AUR62031887	trans	uncharacterized protein LOC110729811 isoform X1 [Chenopodium quinoa]
MSTRG.2485.1	AUR62031910	trans	NADP-dependent malic enzyme-like [Chenopodium quinoa]
MSTRG.2485.1	AUR62031963	trans	putative leucine-rich repeat receptor-like serine/threonine-protein kinase At2g19230 isoform X1 [Chenopodium quinoa]
MSTRG.2485.1	AUR62032002	trans	hypothetical protein BVRB_008000 [Beta vulgaris subsp. vulgaris]
MSTRG.2485.1	AUR62032099	trans	peroxidase 31-like [Chenopodium quinoa]
MSTRG.2485.1	AUR62032225	trans	Proteinase inhibitor I13, potato inhibitor I [Corchorus capsularis]
MSTRG.2485.1	AUR62032237	trans	uncharacterized protein LOC110728931 isoform X1 [Chenopodium quinoa]
MSTRG.2485.1	AUR62032269	trans	pyruvate kinase isozyme A, chloroplastic-like [Chenopodium quinoa]
MSTRG.2485.1	AUR62032371	trans	photosynthetic NDH subunit of subcomplex B 3, chloroplastic-like [Chenopodium quinoa]
MSTRG.2485.1	AUR62032403	trans	uncharacterized protein LOC110712209 [Chenopodium quinoa]
MSTRG.2485.1	AUR62032488	trans	NAC domain-containing protein 35-like [Chenopodium quinoa]
MSTRG.2485.1	AUR62032524	trans	AtpB (chloroplast) [Chenopodium quinoa]
MSTRG.2485.1	AUR62032525	trans	ribulose-1,5-bisphosphate carboxylase/oxygenase large subunit, partial (chloroplast) [Suaeda palaestina]
MSTRG.2485.1	AUR62032572	trans	proteasome subunit beta type-3-A-like [Chenopodium quinoa]
MSTRG.2485.1	AUR62032575	trans	probable carboxylesterase 6 [Chenopodium quinoa]
MSTRG.2485.1	AUR62032579	trans	cytosolic sulfotransferase 5-like [Chenopodium quinoa]
MSTRG.2485.1	AUR62032655	trans	two-component response regulator ORR10-like [Chenopodium quinoa]
MSTRG.2485.1	AUR62032691	trans	glutamate dehydrogenase B-like [Chenopodium quinoa]
MSTRG.2485.1	AUR62032766	trans	external alternative NAD(P)H-ubiquinone oxidoreductase B1, mitochondrial-like [Chenopodium quinoa]
MSTRG.2485.1	AUR62032831	trans	serine/threonine-protein kinase STY46-like [Chenopodium quinoa]
MSTRG.2485.1	AUR62032886	trans	serine hydroxymethyltransferase, mitochondrial [Chenopodium quinoa]
MSTRG.2485.1	AUR62032897	trans	uncharacterized membrane protein At1g75140-like [Chenopodium quinoa]
MSTRG.2485.1	AUR62032971	trans	chaperone protein dnaJ C76, chloroplastic-like [Chenopodium quinoa]
MSTRG.2485.1	AUR62033383	trans	MADS-box protein SOC1-like [Chenopodium quinoa]
MSTRG.2485.1	AUR62033478	trans	NADH-cytochrome b5 reductase-like protein [Chenopodium quinoa]
MSTRG.2485.1	AUR62033511	trans	purple acid phosphatase 22-like [Chenopodium quinoa]
MSTRG.2485.1	AUR62033539	trans	uncharacterized protein LOC110729357 [Chenopodium quinoa]
MSTRG.2485.1	AUR62033541	trans	methylsterol monooxygenase 1-1-like [Chenopodium quinoa]
MSTRG.2485.1	AUR62033550	trans	uncharacterized protein LOC110729362 [Chenopodium quinoa]
MSTRG.2485.1	AUR62033584	trans	histone deacetylase HDT1-like isoform X2 [Chenopodium quinoa]
MSTRG.2485.1	AUR62033587	trans	enolase-like [Chenopodium quinoa]
MSTRG.2485.1	AUR62033803	trans	protein SAR DEFICIENT 1-like isoform X1 [Chenopodium quinoa]
MSTRG.2485.1	AUR62034022	trans	uncharacterized protein LOC110692116 isoform X1 [Chenopodium quinoa]
MSTRG.2485.1	AUR62034103	trans	uncharacterized protein LOC110737360 [Chenopodium quinoa]
MSTRG.2485.1	AUR62034183	trans	hypothetical protein SOVF_097000 [Spinacia oleracea]
MSTRG.2485.1	AUR62034195	trans	chitin-inducible gibberellin-responsive protein 1-like [Chenopodium quinoa]
MSTRG.2485.1	AUR62034233	trans	WD repeat-containing protein 44-like isoform X3 [Chenopodium quinoa]
MSTRG.2485.1	AUR62034234	trans	lanC-like protein GCR2 [Chenopodium quinoa]
MSTRG.2485.1	AUR62034324	trans	putative 12-oxophytodienoate reductase 11 isoform X2 [Chenopodium quinoa]
MSTRG.2485.1	AUR62034507	trans	cyclin-T1-3-like [Chenopodium quinoa]
MSTRG.2485.1	AUR62034555	trans	uncharacterized protein LOC110715687 [Chenopodium quinoa]
MSTRG.2485.1	AUR62035054	trans	uncharacterized protein LOC110692327 [Chenopodium quinoa]
MSTRG.2485.1	AUR62035213	trans	uncharacterized protein LOC110691201 [Chenopodium quinoa]
MSTRG.2485.1	AUR62035246	trans	protein NRT1/ PTR FAMILY 3.1-like [Chenopodium quinoa]
MSTRG.2485.1	AUR62035360	trans	E3 ubiquitin-protein ligase MIEL1-like isoform X2 [Chenopodium quinoa]
MSTRG.2485.1	AUR62035417	trans	phosphoglycerate mutase-like protein 1 [Chenopodium quinoa]
MSTRG.2485.1	AUR62035499	trans	callose synthase 12-like [Chenopodium quinoa]
MSTRG.2485.1	AUR62035577	trans	disease resistance protein RGA2-like [Chenopodium quinoa]
MSTRG.2485.1	AUR62035594	trans	PREDICTED: ubiquitin-60S ribosomal protein L40 [Beta vulgaris subsp. vulgaris]
MSTRG.2485.1	AUR62035703	trans	phosphoglycerate mutase-like protein 1 isoform X2 [Chenopodium quinoa]
MSTRG.2485.1	AUR62035741	trans	probable cytokinin riboside 5&apos;-monophosphate phosphoribohydrolase LOGL10 [Chenopodium quinoa]
MSTRG.2485.1	AUR62035965	trans	spliceosome-associated protein 130 A-like [Chenopodium quinoa]
MSTRG.2485.1	AUR62036165	trans	protein PLANT CADMIUM RESISTANCE 2-like [Chenopodium quinoa]
MSTRG.2485.1	AUR62036371	trans	BTB/POZ domain-containing protein At3g05675-like [Chenopodium quinoa]
MSTRG.2485.1	AUR62036417	trans	60S ribosomal protein L7-1-like [Chenopodium quinoa]
MSTRG.2485.1	AUR62036874	trans	glucan endo-1,3-beta-glucosidase-like [Chenopodium quinoa]
MSTRG.2485.1	AUR62036905	cis	alcohol dehydrogenase-like 7 [Chenopodium quinoa]
MSTRG.2485.1	AUR62036906	cis	glycerol-3-phosphate dehydrogenase SDP6, mitochondrial-like [Chenopodium quinoa]
MSTRG.2485.1	AUR62036907	cis	dehydrin ERD14-like [Chenopodium quinoa]
MSTRG.2485.1	AUR62036908	cis	uncharacterized protein LOC110699091 [Chenopodium quinoa]
MSTRG.2485.1	AUR62037261	trans	protein DETOXIFICATION 12-like [Chenopodium quinoa]
MSTRG.2485.1	AUR62037313	trans	40S ribosomal protein S29 [Glycine soja]
MSTRG.2485.1	AUR62037480	trans	autophagy protein 5-like isoform X1 [Chenopodium quinoa]
MSTRG.2485.1	AUR62037498	trans	butyrate--CoA ligase AAE11, peroxisomal-like [Chenopodium quinoa]
MSTRG.2485.1	AUR62037499	trans	ras-related protein RHN1 [Chenopodium quinoa]
MSTRG.2485.1	AUR62037546	trans	homeobox-DDT domain protein RLT3-like isoform X1 [Chenopodium quinoa]
MSTRG.2485.1	AUR62037757	trans	auxin response factor 18-like [Chenopodium quinoa]
MSTRG.2485.1	AUR62037915	trans	Plant disease resistance response protein [Cynara cardunculus var. scolymus]
MSTRG.2485.1	AUR62038146	trans	beta-fructofuranosidase, insoluble isoenzyme CWINV1-like [Chenopodium quinoa]
MSTRG.2485.1	AUR62038261	trans	uncharacterized protein LOC110701741 isoform X1 [Chenopodium quinoa]
MSTRG.2485.1	AUR62038320	trans	inorganic pyrophosphatase 1-like [Chenopodium quinoa]
MSTRG.2485.1	AUR62038472	trans	ankyrin repeat-containing protein At2g01680-like [Chenopodium quinoa]
MSTRG.2485.1	AUR62038505	trans	protein TPLATE-like [Chenopodium quinoa]
MSTRG.2485.1	AUR62038536	trans	uncharacterized protein slp1-like [Chenopodium quinoa]
MSTRG.2485.1	AUR62038615	trans	phosphate metabolism protein 8-like [Chenopodium quinoa]
MSTRG.2485.1	AUR62038783	trans	protein arginine N-methyltransferase 2-like [Chenopodium quinoa]
MSTRG.2485.1	AUR62038889	trans	ADP,ATP carrier protein-like [Chenopodium quinoa]
MSTRG.2485.1	AUR62039057	trans	alpha-L-fucosidase 2-like [Chenopodium quinoa]
[truncated: 7,342 more rows]
