# Supplementary material for: Identification of the specific long-noncoding RNAs involved in night-break mediated flowering retardation in Chenopodium quinoa
Source: BMC Genomics. 2021 Apr 19;22:284. doi: 10.1186/s12864-021-07605-2 (PMC8056640; doi:10.1186/s12864-021-07605-2)
Supplement: Supplementary file 7 — Additional file 7: Table S6. Targets of the down-regulated lncRNAs in SD2_vs_NB [file 12864_2021_7605_MOESM7_ESM.xlsx]

## Sheet: Sheet1
Table S6	Targets of the down-regulated lncRNAs in SD2_vs_NB
LncRNA ID	Target ID	Target type	Target annotation
MSTRG.12018.2	AUR62000043	trans	uncharacterized protein LOC110736130 [Chenopodium quinoa]
MSTRG.12018.2	AUR62000062	trans	G-type lectin S-receptor-like serine/threonine-protein kinase LECRK3 [Chenopodium quinoa]
MSTRG.12018.2	AUR62000249	trans	L-ascorbate oxidase homolog [Chenopodium quinoa]
MSTRG.12018.2	AUR62000323	trans	auxin efflux carrier component 5-like [Chenopodium quinoa]
MSTRG.12018.2	AUR62000391	trans	putative pentatricopeptide repeat-containing protein At1g12700, mitochondrial [Chenopodium quinoa]
MSTRG.12018.2	AUR62000400	trans	putative pentatricopeptide repeat-containing protein At1g12700, mitochondrial isoform X2 [Chenopodium quinoa]
MSTRG.12018.2	AUR62000648	trans	putative uncharacterized protein DDB_G0291608 [Chenopodium quinoa]
MSTRG.12018.2	AUR62000657	trans	hypothetical protein SOVF_012620 [Spinacia oleracea]
MSTRG.12018.2	AUR62000809	trans	uncharacterized protein LOC110736899 [Chenopodium quinoa]
MSTRG.12018.2	AUR62000859	trans	LOW QUALITY PROTEIN: glutathione synthetase, chloroplastic [Chenopodium quinoa]
MSTRG.12018.2	AUR62001143	trans	uncharacterized protein LOC110687782 [Chenopodium quinoa]
MSTRG.12018.2	AUR62001241	trans	probable linoleate 9S-lipoxygenase 5 [Chenopodium quinoa]
MSTRG.12018.2	AUR62001410	trans	1-phosphatidylinositol-3-phosphate 5-kinase FAB1B-like [Chenopodium quinoa]
MSTRG.12018.2	AUR62001451	trans	uncharacterized protein LOC110684512 [Chenopodium quinoa]
MSTRG.12018.2	AUR62001512	trans	U-box domain-containing protein 35-like [Chenopodium quinoa]
MSTRG.12018.2	AUR62001801	trans	16.9 kDa class I heat shock protein 3-like [Chenopodium quinoa]
MSTRG.12018.2	AUR62002099	trans	1-aminocyclopropane-1-carboxylate oxidase homolog 1-like [Chenopodium quinoa]
MSTRG.12018.2	AUR62002102	trans	1-aminocyclopropane-1-carboxylate oxidase homolog 1-like [Chenopodium quinoa]
MSTRG.12018.2	AUR62002113	trans	ethylene-responsive transcription factor ERF095-like [Chenopodium quinoa]
MSTRG.12018.2	AUR62002151	trans	F-box/kelch-repeat protein At3g23880-like [Chenopodium quinoa]
MSTRG.12018.2	AUR62002465	trans	eukaryotic translation initiation factor 3 subunit I-like isoform X4 [Chenopodium quinoa]
MSTRG.12018.2	AUR62002712	trans	uncharacterized protein LOC110691413 isoform X1 [Chenopodium quinoa]
MSTRG.12018.2	AUR62002796	trans	uncharacterized protein LOC110724486 [Chenopodium quinoa]
MSTRG.12018.2	AUR62002976	trans	PREDICTED: uncharacterized protein LOC105108557 [Populus euphratica]
MSTRG.12018.2	AUR62003225	trans	hypothetical protein SOVF_156110 [Spinacia oleracea]
MSTRG.12018.2	AUR62003428	trans	uncharacterized protein LOC110681680 [Chenopodium quinoa]
MSTRG.12018.2	AUR62003450	trans	hypothetical protein BVRB_2g032330 [Beta vulgaris subsp. vulgaris]
MSTRG.12018.2	AUR62003509	trans	high affinity nitrate transporter 2.5-like [Chenopodium quinoa]
MSTRG.12018.2	AUR62003881	trans	uncharacterized protein LOC110681716 [Chenopodium quinoa]
MSTRG.12018.2	AUR62003951	trans	probable indole-3-acetic acid-amido synthetase GH3.1 [Chenopodium quinoa]
MSTRG.12018.2	AUR62004354	trans	pentatricopeptide repeat-containing protein DOT4, chloroplastic-like [Chenopodium quinoa]
MSTRG.12018.2	AUR62004417	trans	uncharacterized protein LOC110714347 [Chenopodium quinoa]
MSTRG.12018.2	AUR62004663	trans	transmembrane protein 18-like [Chenopodium quinoa]
MSTRG.12018.2	AUR62004729	trans	ATP-dependent zinc metalloprotease FTSH 6, chloroplastic-like [Chenopodium quinoa]
MSTRG.12018.2	AUR62004732	trans	basic leucine zipper 23-like [Chenopodium quinoa]
MSTRG.12018.2	AUR62004817	trans	uncharacterized protein LOC110708823 [Chenopodium quinoa]
MSTRG.12018.2	AUR62004918	trans	ankyrin repeat-containing protein At2g01680-like [Chenopodium quinoa]
MSTRG.12018.2	AUR62004991	trans	probable serine/threonine-protein kinase WNK9 isoform X1 [Chenopodium quinoa]
MSTRG.12018.2	AUR62005257	trans	probable ribose-5-phosphate isomerase 2 [Chenopodium quinoa]
MSTRG.12018.2	AUR62005471	trans	hypothetical protein BVRB_6g146690 [Beta vulgaris subsp. vulgaris]
MSTRG.12018.2	AUR62005856	trans	probable protein S-acyltransferase 22 [Chenopodium quinoa]
MSTRG.12018.2	AUR62006043	trans	centromere protein V-like [Chenopodium quinoa]
MSTRG.12018.2	AUR62006126	trans	Zinc finger, RING-type [Corchorus olitorius]
MSTRG.12018.2	AUR62006131	trans	uncharacterized protein LOC110712252 [Chenopodium quinoa]
MSTRG.12018.2	AUR62006158	trans	mitochondrial carrier protein MTM1-like [Chenopodium quinoa]
MSTRG.12018.2	AUR62006215	trans	F-box/kelch-repeat protein At3g06240-like [Chenopodium quinoa]
MSTRG.12018.2	AUR62006313	trans	zinc finger BED domain-containing protein RICESLEEPER 1-like [Chenopodium quinoa]
MSTRG.12018.2	AUR62006413	trans	transcription termination factor MTERF9, chloroplastic-like [Chenopodium quinoa]
MSTRG.12018.2	AUR62006758	trans	uncharacterized protein LOC110701182 [Chenopodium quinoa]
MSTRG.12018.2	AUR62007532	trans	uncharacterized protein LOC110685754 [Chenopodium quinoa]
MSTRG.12018.2	AUR62007663	trans	probable methyltransferase PMT27 [Chenopodium quinoa]
MSTRG.12018.2	AUR62007694	trans	uncharacterized protein LOC110685922 isoform X1 [Chenopodium quinoa]
MSTRG.12018.2	AUR62008273	trans	LIM domain-containing protein WLIM1-like [Chenopodium quinoa]
MSTRG.12018.2	AUR62008290	trans	alpha-L-arabinofuranosidase 1-like [Chenopodium quinoa]
MSTRG.12018.2	AUR62008309	trans	diphthamide biosynthesis protein 3-like [Chenopodium quinoa]
MSTRG.12018.2	AUR62008314	trans	probable myosin-binding protein 5 [Chenopodium quinoa]
MSTRG.12018.2	AUR62008340	trans	hypothetical protein SOVF_160500 isoform A [Spinacia oleracea]
MSTRG.12018.2	AUR62008361	trans	protein QUIRKY-like [Chenopodium quinoa]
MSTRG.12018.2	AUR62008364	trans	pectate lyase-like isoform X1 [Chenopodium quinoa]
MSTRG.12018.2	AUR62008458	trans	basic endochitinase-like [Chenopodium quinoa]
MSTRG.12018.2	AUR62008765	trans	glutathione S-transferase U8-like [Chenopodium quinoa]
MSTRG.12018.2	AUR62008775	trans	uncharacterized protein LOC110727775 [Chenopodium quinoa]
MSTRG.12018.2	AUR62008933	trans	GPI transamidase component PIG-T-like [Chenopodium quinoa]
MSTRG.12018.2	AUR62009026	trans	putative F-box protein At4g05475 [Chenopodium quinoa]
MSTRG.12018.2	AUR62009054	trans	F-box/kelch-repeat protein At3g06240-like [Chenopodium quinoa]
MSTRG.12018.2	AUR62009056	trans	F-box/kelch-repeat protein At3g06240-like [Chenopodium quinoa]
MSTRG.12018.2	AUR62009123	trans	uncharacterized protein LOC110705420 [Chenopodium quinoa]
MSTRG.12018.2	AUR62009170	trans	uncharacterized protein LOC110681586 [Chenopodium quinoa]
MSTRG.12018.2	AUR62009172	trans	uncharacterized protein C6G9.01c-like [Chenopodium quinoa]
MSTRG.12018.2	AUR62009643	trans	hypothetical protein SOVF_035890 [Spinacia oleracea]
MSTRG.12018.2	AUR62009956	trans	GDSL esterase/lipase 4-like [Chenopodium quinoa]
MSTRG.12018.2	AUR62009980	trans	auxin-responsive protein SAUR64-like [Chenopodium quinoa]
MSTRG.12018.2	AUR62010044	trans	ubiquitin-conjugating enzyme E2-17 kDa-like [Chenopodium quinoa]
MSTRG.12018.2	AUR62010129	trans	putative disease resistance protein RGA1 [Chenopodium quinoa]
MSTRG.12018.2	AUR62010236	trans	PI-PLC X domain-containing protein At5g67130-like [Chenopodium quinoa]
MSTRG.12018.2	AUR62010291	trans	uncharacterized protein LOC110718790 isoform X1 [Chenopodium quinoa]
MSTRG.12018.2	AUR62010566	trans	hypothetical protein BVRB_5g101400 [Beta vulgaris subsp. vulgaris]
MSTRG.12018.2	AUR62010722	trans	putative pentatricopeptide repeat-containing protein At3g25970 [Chenopodium quinoa]
MSTRG.12018.2	AUR62010834	trans	probable protein phosphatase 2C 8 [Chenopodium quinoa]
MSTRG.12018.2	AUR62010869	trans	ran GTPase-activating protein 1-like [Chenopodium quinoa]
MSTRG.12018.2	AUR62011427	trans	la-related protein 6C-like isoform X2 [Chenopodium quinoa]
MSTRG.12018.2	AUR62011460	trans	uncharacterized protein LOC110698602 [Chenopodium quinoa]
MSTRG.12018.2	AUR62011485	trans	F-box/LRR-repeat protein 2-like [Chenopodium quinoa]
MSTRG.12018.2	AUR62011516	trans	SNF1-related protein kinase regulatory subunit gamma-like PV42a [Chenopodium quinoa]
MSTRG.12018.2	AUR62011555	trans	uncharacterized protein LOC110698678 isoform X1 [Chenopodium quinoa]
MSTRG.12018.2	AUR62011917	trans	putative disease resistance protein RGA3 [Chenopodium quinoa]
MSTRG.12018.2	AUR62012106	trans	ATP synthase CF0 subunit III (chloroplast) [Viscum minimum]
MSTRG.12018.2	AUR62012109	trans	scarecrow-like protein 9 [Chenopodium quinoa]
MSTRG.12018.2	AUR62012219	trans	caffeine synthase 1-like [Chenopodium quinoa]
MSTRG.12018.2	AUR62012294	trans	probable apyrase 7 [Chenopodium quinoa]
MSTRG.12018.2	AUR62012359	trans	isoflavone 2&apos;-hydroxylase-like [Chenopodium quinoa]
MSTRG.12018.2	AUR62012365	trans	uncharacterized protein LOC110733269 [Chenopodium quinoa]
MSTRG.12018.2	AUR62012617	trans	putative cysteine-rich repeat secretory protein 5 [Chenopodium quinoa]
MSTRG.12018.2	AUR62012653	trans	pentatricopeptide repeat-containing protein At4g21170-like [Chenopodium quinoa]
MSTRG.12018.2	AUR62012907	trans	vegetative cell wall protein gp1-like [Chenopodium quinoa]
MSTRG.12018.2	AUR62013008	trans	probable protein phosphatase 2C 60 isoform X2 [Chenopodium quinoa]
MSTRG.12018.2	AUR62013053	trans	protein HIGH ARSENIC CONTENT 1, mitochondrial [Chenopodium quinoa]
MSTRG.12018.2	AUR62013066	trans	pentatricopeptide repeat-containing protein At2g21090-like [Chenopodium quinoa]
MSTRG.12018.2	AUR62013231	trans	O-acyltransferase WSD1-like [Chenopodium quinoa]
MSTRG.12018.2	AUR62013431	trans	O-acyltransferase WSD1-like [Chenopodium quinoa]
MSTRG.12018.2	AUR62013751	trans	probable WRKY transcription factor 12 [Chenopodium quinoa]
MSTRG.12018.2	AUR62013880	trans	Retrovirus-related Pol polyprotein from transposon TNT 1-94, partial [Glycine soja]
MSTRG.12018.2	AUR62013967	trans	uncharacterized protein LOC110693390 [Chenopodium quinoa]
MSTRG.12018.2	AUR62013998	trans	aspartic proteinase CDR1-like [Chenopodium quinoa]
MSTRG.12018.2	AUR62014116	trans	uncharacterized protein LOC110685962 isoform X2 [Chenopodium quinoa]
MSTRG.12018.2	AUR62014221	trans	probable receptor-like protein kinase At1g11050 [Chenopodium quinoa]
MSTRG.12018.2	AUR62014371	trans	probable rhamnogalacturonate lyase B isoform X1 [Chenopodium quinoa]
MSTRG.12018.2	AUR62014374	trans	PREDICTED: actin-7 [Beta vulgaris subsp. vulgaris]
MSTRG.12018.2	AUR62014432	trans	DUF726 domain-containing protein [Cephalotus follicularis]
MSTRG.12018.2	AUR62014599	trans	PREDICTED: cysteine-rich receptor-like protein kinase 10 isoform X2 [Beta vulgaris subsp. vulgaris]
MSTRG.12018.2	AUR62014613	trans	cysteine-rich repeat secretory protein 38-like [Chenopodium quinoa]
MSTRG.12018.2	AUR62014783	trans	lactosylceramide 4-alpha-galactosyltransferase-like [Chenopodium quinoa]
MSTRG.12018.2	AUR62015030	trans	pentatricopeptide repeat-containing protein At1g43980, mitochondrial-like [Chenopodium quinoa]
MSTRG.12018.2	AUR62015187	trans	PREDICTED: uncharacterized protein LOC104905313 isoform X1 [Beta vulgaris subsp. vulgaris]
MSTRG.12018.2	AUR62015284	trans	uncharacterized protein LOC110692189 [Chenopodium quinoa]
MSTRG.12018.2	AUR62015471	trans	uncharacterized protein LOC110684455 [Chenopodium quinoa]
MSTRG.12018.2	AUR62015476	trans	ethylene receptor 2-like [Chenopodium quinoa]
MSTRG.12018.2	AUR62015505	trans	putative disease resistance protein RGA4 isoform X2 [Chenopodium quinoa]
MSTRG.12018.2	AUR62015647	trans	PREDICTED: uncharacterized protein LOC104884717 [Beta vulgaris subsp. vulgaris]
MSTRG.12018.2	AUR62016001	trans	putative uncharacterized protein DDB_G0287975 [Chenopodium quinoa]
MSTRG.12018.2	AUR62016063	trans	vicilin-like antimicrobial peptides 2-2 [Chenopodium quinoa]
MSTRG.12018.2	AUR62016066	trans	carboxylesterase 1-like [Chenopodium quinoa]
MSTRG.12018.2	AUR62016102	trans	protein YLS7-like [Chenopodium quinoa]
MSTRG.12018.2	AUR62016169	trans	hypothetical protein BVRB_010540 [Beta vulgaris subsp. vulgaris]
MSTRG.12018.2	AUR62016260	trans	hypothetical protein BVRB_6g139530 [Beta vulgaris subsp. vulgaris]
MSTRG.12018.2	AUR62016275	trans	protein MIZU-KUSSEI 1-like [Chenopodium quinoa]
MSTRG.12018.2	AUR62016323	trans	F-box/LRR-repeat protein 2-like [Chenopodium quinoa]
MSTRG.12018.2	AUR62016490	trans	serpin-Z2B-like [Chenopodium quinoa]
MSTRG.12018.2	AUR62016601	trans	flotillin-like protein 3 [Chenopodium quinoa]
MSTRG.12018.2	AUR62016612	trans	uncharacterized protein LOC110704850 [Chenopodium quinoa]
MSTRG.12018.2	AUR62016644	trans	protein DMR6-LIKE OXYGENASE 2-like [Chenopodium quinoa]
MSTRG.12018.2	AUR62016813	trans	MAG2-interacting protein 2-like [Chenopodium quinoa]
MSTRG.12018.2	AUR62016869	trans	protein ENHANCED PSEUDOMONAS SUSCEPTIBILTY 1-like [Chenopodium quinoa]
MSTRG.12018.2	AUR62017089	trans	receptor like protein 30-like [Chenopodium quinoa]
MSTRG.12018.2	AUR62017194	trans	uncharacterized protein LOC110702264, partial [Chenopodium quinoa]
MSTRG.12018.2	AUR62017280	trans	60S ribosomal protein L24-like [Chenopodium quinoa]
MSTRG.12018.2	AUR62017430	trans	uncharacterized protein LOC110698161 [Chenopodium quinoa]
MSTRG.12018.2	AUR62017437	trans	LRR receptor-like serine/threonine-protein kinase RPK2 [Chenopodium quinoa]
MSTRG.12018.2	AUR62017899	trans	ABC transporter G family member 5-like [Chenopodium quinoa]
MSTRG.12018.2	AUR62017901	trans	pentatricopeptide repeat-containing protein At2g21090-like [Chenopodium quinoa]
MSTRG.12018.2	AUR62017940	trans	uncharacterized protein LOC110695208 isoform X1 [Chenopodium quinoa]
MSTRG.12018.2	AUR62018237	trans	uncharacterized protein LOC110735161 isoform X2 [Chenopodium quinoa]
MSTRG.12018.2	AUR62018294	trans	uncharacterized protein LOC110735097 [Chenopodium quinoa]
MSTRG.12018.2	AUR62018371	trans	serine carboxypeptidase-like 45 [Chenopodium quinoa]
MSTRG.12018.2	AUR62018783	trans	dynamin-related protein 1E-like [Chenopodium quinoa]
MSTRG.12018.2	AUR62018791	trans	uncharacterized protein LOC110730253 [Chenopodium quinoa]
MSTRG.12018.2	AUR62018850	trans	expansin-like B1 [Chenopodium quinoa]
MSTRG.12018.2	AUR62018890	trans	oligopeptide transporter 1-like [Chenopodium quinoa]
MSTRG.12018.2	AUR62018971	trans	zinc finger BED domain-containing protein RICESLEEPER 2-like [Chenopodium quinoa]
MSTRG.12018.2	AUR62019128	trans	oligopeptide transporter 4-like [Chenopodium quinoa]
MSTRG.12018.2	AUR62019133	trans	cytochrome P450 83B1-like [Chenopodium quinoa]
MSTRG.12018.2	AUR62019177	trans	IQ domain-containing protein IQM2-like [Chenopodium quinoa]
MSTRG.12018.2	AUR62019197	trans	polygalacturonase inhibitor-like [Chenopodium quinoa]
MSTRG.12018.2	AUR62019233	trans	G-type lectin S-receptor-like serine/threonine-protein kinase LECRK3 [Chenopodium quinoa]
MSTRG.12018.2	AUR62019417	trans	uncharacterized protein LOC110696142 [Chenopodium quinoa]
MSTRG.12018.2	AUR62019592	trans	precursor of CEP13-like [Chenopodium quinoa]
MSTRG.12018.2	AUR62019636	trans	zinc finger BED domain-containing protein RICESLEEPER 2-like [Chenopodium quinoa]
MSTRG.12018.2	AUR62019892	trans	uncharacterized WD repeat-containing protein C18H10.05-like [Chenopodium quinoa]
MSTRG.12018.2	AUR62019910	trans	serine/threonine-protein kinase 10-like isoform X1 [Chenopodium quinoa]
MSTRG.12018.2	AUR62019913	trans	metal-nicotianamine transporter YSL1-like isoform X1 [Chenopodium quinoa]
MSTRG.12018.2	AUR62019953	trans	metalloendoproteinase 1-MMP-like [Chenopodium quinoa]
MSTRG.12018.2	AUR62020059	trans	copper transporter 6-like [Chenopodium quinoa]
MSTRG.12018.2	AUR62020084	trans	probable anion transporter 4, chloroplastic isoform X1 [Chenopodium quinoa]
MSTRG.12018.2	AUR62020157	trans	mediator of RNA polymerase II transcription subunit 12-like [Chenopodium quinoa]
MSTRG.12018.2	AUR62020200	trans	elongation factor-like GTPase 1 isoform X1 [Chenopodium quinoa]
MSTRG.12018.2	AUR62020215	trans	dnaJ protein homolog ANJ1-like [Chenopodium quinoa]
MSTRG.12018.2	AUR62020458	trans	pentatricopeptide repeat-containing protein At5g56310-like [Chenopodium quinoa]
MSTRG.12018.2	AUR62020511	trans	putative F-box/kelch-repeat protein At1g15680 [Chenopodium quinoa]
MSTRG.12018.2	AUR62020521	trans	FBD-associated F-box protein At5g56370-like [Chenopodium quinoa]
MSTRG.12018.2	AUR62020538	trans	uncharacterized protein LOC110720802 [Chenopodium quinoa]
MSTRG.12018.2	AUR62020558	trans	uncharacterized protein LOC110721042 [Chenopodium quinoa]
MSTRG.12018.2	AUR62020580	trans	40S ribosomal protein Sa-2-like [Chenopodium quinoa]
MSTRG.12018.2	AUR62020760	trans	RNA pseudouridine synthase 5-like isoform X2 [Chenopodium quinoa]
MSTRG.12018.2	AUR62020976	trans	proton pump-interactor 2-like [Chenopodium quinoa]
MSTRG.12018.2	AUR62021111	trans	DUF21 domain-containing protein At5g52790-like isoform X1 [Chenopodium quinoa]
MSTRG.12018.2	AUR62021122	trans	zinc finger BED domain-containing protein RICESLEEPER 2-like [Chenopodium quinoa]
MSTRG.12018.2	AUR62021191	trans	uncharacterized protein LOC110729666 isoform X1 [Chenopodium quinoa]
MSTRG.12018.2	AUR62021428	trans	PREDICTED: uncharacterized protein LOC104902280 [Beta vulgaris subsp. vulgaris]
MSTRG.12018.2	AUR62021545	trans	pentatricopeptide repeat-containing protein At4g16835, mitochondrial-like [Chenopodium quinoa]
MSTRG.12018.2	AUR62022099	trans	(+)-menthofuran synthase-like [Chenopodium quinoa]
MSTRG.12018.2	AUR62022171	trans	uncharacterized protein LOC110715595 [Chenopodium quinoa]
MSTRG.12018.2	AUR62022522	trans	uncharacterized protein LOC110707387 [Chenopodium quinoa]
MSTRG.12018.2	AUR62022533	trans	dirigent protein 25-like [Chenopodium quinoa]
MSTRG.12018.2	AUR62022544	trans	uncharacterized protein LOC110702731 [Chenopodium quinoa]
MSTRG.12018.2	AUR62022780	trans	nifU-like protein 2, chloroplastic [Chenopodium quinoa]
MSTRG.12018.2	AUR62022808	trans	UDP-glycosyltransferase 76B1-like [Chenopodium quinoa]
MSTRG.12018.2	AUR62022969	trans	uncharacterized protein LOC110699358 [Chenopodium quinoa]
MSTRG.12018.2	AUR62023330	trans	17.6 kDa class II heat shock protein-like [Chenopodium quinoa]
MSTRG.12018.2	AUR62023358	trans	uncharacterized protein LOC110703689 [Chenopodium quinoa]
MSTRG.12018.2	AUR62023389	trans	dolichyl-diphosphooligosaccharide--protein glycosyltransferase subunit 2-like [Chenopodium quinoa]
MSTRG.12018.2	AUR62023649	trans	transcription initiation factor TFIID subunit 14b-like isoform X2 [Chenopodium quinoa]
MSTRG.12018.2	AUR62023739	trans	2-alkenal reductase (NADP(+)-dependent)-like [Chenopodium quinoa]
MSTRG.12018.2	AUR62023804	trans	chalcone synthase 6-4-like [Chenopodium quinoa]
MSTRG.12018.2	AUR62023823	trans	small G protein signaling modulator 1-like isoform X1 [Chenopodium quinoa]
MSTRG.12018.2	AUR62023860	trans	leucine-rich repeat receptor-like serine/threonine-protein kinase BAM2 [Chenopodium quinoa]
MSTRG.12018.2	AUR62023925	trans	uncharacterized protein LOC110699597 isoform X2 [Chenopodium quinoa]
MSTRG.12018.2	AUR62023926	trans	probable ribosome biogenesis protein RLP24 [Chenopodium quinoa]
MSTRG.12018.2	AUR62024052	trans	peroxidase P7-like [Chenopodium quinoa]
MSTRG.12018.2	AUR62024310	trans	uncharacterized protein LOC110691377 [Chenopodium quinoa]
MSTRG.12018.2	AUR62024403	trans	dehydration-responsive element-binding protein 2F-like [Chenopodium quinoa]
MSTRG.12018.2	AUR62024522	trans	cytokinin dehydrogenase 1-like [Chenopodium quinoa]
MSTRG.12018.2	AUR62024762	trans	LOW QUALITY PROTEIN: uncharacterized protein LOC110723026 [Chenopodium quinoa]
MSTRG.12018.2	AUR62025023	trans	tetraspanin-3-like [Chenopodium quinoa]
MSTRG.12018.2	AUR62025108	trans	uncharacterized protein LOC110699052 [Chenopodium quinoa]
MSTRG.12018.2	AUR62025234	trans	auxin-binding protein ABP19a-like [Chenopodium quinoa]
MSTRG.12018.2	AUR62025241	trans	germin-like protein subfamily 3 member 3 [Chenopodium quinoa]
MSTRG.12018.2	AUR62025408	trans	FT-interacting protein 1-like [Chenopodium quinoa]
MSTRG.12018.2	AUR62025512	trans	pathogenesis-related protein STH-21-like [Chenopodium quinoa]
MSTRG.12018.2	AUR62025536	trans	pathogenesis-related protein 1A1-like [Chenopodium quinoa]
MSTRG.12018.2	AUR62025619	trans	1-phosphatidylinositol-3-phosphate 5-kinase FAB1B-like [Chenopodium quinoa]
MSTRG.12018.2	AUR62025685	trans	probable auxin efflux carrier component 1b [Chenopodium quinoa]
MSTRG.12018.2	AUR62025765	trans	reticulon-like protein B12 [Chenopodium quinoa]
MSTRG.12018.2	AUR62025866	trans	malate synthase, glyoxysomal-like [Chenopodium quinoa]
MSTRG.12018.2	AUR62025943	trans	probable inactive purple acid phosphatase 27 [Chenopodium quinoa]
MSTRG.12018.2	AUR62026033	trans	hypothetical protein DCAR_020487 [Daucus carota subsp. sativus]
MSTRG.12018.2	AUR62026178	trans	uncharacterized protein LOC110698141 [Chenopodium quinoa]
MSTRG.12018.2	AUR62026462	trans	protein DETOXIFICATION 14-like [Chenopodium quinoa]
MSTRG.12018.2	AUR62026516	trans	UDP-glycosyltransferase 79B2-like [Chenopodium quinoa]
MSTRG.12018.2	AUR62026524	trans	uncharacterized protein LOC110706442 [Chenopodium quinoa]
MSTRG.12018.2	AUR62026529	trans	uncharacterized protein LOC110700777 [Chenopodium quinoa]
MSTRG.12018.2	AUR62027014	trans	--
MSTRG.12018.2	AUR62027129	trans	zinc finger BED domain-containing protein RICESLEEPER 2-like [Chenopodium quinoa]
MSTRG.12018.2	AUR62027153	trans	cytokinin riboside 5&apos;-monophosphate phosphoribohydrolase LOG5-like [Chenopodium quinoa]
MSTRG.12018.2	AUR62027229	trans	uncharacterized protein LOC110723347 isoform X2 [Chenopodium quinoa]
MSTRG.12018.2	AUR62027272	trans	uncharacterized protein LOC110692895 [Chenopodium quinoa]
MSTRG.12018.2	AUR62027408	trans	endochitinase EP3-like [Chenopodium quinoa]
MSTRG.12018.2	AUR62027654	trans	serine/threonine-protein kinase STY8-like [Chenopodium quinoa]
MSTRG.12018.2	AUR62027697	cis	calmodulin-binding receptor kinase CaMRLK-like [Chenopodium quinoa]
MSTRG.12018.2	AUR62027698	cis	uncharacterized protein LOC110691338 [Chenopodium quinoa]
MSTRG.12018.2	AUR62027959	trans	zinc finger CCCH domain-containing protein 16-like [Chenopodium quinoa]
MSTRG.12018.2	AUR62028016	trans	hypothetical protein SOVF_058430 [Spinacia oleracea]
MSTRG.12018.2	AUR62028047	trans	G-type lectin S-receptor-like serine/threonine-protein kinase LECRK3 [Chenopodium quinoa]
MSTRG.12018.2	AUR62028085	trans	caffeic acid 3-O-methyltransferase-like [Chenopodium quinoa]
MSTRG.12018.2	AUR62028094	trans	peroxidase 5-like [Chenopodium quinoa]
MSTRG.12018.2	AUR62028114	trans	uncharacterized protein LOC110692950 [Chenopodium quinoa]
MSTRG.12018.2	AUR62028218	trans	caffeic acid 3-O-methyltransferase-like [Chenopodium quinoa]
MSTRG.12018.2	AUR62028346	trans	hypothetical protein SOVF_100500 [Spinacia oleracea]
MSTRG.12018.2	AUR62028581	trans	zinc finger BED domain-containing protein RICESLEEPER 2-like [Chenopodium quinoa]
MSTRG.12018.2	AUR62028637	trans	UDP-glycosyltransferase 74G1-like [Chenopodium quinoa]
MSTRG.12018.2	AUR62028793	trans	probable ran guanine nucleotide release factor isoform X1 [Chenopodium quinoa]
MSTRG.12018.2	AUR62029101	trans	biotin--protein ligase 2-like [Chenopodium quinoa]
MSTRG.12018.2	AUR62029115	trans	unnamed protein product, partial [Vitis vinifera]
MSTRG.12018.2	AUR62029173	trans	benzyl alcohol O-benzoyltransferase-like [Chenopodium quinoa]
MSTRG.12018.2	AUR62029460	trans	WEB family protein At2g17940-like [Chenopodium quinoa]
MSTRG.12018.2	AUR62029465	trans	cytosolic sulfotransferase 5-like [Chenopodium quinoa]
MSTRG.12018.2	AUR62029857	trans	protein 108-like [Chenopodium quinoa]
MSTRG.12018.2	AUR62029905	trans	hypothetical protein SOVF_047690 isoform B [Spinacia oleracea]
MSTRG.12018.2	AUR62030108	trans	serine carboxypeptidase-like 10 isoform X1 [Chenopodium quinoa]
MSTRG.12018.2	AUR62030136	trans	uncharacterized protein LOC110728430 [Chenopodium quinoa]
MSTRG.12018.2	AUR62030361	trans	putative methyltransferase DDB_G0268948 [Chenopodium quinoa]
MSTRG.12018.2	AUR62030573	trans	putative expansin-B2 [Chenopodium quinoa]
MSTRG.12018.2	AUR62030678	trans	putative disease resistance RPP13-like protein 1 [Chenopodium quinoa]
MSTRG.12018.2	AUR62030681	trans	potassium channel AKT1-like [Chenopodium quinoa]
MSTRG.12018.2	AUR62030769	trans	protein trichome birefringence-like 34 [Chenopodium quinoa]
MSTRG.12018.2	AUR62030829	trans	wall-associated receptor kinase-like 6 [Chenopodium quinoa]
MSTRG.12018.2	AUR62030853	trans	putative disease resistance protein RGA3 [Chenopodium quinoa]
MSTRG.12018.2	AUR62030952	trans	transcription factor MYB98-like [Chenopodium quinoa]
MSTRG.12018.2	AUR62031006	trans	F-box/kelch-repeat protein At3g23880-like [Chenopodium quinoa]
MSTRG.12018.2	AUR62031394	trans	protein SRC2-like [Chenopodium quinoa]
MSTRG.12018.2	AUR62031426	trans	heavy metal-associated isoprenylated plant protein 39-like [Chenopodium quinoa]
MSTRG.12018.2	AUR62031586	trans	brassinosteroid-related acyltransferase 1-like [Chenopodium quinoa]
MSTRG.12018.2	AUR62031627	trans	probable WRKY transcription factor 72 [Chenopodium quinoa]
MSTRG.12018.2	AUR62031660	trans	uncharacterized protein LOC110735220 [Chenopodium quinoa]
MSTRG.12018.2	AUR62031731	trans	putative disease resistance protein At3g14460 [Chenopodium quinoa]
MSTRG.12018.2	AUR62032115	trans	cleavage stimulation factor subunit 50-like [Chenopodium quinoa]
MSTRG.12018.2	AUR62032120	trans	COBRA-like protein 4 [Chenopodium quinoa]
MSTRG.12018.2	AUR62032143	trans	transcription factor BIM1-like isoform X1 [Chenopodium quinoa]
MSTRG.12018.2	AUR62032192	trans	leucoanthocyanidin reductase-like [Chenopodium quinoa]
MSTRG.12018.2	AUR62032227	trans	cytochrome P450 94A2-like [Chenopodium quinoa]
MSTRG.12018.2	AUR62032228	trans	cytochrome P450 94A1-like [Chenopodium quinoa]
MSTRG.12018.2	AUR62032617	trans	cytosolic sulfotransferase 15-like [Chenopodium quinoa]
MSTRG.12018.2	AUR62032786	trans	ribonuclease 1-like [Chenopodium quinoa]
MSTRG.12018.2	AUR62033024	trans	uncharacterized protein LOC110713192 [Chenopodium quinoa]
MSTRG.12018.2	AUR62033042	trans	BTB/POZ domain-containing protein At1g30440-like isoform X2 [Chenopodium quinoa]
MSTRG.12018.2	AUR62033110	trans	DNA mismatch repair protein PMS1-like isoform X1 [Chenopodium quinoa]
MSTRG.12018.2	AUR62033173	trans	zinc finger BED domain-containing protein RICESLEEPER 2-like [Chenopodium quinoa]
MSTRG.12018.2	AUR62033191	trans	metal tolerance protein 2-like [Chenopodium quinoa]
MSTRG.12018.2	AUR62033297	trans	derlin-1-like [Chenopodium quinoa]
MSTRG.12018.2	AUR62033346	trans	uncharacterized protein LOC110685343 [Chenopodium quinoa]
MSTRG.12018.2	AUR62033463	trans	early nodulin-93-like [Chenopodium quinoa]
MSTRG.12018.2	AUR62033553	trans	UPF0481 protein At3g47200-like [Chenopodium quinoa]
MSTRG.12018.2	AUR62033648	trans	serine/threonine-protein kinase STY8-like [Chenopodium quinoa]
MSTRG.12018.2	AUR62033664	trans	non-specific lipid transfer protein GPI-anchored 2-like [Chenopodium quinoa]
MSTRG.12018.2	AUR62033669	trans	MLO-like protein 1 [Chenopodium quinoa]
MSTRG.12018.2	AUR62033689	trans	uncharacterized protein LOC110713485 [Chenopodium quinoa]
MSTRG.12018.2	AUR62033742	trans	--
MSTRG.12018.2	AUR62033863	trans	uncharacterized protein LOC110686399 [Chenopodium quinoa]
MSTRG.12018.2	AUR62033928	trans	PREDICTED: zinc finger BED domain-containing protein RICESLEEPER 2-like [Beta vulgaris subsp. vulgaris]
MSTRG.12018.2	AUR62034064	trans	pentatricopeptide repeat-containing protein At4g13650-like [Chenopodium quinoa]
MSTRG.12018.2	AUR62034197	trans	hypothetical protein PRUPE_4G200300 [Prunus persica]
MSTRG.12018.2	AUR62034462	trans	uncharacterized protein LOC110707387 [Chenopodium quinoa]
MSTRG.12018.2	AUR62034464	trans	PREDICTED: uncharacterized protein LOC104887761 isoform X2 [Beta vulgaris subsp. vulgaris]
MSTRG.12018.2	AUR62034470	trans	UDP-glycosyltransferase 708C2-like [Chenopodium quinoa]
MSTRG.12018.2	AUR62034659	trans	MDIS1-interacting receptor like kinase 2-like [Chenopodium quinoa]
MSTRG.12018.2	AUR62034725	trans	proteasome subunit beta type-2-A-like [Chenopodium quinoa]
MSTRG.12018.2	AUR62034796	trans	splicing factor SF3a60 homolog [Chenopodium quinoa]
MSTRG.12018.2	AUR62034833	trans	probable inorganic phosphate transporter 1-3 [Chenopodium quinoa]
MSTRG.12018.2	AUR62034933	trans	cleavage stimulating factor 64-like isoform X1 [Chenopodium quinoa]
MSTRG.12018.2	AUR62035026	trans	protein ALP1-like [Chenopodium quinoa]
MSTRG.12018.2	AUR62035093	trans	peroxygenase-like [Chenopodium quinoa]
MSTRG.12018.2	AUR62035174	trans	uncharacterized protein LOC110725006 [Chenopodium quinoa]
MSTRG.12018.2	AUR62035334	trans	uncharacterized protein LOC110692490 [Chenopodium quinoa]
MSTRG.12018.2	AUR62035335	trans	glutathione transferase GST 23-like [Chenopodium quinoa]
MSTRG.12018.2	AUR62035373	trans	uncharacterized protein LOC110692524 isoform X2 [Chenopodium quinoa]
MSTRG.12018.2	AUR62035477	trans	berberine bridge enzyme-like 8 [Chenopodium quinoa]
MSTRG.12018.2	AUR62036136	trans	pentatricopeptide repeat-containing protein At5g38730-like [Chenopodium quinoa]
MSTRG.12018.2	AUR62036153	trans	D-amino-acid transaminase, chloroplastic-like [Chenopodium quinoa]
MSTRG.12018.2	AUR62036187	trans	glucan endo-1,3-beta-glucosidase 14-like [Chenopodium quinoa]
MSTRG.12018.2	AUR62036442	trans	uncharacterized protein LOC110735493 [Chenopodium quinoa]
MSTRG.12018.2	AUR62036541	trans	nudix hydrolase 15, mitochondrial-like [Chenopodium quinoa]
MSTRG.12018.2	AUR62036586	trans	zinc finger BED domain-containing protein RICESLEEPER 2-like [Arachis ipaensis]
MSTRG.12018.2	AUR62036862	trans	probable acyl-activating enzyme 1, peroxisomal [Chenopodium quinoa]
MSTRG.12018.2	AUR62037009	trans	F-box/FBD/LRR-repeat protein At1g16930-like [Chenopodium quinoa]
MSTRG.12018.2	AUR62037297	trans	transcription factor bHLH147-like, partial [Chenopodium quinoa]
MSTRG.12018.2	AUR62037413	trans	uncharacterized protein LOC110695592 [Chenopodium quinoa]
MSTRG.12018.2	AUR62037474	trans	F-box/kelch-repeat protein At5g43190-like [Chenopodium quinoa]
MSTRG.12018.2	AUR62037732	trans	LOW QUALITY PROTEIN: probable xyloglucan endotransglucosylase/hydrolase protein B [Chenopodium quinoa]
MSTRG.12018.2	AUR62037773	trans	atpA, partial (mitochondrion) [Silene vulgaris]
MSTRG.12018.2	AUR62037897	trans	F-box/kelch-repeat protein At3g23880-like, partial [Chenopodium quinoa]
MSTRG.12018.2	AUR62037981	trans	organic cation/carnitine transporter 1-like [Chenopodium quinoa]
MSTRG.12018.2	AUR62038314	trans	uncharacterized protein LOC110738171 [Chenopodium quinoa]
MSTRG.12018.2	AUR62038335	trans	uncharacterized protein LOC110738144 [Chenopodium quinoa]
MSTRG.12018.2	AUR62038405	trans	uncharacterized GPI-anchored protein At4g28100-like [Chenopodium quinoa]
MSTRG.12018.2	AUR62038556	trans	DNA repair RAD52-like protein 1, mitochondrial [Chenopodium quinoa]
MSTRG.12018.2	AUR62038852	trans	protein FAR-RED IMPAIRED RESPONSE 1-like isoform X2 [Chenopodium quinoa]
MSTRG.12018.2	AUR62039081	trans	PREDICTED: uncharacterized protein LOC104905079 [Beta vulgaris subsp. vulgaris]
MSTRG.12018.2	AUR62039211	trans	transcription factor TGA9-like isoform X1 [Chenopodium quinoa]
MSTRG.12018.2	AUR62039273	trans	zinc finger protein 830-like [Chenopodium quinoa]
MSTRG.12018.2	AUR62039282	trans	FIP1[V]-like protein [Chenopodium quinoa]
MSTRG.12018.2	AUR62039414	trans	hypothetical protein SOVF_101510 isoform A [Spinacia oleracea]
MSTRG.12018.2	AUR62039429	trans	BTB/POZ domain-containing protein At3g03510-like [Chenopodium quinoa]
MSTRG.12018.2	AUR62039463	trans	cellulose synthase A catalytic subunit 8 [UDP-forming]-like [Chenopodium quinoa]
MSTRG.12018.2	AUR62039497	trans	aquaporin NIP1-1-like isoform X2 [Chenopodium quinoa]
MSTRG.12018.2	AUR62039729	trans	uncharacterized protein LOC110737391 isoform X2 [Chenopodium quinoa]
MSTRG.12018.2	AUR62039786	trans	protein NUCLEAR FUSION DEFECTIVE 2-like [Chenopodium quinoa]
MSTRG.12018.2	AUR62039930	trans	hypothetical protein SOVF_134890 [Spinacia oleracea]
MSTRG.12018.2	AUR62040092	trans	(+)-neomenthol dehydrogenase-like [Chenopodium quinoa]
MSTRG.12018.2	AUR62040191	trans	DEAD-box ATP-dependent RNA helicase 38-like [Chenopodium quinoa]
MSTRG.12018.2	AUR62040216	trans	uncharacterized protein LOC110740236 isoform X2 [Chenopodium quinoa]
MSTRG.12018.2	AUR62040516	trans	hypothetical protein VITISV_027195 [Vitis vinifera]
MSTRG.12018.2	AUR62040960	trans	enoyl-CoA delta isomerase 1, peroxisomal-like [Chenopodium quinoa]
MSTRG.12018.2	AUR62041228	trans	hypothetical protein SOVF_011120 [Spinacia oleracea]
MSTRG.12018.2	AUR62041335	trans	receptor-like cytoplasmic kinase 176 [Chenopodium quinoa]
MSTRG.12018.2	AUR62041425	trans	RNA polymerase II C-terminal domain phosphatase-like 4 [Chenopodium quinoa]
MSTRG.12018.2	AUR62041470	trans	LRR receptor-like serine/threonine-protein kinase EFR [Chenopodium quinoa]
MSTRG.12018.2	AUR62041541	trans	--
MSTRG.12018.2	AUR62041581	trans	PREDICTED: uncharacterized protein LOC104891365 [Beta vulgaris subsp. vulgaris]
MSTRG.12018.2	AUR62041687	trans	transcription factor ICE1-like [Chenopodium quinoa]
MSTRG.12018.2	AUR62041854	trans	zinc finger AN1 domain-containing stress-associated protein 12-like [Chenopodium quinoa]
MSTRG.12018.2	AUR62041865	trans	probable replication factor A 73 kDa subunit isoform X1 [Chenopodium quinoa]
MSTRG.12018.2	AUR62041866	trans	probable replication factor A 73 kDa subunit isoform X1 [Chenopodium quinoa]
MSTRG.12018.2	AUR62042091	trans	cationic amino acid transporter 6, chloroplastic-like [Chenopodium quinoa]
MSTRG.12018.2	AUR62042274	trans	UDP-glycosyltransferase 73C3-like [Chenopodium quinoa]
MSTRG.12018.2	AUR62042812	trans	galactan beta-1,4-galactosyltransferase GALS3-like [Chenopodium quinoa]
MSTRG.12018.2	AUR62042815	trans	PREDICTED: uncharacterized protein LOC104893691 [Beta vulgaris subsp. vulgaris]
MSTRG.12018.2	AUR62042934	trans	ATP-dependent DNA helicase DDX11-like [Chenopodium quinoa]
MSTRG.12018.2	AUR62043027	trans	uncharacterized protein LOC110682705 [Chenopodium quinoa]
MSTRG.12018.2	AUR62043288	trans	uncharacterized protein LOC110733926 [Chenopodium quinoa]
MSTRG.12018.2	AUR62043337	trans	uncharacterized protein LOC110691186 [Chenopodium quinoa]
MSTRG.12018.2	AUR62043551	trans	uncharacterized protein LOC110684817 [Chenopodium quinoa]
MSTRG.12018.2	AUR62043574	trans	protein FAR1-RELATED SEQUENCE 11-like [Chenopodium quinoa]
MSTRG.12018.2	AUR62043590	trans	ankyrin repeat-containing protein ITN1-like [Chenopodium quinoa]
MSTRG.12018.2	AUR62043696	trans	uncharacterized protein LOC110713096 [Chenopodium quinoa]
MSTRG.12018.2	AUR62043753	trans	hypothetical protein BVRB_6g139530 [Beta vulgaris subsp. vulgaris]
MSTRG.12018.2	AUR62043782	trans	uncharacterized protein LOC110738171 [Chenopodium quinoa]
MSTRG.12018.2	AUR62043816	trans	mRNA-capping enzyme-like isoform X2 [Chenopodium quinoa]
MSTRG.12018.2	AUR62043888	trans	18.0 kDa class I heat shock protein-like [Chenopodium quinoa]
MSTRG.12018.2	AUR62043891	trans	putative receptor-like protein kinase At4g00960 isoform X1 [Chenopodium quinoa]
MSTRG.12018.2	AUR62043938	trans	hypothetical protein SOVF_009940 [Spinacia oleracea]
MSTRG.12018.2	AUR62044059	trans	uncharacterized protein LOC110738285 [Chenopodium quinoa]
MSTRG.12018.2	AUR62044106	trans	uncharacterized protein LOC110708380 isoform X1 [Chenopodium quinoa]
MSTRG.12018.2	AUR62044158	trans	uncharacterized GPI-anchored protein At4g28100-like [Chenopodium quinoa]
MSTRG.12018.2	AUR62044244	trans	2-oxoglutarate dehydrogenase, mitochondrial-like [Chenopodium quinoa]
MSTRG.12018.2	AUR62044307	trans	peroxidase 4-like [Chenopodium quinoa]
MSTRG.12018.2	AUR62044499	trans	anthranilate N-benzoyltransferase protein 3-like [Chenopodium quinoa]
MSTRG.12018.2	AUR62044507	trans	PREDICTED: uncharacterized protein LOC103957553 isoform X2 [Pyrus x bretschneideri]
MSTRG.12018.2	AUR62044614	trans	horcolin-like [Chenopodium quinoa]
MSTRG.12018.2	AUR62044649	trans	LOW QUALITY PROTEIN: pentatricopeptide repeat-containing protein At3g02650, mitochondrial-like [Chenopodium quinoa]
MSTRG.12018.2	AUR62044725	trans	hypothetical protein BVRB_7g177830 [Beta vulgaris subsp. vulgaris]
MSTRG.12018.2	Chenopodium_quinoa_newGene_10541	trans	PREDICTED: uncharacterized protein LOC104897695 [Beta vulgaris subsp. vulgaris]
MSTRG.12018.2	Chenopodium_quinoa_newGene_1101	trans	protein MAINTENANCE OF MERISTEMS-like [Chenopodium quinoa]
MSTRG.12018.2	Chenopodium_quinoa_newGene_11031	trans	--
MSTRG.12018.2	Chenopodium_quinoa_newGene_11289	trans	--
MSTRG.12018.2	Chenopodium_quinoa_newGene_12463	trans	uncharacterized protein LOC110708885 [Chenopodium quinoa]
MSTRG.12018.2	Chenopodium_quinoa_newGene_1349	trans	uncharacterized protein LOC110728810 [Chenopodium quinoa]
MSTRG.12018.2	Chenopodium_quinoa_newGene_13751	trans	uncharacterized protein LOC110700074 isoform X2 [Chenopodium quinoa]
MSTRG.12018.2	Chenopodium_quinoa_newGene_13843	trans	protein MAIN-LIKE 1-like [Chenopodium quinoa]
MSTRG.12018.2	Chenopodium_quinoa_newGene_14241	trans	transcription factor PCL1-like [Chenopodium quinoa]
MSTRG.12018.2	Chenopodium_quinoa_newGene_14591	trans	G-type lectin S-receptor-like serine/threonine-protein kinase At4g03230 [Chenopodium quinoa]
MSTRG.12018.2	Chenopodium_quinoa_newGene_15076	trans	--
MSTRG.12018.2	Chenopodium_quinoa_newGene_15453	trans	uncharacterized protein LOC110780852 [Spinacia oleracea]
MSTRG.12018.2	Chenopodium_quinoa_newGene_16195	trans	dihydroorotase, mitochondrial-like [Chenopodium quinoa]
MSTRG.12018.2	Chenopodium_quinoa_newGene_1643	trans	GPI-anchored protein LLG1-like [Chenopodium quinoa]
MSTRG.12018.2	Chenopodium_quinoa_newGene_17305	trans	uncharacterized protein LOC110690168 [Chenopodium quinoa]
MSTRG.12018.2	Chenopodium_quinoa_newGene_17407	trans	uncharacterized protein LOC110694856 [Chenopodium quinoa]
MSTRG.12018.2	Chenopodium_quinoa_newGene_18171	trans	NADPH-dependent aldehyde reductase-like protein, chloroplastic, partial [Chenopodium quinoa]
MSTRG.12018.2	Chenopodium_quinoa_newGene_18774	trans	--
MSTRG.12018.2	Chenopodium_quinoa_newGene_19029	trans	--
MSTRG.12018.2	Chenopodium_quinoa_newGene_19307	trans	uncharacterized protein LOC110719101 [Chenopodium quinoa]
MSTRG.12018.2	Chenopodium_quinoa_newGene_19786	trans	uncharacterized protein LOC110695981 [Chenopodium quinoa]
MSTRG.12018.2	Chenopodium_quinoa_newGene_20332	trans	protein transport protein yos1-like [Chenopodium quinoa]
MSTRG.12018.2	Chenopodium_quinoa_newGene_20929	trans	--
MSTRG.12018.2	Chenopodium_quinoa_newGene_21053	trans	--
MSTRG.12018.2	Chenopodium_quinoa_newGene_22378	trans	NADH dehydrogenase subunit 4 (plastid) [Chenopodium album]
MSTRG.12018.2	Chenopodium_quinoa_newGene_24126	trans	--
MSTRG.12018.2	Chenopodium_quinoa_newGene_26267	trans	UPF0587 protein C1orf123 homolog [Chenopodium quinoa]
MSTRG.12018.2	Chenopodium_quinoa_newGene_27191	trans	Ycf2 (chloroplast) [Chenopodium album]
MSTRG.12018.2	Chenopodium_quinoa_newGene_28494	trans	--
MSTRG.12018.2	Chenopodium_quinoa_newGene_29750	trans	--
MSTRG.12018.2	Chenopodium_quinoa_newGene_30255	trans	--
MSTRG.12018.2	Chenopodium_quinoa_newGene_3218	trans	zinc finger MYM-type protein 1-like [Chenopodium quinoa]
MSTRG.12018.2	Chenopodium_quinoa_newGene_3418	trans	--
MSTRG.12018.2	Chenopodium_quinoa_newGene_3597	trans	60S ribosomal protein L29-1-like [Chenopodium quinoa]
MSTRG.12018.2	Chenopodium_quinoa_newGene_4162	trans	uncharacterized protein LOC110705993 [Chenopodium quinoa]
MSTRG.12018.2	Chenopodium_quinoa_newGene_4236	trans	chaperone protein dnaJ GFA2, mitochondrial-like [Chenopodium quinoa]
MSTRG.12018.2	Chenopodium_quinoa_newGene_4401	trans	photosystem I subunit IX (chloroplast) [Aconitum angustius]
MSTRG.12018.2	Chenopodium_quinoa_newGene_4784	trans	bZIP transcription factor 11-like [Chenopodium quinoa]
MSTRG.12018.2	Chenopodium_quinoa_newGene_5504	trans	uncharacterized protein LOC110709546 isoform X2 [Chenopodium quinoa]
MSTRG.12018.2	Chenopodium_quinoa_newGene_679	trans	heavy metal-associated isoprenylated plant protein 28-like [Chenopodium quinoa]
MSTRG.12018.2	Chenopodium_quinoa_newGene_8387	trans	probable glycosyltransferase STELLO1 [Chenopodium quinoa]
MSTRG.12018.2	Chenopodium_quinoa_newGene_9422	trans	--
MSTRG.12018.2	Chenopodium_quinoa_newGene_9659	trans	uncharacterized protein LOC110710586 isoform X2 [Chenopodium quinoa]
MSTRG.12018.2	Chenopodium_quinoa_newGene_9899	trans	heavy metal-associated isoprenylated plant protein 22-like [Chenopodium quinoa]
MSTRG.12018.2	Chenopodium_quinoa_newGene_9930	trans	zinc finger BED domain-containing protein RICESLEEPER 3-like [Chenopodium quinoa]
MSTRG.12270.2	AUR62000029	trans	transmembrane protein 45A-like [Chenopodium quinoa]
MSTRG.12270.2	AUR62001673	trans	GDP-mannose transporter GONST2-like [Chenopodium quinoa]
MSTRG.12270.2	AUR62003226	trans	uncharacterized protein LOC110686929 [Chenopodium quinoa]
MSTRG.12270.2	AUR62004334	trans	O-glucosyltransferase rumi homolog [Chenopodium quinoa]
MSTRG.12270.2	AUR62004519	trans	hypothetical protein B456_003G156900 [Gossypium raimondii]
MSTRG.12270.2	AUR62004527	trans	calcium-binding protein KIC-like [Chenopodium quinoa]
MSTRG.12270.2	AUR62004674	trans	GDSL esterase/lipase At5g08460-like [Chenopodium quinoa]
MSTRG.12270.2	AUR62004723	trans	ethylene-responsive transcription factor ERF013-like [Chenopodium quinoa]
MSTRG.12270.2	AUR62005635	trans	histidine kinase 3-like [Chenopodium quinoa]
MSTRG.12270.2	AUR62005984	trans	caffeic acid 3-O-methyltransferase-like [Chenopodium quinoa]
MSTRG.12270.2	AUR62006698	trans	wall-associated receptor kinase-like 1 [Chenopodium quinoa]
MSTRG.12270.2	AUR62006707	trans	wall-associated receptor kinase-like 8 [Chenopodium quinoa]
MSTRG.12270.2	AUR62007839	trans	serine/threonine-protein kinase RIO1-like isoform X1 [Chenopodium quinoa]
MSTRG.12270.2	AUR62007907	trans	cell division control protein 48 homolog B-like [Chenopodium quinoa]
MSTRG.12270.2	AUR62007911	trans	ninja-family protein AFP1-like [Chenopodium quinoa]
MSTRG.12270.2	AUR62007953	trans	thiamine biosynthetic bifunctional enzyme TH1, chloroplastic-like isoform X1 [Chenopodium quinoa]
MSTRG.12270.2	AUR62008708	trans	PREDICTED: zinc finger BED domain-containing protein RICESLEEPER 2 [Beta vulgaris subsp. vulgaris]
MSTRG.12270.2	AUR62008711	trans	ethylene-responsive transcription factor ERF071-like [Chenopodium quinoa]
MSTRG.12270.2	AUR62009252	trans	ankyrin repeat-containing protein ITN1-like [Chenopodium quinoa]
MSTRG.12270.2	AUR62009282	trans	uncharacterized protein LOC110705851 [Chenopodium quinoa]
MSTRG.12270.2	AUR62009379	trans	E3 ubiquitin ligase BIG BROTHER-like [Chenopodium quinoa]
MSTRG.12270.2	AUR62009518	trans	phosphoribosylglycinamide formyltransferase, chloroplastic-like [Chenopodium quinoa]
MSTRG.12270.2	AUR62010290	trans	uncharacterized protein LOC110718790 isoform X2 [Chenopodium quinoa]
MSTRG.12270.2	AUR62010316	trans	protein ENHANCED PSEUDOMONAS SUSCEPTIBILTY 1-like [Chenopodium quinoa]
MSTRG.12270.2	AUR62010974	trans	MLP-like protein 43 [Chenopodium quinoa]
MSTRG.12270.2	AUR62011463	trans	uncharacterized protein LOC110698605 [Chenopodium quinoa]
MSTRG.12270.2	AUR62011940	trans	F-box/LRR-repeat protein 17-like [Chenopodium quinoa]
MSTRG.12270.2	AUR62012147	trans	protein YIPF1 homolog [Chenopodium quinoa]
MSTRG.12270.2	AUR62012973	trans	uncharacterized protein LOC110738702 [Chenopodium quinoa]
MSTRG.12270.2	AUR62013123	trans	disease resistance protein RGA2-like isoform X1 [Chenopodium quinoa]
MSTRG.12270.2	AUR62013962	trans	hypothetical protein SOVF_152900, partial [Spinacia oleracea]
MSTRG.12270.2	AUR62014391	trans	cytochrome P450 83B1-like isoform X1 [Chenopodium quinoa]
MSTRG.12270.2	AUR62014921	trans	apoptosis inhibitor 5-like protein API5 [Chenopodium quinoa]
MSTRG.12270.2	AUR62015261	trans	hypothetical protein BVRB_6g143000 [Beta vulgaris subsp. vulgaris]
MSTRG.12270.2	AUR62015403	trans	uncharacterized protein LOC110689269 isoform X1 [Chenopodium quinoa]
MSTRG.12270.2	AUR62015409	trans	uncharacterized protein LOC110689272 [Chenopodium quinoa]
MSTRG.12270.2	AUR62016629	trans	chloride channel protein CLC-e-like [Chenopodium quinoa]
MSTRG.12270.2	AUR62017099	trans	uncharacterized protein LOC110706998 [Chenopodium quinoa]
MSTRG.12270.2	AUR62017365	trans	zinc finger A20 and AN1 domain-containing stress-associated protein 9-like [Chenopodium quinoa]
MSTRG.12270.2	AUR62017446	trans	MLO-like protein 13 [Chenopodium quinoa]
MSTRG.12270.2	AUR62017534	trans	F-box protein CPR30-like [Chenopodium quinoa]
MSTRG.12270.2	AUR62018732	trans	Os02g0807700 [Oryza sativa Japonica Group]
MSTRG.12270.2	AUR62018793	trans	ATP synthase subunit delta&apos;, mitochondrial-like [Chenopodium quinoa]
MSTRG.12270.2	AUR62018906	trans	probable xyloglucan endotransglucosylase/hydrolase protein 23 [Chenopodium quinoa]
MSTRG.12270.2	AUR62019864	trans	B3 domain-containing transcription factor NGA4-like [Chenopodium quinoa]
MSTRG.12270.2	AUR62019952	trans	uncharacterized protein LOC110722800 isoform X1 [Chenopodium quinoa]
MSTRG.12270.2	AUR62021082	trans	reticulon-like protein B4 [Chenopodium quinoa]
MSTRG.12270.2	AUR62021696	trans	glutathione S-transferase U9-like [Chenopodium quinoa]
MSTRG.12270.2	AUR62021774	trans	transcription factor MYB35-like [Chenopodium quinoa]
MSTRG.12270.2	AUR62022064	trans	hypothetical protein BVRB_1g022610 [Beta vulgaris subsp. vulgaris]
MSTRG.12270.2	AUR62022336	trans	aminotransferase ALD1-like [Chenopodium quinoa]
MSTRG.12270.2	AUR62022373	trans	hypothetical protein SOVF_105700 [Spinacia oleracea]
MSTRG.12270.2	AUR62023003	trans	MLP-like protein 31 [Chenopodium quinoa]
MSTRG.12270.2	AUR62023196	trans	Pyridoxal kinase [Morus notabilis]
MSTRG.12270.2	AUR62023522	trans	ribosome production factor 1-like [Chenopodium quinoa]
MSTRG.12270.2	AUR62024028	trans	PREDICTED: uncharacterized protein LOC104898404 [Beta vulgaris subsp. vulgaris]
MSTRG.12270.2	AUR62025081	trans	calcineurin subunit B-like [Chenopodium quinoa]
MSTRG.12270.2	AUR62025513	trans	pathogenesis-related protein STH-21-like [Chenopodium quinoa]
MSTRG.12270.2	AUR62025538	trans	ABC transporter G family member 6-like [Chenopodium quinoa]
MSTRG.12270.2	AUR62025829	trans	nuclear intron maturase 2, mitochondrial-like [Chenopodium quinoa]
MSTRG.12270.2	AUR62025858	trans	carbon catabolite repressor protein 4 homolog 5-like isoform X2 [Chenopodium quinoa]
MSTRG.12270.2	AUR62027147	trans	PREDICTED: proline--tRNA ligase, cytoplasmic [Vitis vinifera]
MSTRG.12270.2	AUR62027564	cis	carboxyl-terminal-processing peptidase 1, chloroplastic-like [Chenopodium quinoa]
MSTRG.12270.2	AUR62027565	cis	hypothetical protein B456_001G170000 [Gossypium raimondii]
MSTRG.12270.2	AUR62027566	cis	hypothetical protein CDL15_Pgr011750 [Punica granatum]
MSTRG.12270.2	AUR62027567	cis	carboxyl-terminal-processing peptidase 1, chloroplastic-like [Chenopodium quinoa]
MSTRG.12270.2	AUR62027568	cis	uncharacterized protein LOC110690160 [Chenopodium quinoa]
MSTRG.12270.2	AUR62027569	cis	uncharacterized protein LOC110690199 [Chenopodium quinoa]
MSTRG.12270.2	AUR62027570	cis	uncharacterized protein LOC110690207 [Chenopodium quinoa]
MSTRG.12270.2	AUR62027571	cis	uncharacterized protein LOC110690220 [Chenopodium quinoa]
MSTRG.12270.2	AUR62027572	cis	uncharacterized protein LOC110690226 [Chenopodium quinoa]
MSTRG.12270.2	AUR62027943	trans	hypothetical protein F511_05325 [Dorcoceras hygrometricum]
MSTRG.12270.2	AUR62028034	trans	protein arginine N-methyltransferase 1.5-like isoform X1 [Chenopodium quinoa]
MSTRG.12270.2	AUR62028055	trans	hypothetical protein LR48_Vigan08g178800 [Vigna angularis]
MSTRG.12270.2	AUR62028412	trans	uncharacterized membrane protein At3g27390-like isoform X1 [Chenopodium quinoa]
MSTRG.12270.2	AUR62030688	trans	fasciclin-like arabinogalactan protein 16 [Chenopodium quinoa]
MSTRG.12270.2	AUR62031488	trans	isoflavone 2&apos;-hydroxylase-like [Chenopodium quinoa]
MSTRG.12270.2	AUR62031665	trans	uncharacterized protein LOC110711878 [Chenopodium quinoa]
MSTRG.12270.2	AUR62031729	trans	putative disease resistance RPP13-like protein 1 isoform X1 [Chenopodium quinoa]
MSTRG.12270.2	AUR62031972	trans	hypothetical protein SOVF_073770 [Spinacia oleracea]
MSTRG.12270.2	AUR62034170	trans	SKP1-like protein 1A [Chenopodium quinoa]
MSTRG.12270.2	AUR62034885	trans	uncharacterized protein LOC110685176 [Chenopodium quinoa]
MSTRG.12270.2	AUR62034899	trans	activating transcription factor 7-interacting protein 1-like [Chenopodium quinoa]
MSTRG.12270.2	AUR62034985	trans	squalene monooxygenase-like [Chenopodium quinoa]
MSTRG.12270.2	AUR62035117	trans	PREDICTED: 4-hydroxyphenylpyruvate dioxygenase [Brassica oleracea var. oleracea]
MSTRG.12270.2	AUR62035562	trans	thylakoid lumenal 17.4 kDa protein, chloroplastic-like [Chenopodium quinoa]
MSTRG.12270.2	AUR62036443	trans	cysteine synthase 2-like [Chenopodium quinoa]
MSTRG.12270.2	AUR62036513	trans	cysteine synthase-like isoform X1 [Chenopodium quinoa]
MSTRG.12270.2	AUR62036807	trans	zinc finger BED domain-containing protein RICESLEEPER 2-like [Chenopodium quinoa]
MSTRG.12270.2	AUR62037188	trans	uncharacterized protein LOC110716069 [Chenopodium quinoa]
MSTRG.12270.2	AUR62037236	trans	hypothetical protein DCAR_022357 [Daucus carota subsp. sativus]
MSTRG.12270.2	AUR62037432	trans	zinc finger BED domain-containing protein RICESLEEPER 2-like [Dorcoceras hygrometricum]
MSTRG.12270.2	AUR62037902	trans	F-box protein PP2-A15-like [Chenopodium quinoa]
MSTRG.12270.2	AUR62037931	trans	uncharacterized protein LOC110721157 [Chenopodium quinoa]
MSTRG.12270.2	AUR62038199	trans	glucose and ribitol dehydrogenase-like [Chenopodium quinoa]
MSTRG.12270.2	AUR62038200	trans	glucose and ribitol dehydrogenase-like [Chenopodium quinoa]
MSTRG.12270.2	AUR62038876	trans	uncharacterized protein LOC110718634 [Chenopodium quinoa]
MSTRG.12270.2	AUR62039298	trans	PREDICTED: 4-hydroxyphenylpyruvate dioxygenase [Brassica oleracea var. oleracea]
MSTRG.12270.2	AUR62039515	trans	uncharacterized protein At1g04910-like [Chenopodium quinoa]
MSTRG.12270.2	AUR62039787	trans	polypyrimidine tract-binding protein homolog 1 isoform X2 [Chenopodium quinoa]
MSTRG.12270.2	AUR62041480	trans	receptor protein kinase CLAVATA1-like [Chenopodium quinoa]
MSTRG.12270.2	AUR62041492	trans	uncharacterized protein LOC110726313 [Chenopodium quinoa]
MSTRG.12270.2	AUR62041714	trans	uncharacterized protein LOC110705589 isoform X2 [Chenopodium quinoa]
MSTRG.12270.2	AUR62041867	trans	uncharacterized protein LOC110728012 [Chenopodium quinoa]
MSTRG.12270.2	AUR62042186	trans	uncharacterized protein LOC110737277 [Chenopodium quinoa]
MSTRG.12270.2	AUR62042477	trans	bifunctional lysine-specific demethylase and histidyl-hydroxylase NO66-like isoform X3 [Chenopodium quinoa]
MSTRG.12270.2	AUR62042680	trans	uncharacterized membrane protein At1g16860-like [Chenopodium quinoa]
MSTRG.12270.2	AUR62043263	trans	metal tolerance protein 2-like [Chenopodium quinoa]
MSTRG.12270.2	AUR62043458	trans	probable beta-D-xylosidase 7 [Chenopodium quinoa]
MSTRG.12270.2	AUR62043469	trans	5&apos;-adenylylsulfate reductase 1, chloroplastic-like [Chenopodium quinoa]
MSTRG.12270.2	AUR62043622	trans	nuclear poly(A) polymerase 4-like [Chenopodium quinoa]
MSTRG.12270.2	AUR62043646	trans	pentatricopeptide repeat-containing protein At4g02750-like [Chenopodium quinoa]
MSTRG.12270.2	AUR62043748	trans	serine/threonine-protein phosphatase 2A 65 kDa regulatory subunit A beta isoform-like [Chenopodium quinoa]
MSTRG.12270.2	AUR62044429	trans	pectin acetylesterase 9-like [Chenopodium quinoa]
MSTRG.12270.2	Chenopodium_quinoa_newGene_10287	trans	--
MSTRG.12270.2	Chenopodium_quinoa_newGene_1052	trans	dCTP pyrophosphatase 1-like isoform X1 [Chenopodium quinoa]
MSTRG.12270.2	Chenopodium_quinoa_newGene_13437	trans	pentatricopeptide repeat-containing protein At1g55630-like [Chenopodium quinoa]
MSTRG.12270.2	Chenopodium_quinoa_newGene_16065	trans	uncharacterized protein LOC110684549 [Chenopodium quinoa]
MSTRG.12270.2	Chenopodium_quinoa_newGene_1718	trans	isoleucine--tRNA ligase, cytoplasmic-like [Chenopodium quinoa]
MSTRG.12270.2	Chenopodium_quinoa_newGene_21180	trans	uncharacterized protein LOC110737700 [Chenopodium quinoa]
MSTRG.12270.2	Chenopodium_quinoa_newGene_22623	trans	probable serine/threonine-protein kinase BSK3 [Chenopodium quinoa]
MSTRG.12270.2	Chenopodium_quinoa_newGene_25312	trans	transcription factor bHLH162-like isoform X2 [Chenopodium quinoa]
MSTRG.12270.2	Chenopodium_quinoa_newGene_26316	trans	uncharacterized protein LOC110686348 [Chenopodium quinoa]
MSTRG.12270.2	Chenopodium_quinoa_newGene_27865	trans	uncharacterized protein LOC110702385 [Chenopodium quinoa]
MSTRG.12270.2	Chenopodium_quinoa_newGene_30297	trans	--
MSTRG.12270.2	Chenopodium_quinoa_newGene_7021	trans	--
MSTRG.12270.2	Chenopodium_quinoa_newGene_805	trans	--
MSTRG.53484.1	AUR62000077	trans	linoleate 13S-lipoxygenase 2-1, chloroplastic-like [Chenopodium quinoa]
MSTRG.53484.1	AUR62000102	trans	ADP,ATP carrier protein 1, mitochondrial-like [Chenopodium quinoa]
MSTRG.53484.1	AUR62000217	trans	protein N-lysine methyltransferase METTL21A-like [Chenopodium quinoa]
MSTRG.53484.1	AUR62000219	trans	10 kDa chaperonin, mitochondrial-like [Chenopodium quinoa]
MSTRG.53484.1	AUR62000234	trans	uncharacterized protein LOC110736340 [Chenopodium quinoa]
MSTRG.53484.1	AUR62000318	trans	high affinity nitrate transporter 2.5-like [Chenopodium quinoa]
MSTRG.53484.1	AUR62000395	trans	transcription initiation factor TFIID subunit 9-like [Chenopodium quinoa]
MSTRG.53484.1	AUR62000417	trans	probable glycerol-3-phosphate acyltransferase 3 [Chenopodium quinoa]
MSTRG.53484.1	AUR62000530	trans	amino acid permease 4-like [Chenopodium quinoa]
MSTRG.53484.1	AUR62000537	trans	aspartic proteinase Asp1-like [Chenopodium quinoa]
MSTRG.53484.1	AUR62000618	trans	putative pentatricopeptide repeat-containing protein At1g12700, mitochondrial [Chenopodium quinoa]
MSTRG.53484.1	AUR62000707	trans	dnaJ homolog subfamily B member 3-like [Chenopodium quinoa]
MSTRG.53484.1	AUR62000719	trans	eukaryotic translation initiation factor 3 subunit A-like [Chenopodium quinoa]
MSTRG.53484.1	AUR62000768	trans	rapid alkalinization factor-like [Chenopodium quinoa]
MSTRG.53484.1	AUR62000834	trans	cyclin-P3-1-like [Chenopodium quinoa]
MSTRG.53484.1	AUR62000858	trans	phosphoglycerate mutase-like protein AT74H [Chenopodium quinoa]
MSTRG.53484.1	AUR62000859	trans	LOW QUALITY PROTEIN: glutathione synthetase, chloroplastic [Chenopodium quinoa]
MSTRG.53484.1	AUR62000891	trans	heavy metal-associated isoprenylated plant protein 32-like [Chenopodium quinoa]
MSTRG.53484.1	AUR62000893	trans	nuclear transcription factor Y subunit C-3-like [Chenopodium quinoa]
MSTRG.53484.1	AUR62000912	trans	probable xyloglucan endotransglucosylase/hydrolase protein 27 [Chenopodium quinoa]
MSTRG.53484.1	AUR62000968	trans	uncharacterized protein LOC110737047 [Chenopodium quinoa]
MSTRG.53484.1	AUR62001012	trans	GDP-mannose 3,5-epimerase 2 [Chenopodium quinoa]
MSTRG.53484.1	AUR62001026	trans	probable ribose-5-phosphate isomerase 3, chloroplastic [Chenopodium quinoa]
MSTRG.53484.1	AUR62001093	trans	phosphatidylinositol/phosphatidylcholine transfer protein SFH9-like [Chenopodium quinoa]
MSTRG.53484.1	AUR62001167	trans	jasmonate-induced protein homolog [Chenopodium quinoa]
MSTRG.53484.1	AUR62001205	trans	cytochrome P450 71A3-like [Chenopodium quinoa]
MSTRG.53484.1	AUR62001290	trans	UPF0481 protein At3g47200-like [Chenopodium quinoa]
MSTRG.53484.1	AUR62001342	trans	uncharacterized protein At3g06530-like [Chenopodium quinoa]
MSTRG.53484.1	AUR62001403	trans	hypothetical protein PRUPE_3G031000 [Prunus persica]
MSTRG.53484.1	AUR62001482	trans	transcription factor bHLH47-like [Chenopodium quinoa]
MSTRG.53484.1	AUR62001507	trans	midasin-like [Chenopodium quinoa]
MSTRG.53484.1	AUR62001569	trans	dnaJ protein homolog ANJ1 [Chenopodium quinoa]
MSTRG.53484.1	AUR62001631	trans	nucleolar complex protein 2 homolog [Chenopodium quinoa]
MSTRG.53484.1	AUR62001672	trans	uncharacterized protein LOC110688289 [Chenopodium quinoa]
MSTRG.53484.1	AUR62001690	trans	uncharacterized protein LOC110688307 [Chenopodium quinoa]
MSTRG.53484.1	AUR62001691	trans	AT-rich interactive domain-containing protein 2-like [Chenopodium quinoa]
MSTRG.53484.1	AUR62001712	trans	tubulin beta-2 chain-like [Chenopodium quinoa]
MSTRG.53484.1	AUR62001720	trans	copper transporter 6-like [Chenopodium quinoa]
MSTRG.53484.1	AUR62001749	trans	uncharacterized protein LOC110688381 [Chenopodium quinoa]
MSTRG.53484.1	AUR62001828	trans	histone H2A-like [Chenopodium quinoa]
MSTRG.53484.1	AUR62002008	trans	uncharacterized protein LOC110717831 [Chenopodium quinoa]
MSTRG.53484.1	AUR62002040	trans	protein CELLULOSE SYNTHASE INTERACTIVE 1-like [Chenopodium quinoa]
MSTRG.53484.1	AUR62002059	trans	uncharacterized protein LOC110717906 [Chenopodium quinoa]
MSTRG.53484.1	AUR62002063	trans	ATPase family AAA domain-containing protein 3-like [Chenopodium quinoa]
MSTRG.53484.1	AUR62002066	trans	cellulose synthase-like protein D3 [Chenopodium quinoa]
MSTRG.53484.1	AUR62002098	trans	DNA-binding protein SMUBP-2-like [Chenopodium quinoa]
MSTRG.53484.1	AUR62002208	trans	cell number regulator 6-like [Chenopodium quinoa]
MSTRG.53484.1	AUR62002521	trans	pectin acetylesterase 10-like [Chenopodium quinoa]
MSTRG.53484.1	AUR62002554	trans	transmembrane protein 120 homolog [Chenopodium quinoa]
MSTRG.53484.1	AUR62002566	trans	ATP-citrate synthase alpha chain protein 2-like [Chenopodium quinoa]
MSTRG.53484.1	AUR62002594	trans	30S ribosomal protein S1, chloroplastic [Chenopodium quinoa]
MSTRG.53484.1	AUR62002604	trans	CMP-sialic acid transporter 3-like [Chenopodium quinoa]
MSTRG.53484.1	AUR62002795	trans	hypothetical protein SOVF_156110 [Spinacia oleracea]
MSTRG.53484.1	AUR62002860	trans	50S ribosomal protein L15, chloroplastic [Chenopodium quinoa]
MSTRG.53484.1	AUR62002880	trans	alpha-xylosidase 1-like [Chenopodium quinoa]
MSTRG.53484.1	AUR62002975	trans	uncharacterized protein LOC110736854 [Chenopodium quinoa]
MSTRG.53484.1	AUR62002979	trans	LOW QUALITY PROTEIN: protein NSP-INTERACTING KINASE 1-like [Chenopodium quinoa]
MSTRG.53484.1	AUR62003057	trans	uncharacterized protein LOC110721391 [Chenopodium quinoa]
MSTRG.53484.1	AUR62003079	trans	cytochrome b5-like [Chenopodium quinoa]
MSTRG.53484.1	AUR62003092	trans	ras GTPase-activating protein-binding protein 1-like isoform X1 [Chenopodium quinoa]
MSTRG.53484.1	AUR62003224	trans	hypothetical protein SOVF_156110 [Spinacia oleracea]
MSTRG.53484.1	AUR62003251	trans	ras-related protein Rab11D [Chenopodium quinoa]
MSTRG.53484.1	AUR62003256	trans	14-3-3-like protein isoform X2 [Chenopodium quinoa]
MSTRG.53484.1	AUR62003263	trans	LMBR1 domain-containing protein 2 homolog A-like isoform X2 [Chenopodium quinoa]
MSTRG.53484.1	AUR62003264	trans	homeobox-leucine zipper protein ATHB-16-like isoform X1 [Chenopodium quinoa]
MSTRG.53484.1	AUR62003288	trans	uncharacterized protein LOC110723806 isoform X2 [Chenopodium quinoa]
MSTRG.53484.1	AUR62003293	trans	RNA cytidine acetyltransferase 1-like [Chenopodium quinoa]
MSTRG.53484.1	AUR62003300	trans	alkane hydroxylase MAH1-like [Chenopodium quinoa]
MSTRG.53484.1	AUR62003328	trans	probable L-type lectin-domain containing receptor kinase S.5 [Chenopodium quinoa]
MSTRG.53484.1	AUR62003337	trans	PREDICTED: rac-like GTP-binding protein RHO1 isoform X2 [Populus euphratica]
MSTRG.53484.1	AUR62003345	trans	L-ascorbate peroxidase 5, peroxisomal-like [Chenopodium quinoa]
MSTRG.53484.1	AUR62003352	trans	alpha-mannosidase-like isoform X1 [Chenopodium quinoa]
MSTRG.53484.1	AUR62003366	trans	calcium-dependent protein kinase 28-like isoform X1 [Chenopodium quinoa]
MSTRG.53484.1	AUR62003433	trans	CBL-interacting protein kinase 2-like [Chenopodium quinoa]
MSTRG.53484.1	AUR62003483	trans	protein NRT1/ PTR FAMILY 8.3-like [Chenopodium quinoa]
MSTRG.53484.1	AUR62003486	trans	glutamate decarboxylase 4-like [Chenopodium quinoa]
MSTRG.53484.1	AUR62003522	trans	50S ribosomal protein L27, chloroplastic-like [Chenopodium quinoa]
MSTRG.53484.1	AUR62003528	trans	protein TOM THREE HOMOLOG 1 [Chenopodium quinoa]
MSTRG.53484.1	AUR62003555	trans	protein mak16-like [Chenopodium quinoa]
MSTRG.53484.1	AUR62003693	trans	probable mannitol dehydrogenase [Chenopodium quinoa]
MSTRG.53484.1	AUR62003699	trans	uncharacterized RNA-binding protein C1827.05c-like [Chenopodium quinoa]
MSTRG.53484.1	AUR62003733	trans	protein PIN-LIKES 7-like [Chenopodium quinoa]
MSTRG.53484.1	AUR62003735	trans	nucleolar protein 10-like isoform X1 [Chenopodium quinoa]
MSTRG.53484.1	AUR62003741	trans	amino acid transporter AVT3C-like [Chenopodium quinoa]
MSTRG.53484.1	AUR62003766	trans	isocitrate dehydrogenase [NADP], chloroplastic/mitochondrial-like isoform X1 [Chenopodium quinoa]
MSTRG.53484.1	AUR62003845	trans	uncharacterized protein LOC110682264 [Chenopodium quinoa]
MSTRG.53484.1	AUR62003869	trans	calmodulin-like protein 1 [Chenopodium quinoa]
MSTRG.53484.1	AUR62003877	trans	pentatricopeptide repeat-containing protein At4g39952, mitochondrial-like [Chenopodium quinoa]
MSTRG.53484.1	AUR62003939	trans	transcription factor MYB44-like [Chenopodium quinoa]
MSTRG.53484.1	AUR62004041	trans	zinc finger BED domain-containing protein RICESLEEPER 2-like [Chenopodium quinoa]
MSTRG.53484.1	AUR62004071	trans	peroxidase 27-like [Chenopodium quinoa]
MSTRG.53484.1	AUR62004196	trans	UDP-glucuronate 4-epimerase 3-like [Chenopodium quinoa]
MSTRG.53484.1	AUR62004228	trans	kinesin-like protein KIN-UB [Chenopodium quinoa]
MSTRG.53484.1	AUR62004266	trans	1-aminocyclopropane-1-carboxylate oxidase homolog 4-like [Chenopodium quinoa]
MSTRG.53484.1	AUR62004402	trans	50S ribosomal protein L5, chloroplastic [Chenopodium quinoa]
MSTRG.53484.1	AUR62004417	trans	uncharacterized protein LOC110714347 [Chenopodium quinoa]
MSTRG.53484.1	AUR62004423	trans	nicotinamide/nicotinic acid mononucleotide adenylyltransferase [Chenopodium quinoa]
MSTRG.53484.1	AUR62004429	trans	rRNA-processing protein FCF1 homolog [Chenopodium quinoa]
MSTRG.53484.1	AUR62004453	trans	hypothetical protein BVRB_1g003550 [Beta vulgaris subsp. vulgaris]
MSTRG.53484.1	AUR62004458	trans	jasmonic acid-amido synthetase JAR1-like [Chenopodium quinoa]
MSTRG.53484.1	AUR62004534	trans	uncharacterized protein LOC110713916 [Chenopodium quinoa]
MSTRG.53484.1	AUR62004551	trans	3-ketoacyl-CoA synthase 1-like [Chenopodium quinoa]
MSTRG.53484.1	AUR62004568	trans	caffeic acid 3-O-methyltransferase-like [Chenopodium quinoa]
MSTRG.53484.1	AUR62004599	trans	E3 ubiquitin-protein ligase RNF170-like [Chenopodium quinoa]
MSTRG.53484.1	AUR62004604	trans	patellin-3-like [Chenopodium quinoa]
MSTRG.53484.1	AUR62004605	trans	protein NRT1/ PTR FAMILY 5.10-like [Chenopodium quinoa]
MSTRG.53484.1	AUR62004608	trans	Proton-dependent oligopeptide transporter family [Corchorus capsularis]
MSTRG.53484.1	AUR62004637	trans	protein disulfide-isomerase 5-2-like [Chenopodium quinoa]
MSTRG.53484.1	AUR62004644	trans	50S ribosomal protein L21, chloroplastic-like [Chenopodium quinoa]
MSTRG.53484.1	AUR62004687	trans	beta-1,3-galactosyltransferase 7-like isoform X2 [Chenopodium quinoa]
MSTRG.53484.1	AUR62004702	trans	30S ribosomal protein S13, chloroplastic [Chenopodium quinoa]
MSTRG.53484.1	AUR62004729	trans	ATP-dependent zinc metalloprotease FTSH 6, chloroplastic-like [Chenopodium quinoa]
MSTRG.53484.1	AUR62004736	trans	clathrin interactor EPSIN 2-like [Chenopodium quinoa]
MSTRG.53484.1	AUR62004746	trans	uncharacterized protein At1g04910-like [Chenopodium quinoa]
MSTRG.53484.1	AUR62004754	trans	probable polyamine oxidase 4 isoform X1 [Chenopodium quinoa]
MSTRG.53484.1	AUR62004785	trans	probable magnesium transporter NIPA6 isoform X2 [Chenopodium quinoa]
MSTRG.53484.1	AUR62004828	trans	peroxisome biogenesis protein 12-like [Chenopodium quinoa]
MSTRG.53484.1	AUR62004830	trans	uncharacterized protein LOC110708325 isoform X1 [Chenopodium quinoa]
MSTRG.53484.1	AUR62004926	trans	probable ribose-5-phosphate isomerase 3, chloroplastic [Chenopodium quinoa]
MSTRG.53484.1	AUR62004947	trans	GDP-mannose 3,5-epimerase 2 [Chenopodium quinoa]
MSTRG.53484.1	AUR62004952	trans	auxin-induced protein 22D-like [Chenopodium quinoa]
MSTRG.53484.1	AUR62005026	trans	probable nucleolar protein 5-2 [Chenopodium quinoa]
MSTRG.53484.1	AUR62005136	trans	uncharacterized protein LOC110708611 isoform X1 [Chenopodium quinoa]
MSTRG.53484.1	AUR62005194	trans	respiratory burst oxidase homolog protein B-like [Chenopodium quinoa]
MSTRG.53484.1	AUR62005201	trans	rapid alkalinization factor-like [Chenopodium quinoa]
MSTRG.53484.1	AUR62005245	trans	eukaryotic translation initiation factor 3 subunit A-like [Chenopodium quinoa]
MSTRG.53484.1	AUR62005363	trans	aldehyde dehydrogenase family 2 member B7, mitochondrial-like isoform X2 [Chenopodium quinoa]
MSTRG.53484.1	AUR62005366	trans	probable xyloglucan endotransglucosylase/hydrolase protein 33 [Chenopodium quinoa]
MSTRG.53484.1	AUR62005376	trans	pre-mRNA-processing factor 17-like isoform X2 [Chenopodium quinoa]
MSTRG.53484.1	AUR62005383	trans	2-methylene-furan-3-one reductase-like [Chenopodium quinoa]
MSTRG.53484.1	AUR62005384	trans	carbonic anhydrase 2-like isoform X1 [Chenopodium quinoa]
MSTRG.53484.1	AUR62005388	trans	uncharacterized protein LOC110694168 [Chenopodium quinoa]
MSTRG.53484.1	AUR62005451	trans	ARM REPEAT PROTEIN INTERACTING WITH ABF2-like [Chenopodium quinoa]
MSTRG.53484.1	AUR62005471	trans	hypothetical protein BVRB_6g146690 [Beta vulgaris subsp. vulgaris]
MSTRG.53484.1	AUR62005548	trans	probable LRR receptor-like serine/threonine-protein kinase At1g67720 isoform X2 [Chenopodium quinoa]
MSTRG.53484.1	AUR62005609	trans	flavonoid 3&apos;,5&apos;-methyltransferase-like [Chenopodium quinoa]
MSTRG.53484.1	AUR62005617	trans	inositol-tetrakisphosphate 1-kinase 1-like [Chenopodium quinoa]
MSTRG.53484.1	AUR62005655	trans	glucose-6-phosphate 1-dehydrogenase, chloroplastic-like isoform X1 [Chenopodium quinoa]
MSTRG.53484.1	AUR62005662	trans	MACPF domain-containing protein At1g14780-like [Chenopodium quinoa]
MSTRG.53484.1	AUR62005723	trans	major latex protein 146-like [Chenopodium quinoa]
MSTRG.53484.1	AUR62005738	trans	pentatricopeptide repeat-containing protein At2g02750-like [Chenopodium quinoa]
MSTRG.53484.1	AUR62005765	trans	UDP-rhamnose/UDP-galactose transporter 6-like [Chenopodium quinoa]
MSTRG.53484.1	AUR62005770	trans	probable methyltransferase PMT2 [Chenopodium quinoa]
MSTRG.53484.1	AUR62005814	trans	expansin-A10-like [Chenopodium quinoa]
MSTRG.53484.1	AUR62005868	trans	uncharacterized protein At5g01610-like [Chenopodium quinoa]
MSTRG.53484.1	AUR62005945	trans	hypothetical protein SOVF_142840 [Spinacia oleracea]
MSTRG.53484.1	AUR62005946	trans	hypothetical protein SOVF_142850 [Spinacia oleracea]
MSTRG.53484.1	AUR62006069	trans	importin subunit beta-1-like [Chenopodium quinoa]
MSTRG.53484.1	AUR62006252	trans	IAA-amino acid hydrolase ILR1-like [Chenopodium quinoa]
MSTRG.53484.1	AUR62006299	trans	F-box/LRR-repeat protein 3-like [Chenopodium quinoa]
MSTRG.53484.1	AUR62006338	trans	cationic peroxidase 1-like [Chenopodium quinoa]
MSTRG.53484.1	AUR62006407	trans	NAC domain-containing protein 82-like [Chenopodium quinoa]
MSTRG.53484.1	AUR62006418	trans	chromatin assembly factor 1 subunit A-B-like [Chenopodium quinoa]
MSTRG.53484.1	AUR62006420	trans	putative FBD-associated F-box protein At5g53635 [Chenopodium quinoa]
MSTRG.53484.1	AUR62006447	trans	probable LRR receptor-like serine/threonine-protein kinase At1g06840 isoform X2 [Chenopodium quinoa]
MSTRG.53484.1	AUR62006497	trans	exosome complex component RRP4 homolog [Chenopodium quinoa]
MSTRG.53484.1	AUR62006507	trans	phosphatidylinositol transfer protein 1-like [Chenopodium quinoa]
MSTRG.53484.1	AUR62006619	trans	protein FLOWERING LOCUS T-like [Chenopodium quinoa]
MSTRG.53484.1	AUR62006642	trans	thioredoxin F-type, chloroplastic-like [Chenopodium quinoa]
MSTRG.53484.1	AUR62006655	trans	probable WRKY transcription factor 34 [Chenopodium quinoa]
MSTRG.53484.1	AUR62006714	trans	wall-associated receptor kinase-like 8 [Chenopodium quinoa]
MSTRG.53484.1	AUR62006831	trans	uncharacterized protein LOC110701257 isoform X2 [Chenopodium quinoa]
MSTRG.53484.1	AUR62006870	trans	amino-acid permease BAT1 homolog [Chenopodium quinoa]
MSTRG.53484.1	AUR62006871	trans	lipase-like PAD4 [Chenopodium quinoa]
MSTRG.53484.1	AUR62006992	trans	uncharacterized protein LOC110701407 [Chenopodium quinoa]
MSTRG.53484.1	AUR62007009	trans	30S ribosomal protein S6 alpha, chloroplastic-like [Chenopodium quinoa]
MSTRG.53484.1	AUR62007038	trans	oligopeptide transporter 7-like [Chenopodium quinoa]
MSTRG.53484.1	AUR62007072	trans	zinc finger BED domain-containing protein RICESLEEPER 2-like [Chenopodium quinoa]
MSTRG.53484.1	AUR62007076	trans	ubiquitin carboxyl-terminal hydrolase 10-like [Chenopodium quinoa]
MSTRG.53484.1	AUR62007113	trans	inorganic pyrophosphatase 1-like [Chenopodium quinoa]
MSTRG.53484.1	AUR62007132	trans	ethylene-responsive transcription factor ERF104-like [Chenopodium quinoa]
MSTRG.53484.1	AUR62007133	trans	ethylene-responsive transcription factor 2-like [Chenopodium quinoa]
MSTRG.53484.1	AUR62007152	trans	50S ribosomal protein L19, chloroplastic-like [Chenopodium quinoa]
MSTRG.53484.1	AUR62007156	trans	uncharacterized protein LOC110732408 [Chenopodium quinoa]
MSTRG.53484.1	AUR62007161	trans	expansin-like B1 [Chenopodium quinoa]
MSTRG.53484.1	AUR62007173	trans	glutathione S-transferase T3-like [Chenopodium quinoa]
MSTRG.53484.1	AUR62007188	trans	chlorophyll a-b binding protein CP29.1, chloroplastic-like [Chenopodium quinoa]
MSTRG.53484.1	AUR62007202	trans	M-phase inducer phosphatase-like [Chenopodium quinoa]
MSTRG.53484.1	AUR62007222	trans	BUD13 homolog [Chenopodium quinoa]
MSTRG.53484.1	AUR62007238	trans	type I inositol polyphosphate 5-phosphatase 2-like [Chenopodium quinoa]
MSTRG.53484.1	AUR62007322	trans	probable acyl-activating enzyme 2 [Chenopodium quinoa]
MSTRG.53484.1	AUR62007381	trans	DEAD-box ATP-dependent RNA helicase 5-like [Chenopodium quinoa]
MSTRG.53484.1	AUR62007388	trans	probable methyltransferase PMT21 isoform X1 [Chenopodium quinoa]
MSTRG.53484.1	AUR62007390	trans	mechanosensitive ion channel protein 10-like [Chenopodium quinoa]
MSTRG.53484.1	AUR62007420	trans	ubiquinol oxidase 2, mitochondrial-like [Chenopodium quinoa]
MSTRG.53484.1	AUR62007466	trans	hsp70-Hsp90 organizing protein 3-like [Chenopodium quinoa]
MSTRG.53484.1	AUR62007491	trans	protein NRT1/ PTR FAMILY 6.3-like [Chenopodium quinoa]
MSTRG.53484.1	AUR62007509	trans	small heat shock protein, chloroplastic isoform X1 [Chenopodium quinoa]
MSTRG.53484.1	AUR62007511	trans	probable aspartyl protease At4g16563 [Chenopodium quinoa]
MSTRG.53484.1	AUR62007532	trans	uncharacterized protein LOC110685754 [Chenopodium quinoa]
MSTRG.53484.1	AUR62007551	trans	uncharacterized protein At3g49720-like [Chenopodium quinoa]
MSTRG.53484.1	AUR62007559	trans	succinate dehydrogenase [ubiquinone] flavoprotein subunit, mitochondrial-like [Chenopodium quinoa]
MSTRG.53484.1	AUR62007610	trans	phosphatidylinositol/phosphatidylcholine transfer protein SFH12-like isoform X1 [Chenopodium quinoa]
MSTRG.53484.1	AUR62007646	trans	cytochrome P450 84A1-like [Chenopodium quinoa]
MSTRG.53484.1	AUR62007669	trans	putative DEAD-box ATP-dependent RNA helicase 29 [Chenopodium quinoa]
MSTRG.53484.1	AUR62007872	trans	uncharacterized protein LOC110686072 isoform X1 [Chenopodium quinoa]
MSTRG.53484.1	AUR62007979	trans	cytochrome P450 90B1-like [Chenopodium quinoa]
MSTRG.53484.1	AUR62007986	trans	uncharacterized protein LOC110686181 [Chenopodium quinoa]
MSTRG.53484.1	AUR62008088	trans	hypothetical protein SOVF_173910 [Spinacia oleracea]
MSTRG.53484.1	AUR62008216	trans	protein KINESIN LIGHT CHAIN-RELATED 3-like [Chenopodium quinoa]
MSTRG.53484.1	AUR62008255	trans	salicylate carboxymethyltransferase-like [Chenopodium quinoa]
MSTRG.53484.1	AUR62008273	trans	LIM domain-containing protein WLIM1-like [Chenopodium quinoa]
MSTRG.53484.1	AUR62008292	trans	anaphase-promoting complex subunit 8-like [Chenopodium quinoa]
MSTRG.53484.1	AUR62008298	trans	LOW QUALITY PROTEIN: protein EDS1L-like [Chenopodium quinoa]
MSTRG.53484.1	AUR62008339	trans	uncharacterized protein LOC110700513 [Chenopodium quinoa]
MSTRG.53484.1	AUR62008345	trans	calcium-dependent protein kinase 10-like [Chenopodium quinoa]
MSTRG.53484.1	AUR62008417	trans	gibberellin-regulated protein 6-like [Chenopodium quinoa]
MSTRG.53484.1	AUR62008438	trans	NAC domain-containing protein 100-like [Chenopodium quinoa]
MSTRG.53484.1	AUR62008515	trans	flavonoid 3&apos;-monooxygenase-like [Chenopodium quinoa]
MSTRG.53484.1	AUR62008609	trans	glutathione S-transferase-like [Chenopodium quinoa]
MSTRG.53484.1	AUR62008625	trans	mitochondrial zinc maintenance protein 1, mitochondrial-like [Chenopodium quinoa]
MSTRG.53484.1	AUR62008626	trans	peter Pan-like protein isoform X1 [Chenopodium quinoa]
MSTRG.53484.1	AUR62008650	trans	nucleolar protein 16-like [Chenopodium quinoa]
MSTRG.53484.1	AUR62008727	trans	pathogenesis-related protein STH-21-like [Chenopodium quinoa]
MSTRG.53484.1	AUR62008747	trans	importin subunit alpha-like isoform X1 [Chenopodium quinoa]
MSTRG.53484.1	AUR62008766	trans	phosphatidylinositol:ceramide inositolphosphotransferase 1-like [Chenopodium quinoa]
MSTRG.53484.1	AUR62008795	trans	ras GTPase-activating protein-binding protein 2-like isoform X1 [Chenopodium quinoa]
MSTRG.53484.1	AUR62008859	trans	TATA box-binding protein-associated factor RNA polymerase I subunit B-like [Chenopodium quinoa]
MSTRG.53484.1	AUR62008870	trans	LOW QUALITY PROTEIN: guanine nucleotide-binding protein-like NSN1 [Chenopodium quinoa]
MSTRG.53484.1	AUR62008876	trans	protein SULFUR DEFICIENCY-INDUCED 1-like [Chenopodium quinoa]
MSTRG.53484.1	AUR62008880	trans	uncharacterized protein LOC110728090 [Chenopodium quinoa]
MSTRG.53484.1	AUR62008884	trans	probable pectate lyase 8 [Chenopodium quinoa]
MSTRG.53484.1	AUR62009102	trans	17.3 kDa class II heat shock protein-like [Chenopodium quinoa]
MSTRG.53484.1	AUR62009118	trans	eukaryotic initiation factor 4A-9-like [Chenopodium quinoa]
MSTRG.53484.1	AUR62009189	trans	vacuolar-processing enzyme gamma-isozyme-like [Chenopodium quinoa]
MSTRG.53484.1	AUR62009263	trans	argininosuccinate synthase, chloroplastic-like [Chenopodium quinoa]
MSTRG.53484.1	AUR62009317	trans	kirola-like [Chenopodium quinoa]
MSTRG.53484.1	AUR62009320	trans	MLP-like protein 31 [Chenopodium quinoa]
MSTRG.53484.1	AUR62009326	trans	la protein 1-like [Chenopodium quinoa]
MSTRG.53484.1	AUR62009384	trans	protein DETOXIFICATION 43-like [Chenopodium quinoa]
MSTRG.53484.1	AUR62009474	trans	U3 small nucleolar ribonucleoprotein protein IMP3-like [Chenopodium quinoa]
MSTRG.53484.1	AUR62009489	trans	UDP-arabinopyranose mutase 1-like [Chenopodium quinoa]
MSTRG.53484.1	AUR62009493	trans	COBRA-like protein 4 [Chenopodium quinoa]
MSTRG.53484.1	AUR62009495	trans	solute carrier family 25 member 44-like [Chenopodium quinoa]
MSTRG.53484.1	AUR62009496	trans	uncharacterized protein LOC110705791 [Chenopodium quinoa]
MSTRG.53484.1	AUR62009499	trans	receptor-like protein kinase FERONIA [Chenopodium quinoa]
MSTRG.53484.1	AUR62009509	trans	transcription factor bHLH137-like [Chenopodium quinoa]
MSTRG.53484.1	AUR62009558	trans	oxysterol-binding protein-related protein 3C-like [Chenopodium quinoa]
MSTRG.53484.1	AUR62009586	trans	putative E3 ubiquitin-protein ligase XBAT31 [Chenopodium quinoa]
MSTRG.53484.1	AUR62009607	trans	ACT domain-containing protein ACR9-like [Chenopodium quinoa]
MSTRG.53484.1	AUR62009615	trans	histone H2A-like [Chenopodium quinoa]
MSTRG.53484.1	AUR62009645	trans	60S ribosomal export protein NMD3-like [Chenopodium quinoa]
MSTRG.53484.1	AUR62009712	trans	U2 small nuclear ribonucleoprotein B&apos;&apos;-like [Chenopodium quinoa]
MSTRG.53484.1	AUR62009841	trans	glyoxylate/succinic semialdehyde reductase 2, chloroplastic-like [Chenopodium quinoa]
MSTRG.53484.1	AUR62009860	trans	DNA-directed RNA polymerase I subunit rpa49-like [Chenopodium quinoa]
MSTRG.53484.1	AUR62009869	trans	phospholipid:diacylglycerol acyltransferase 1-like isoform X1 [Chenopodium quinoa]
MSTRG.53484.1	AUR62009880	trans	uncharacterized protein At2g37660, chloroplastic-like isoform X1 [Chenopodium quinoa]
MSTRG.53484.1	AUR62009884	trans	transcription factor bHLH47-like [Chenopodium quinoa]
MSTRG.53484.1	AUR62009904	trans	aldehyde dehydrogenase family 7 member B4 [Chenopodium quinoa]
MSTRG.53484.1	AUR62009916	trans	transmembrane protein 87A-like [Chenopodium quinoa]
MSTRG.53484.1	AUR62009932	trans	auxin-responsive protein SAUR41-like [Chenopodium quinoa]
MSTRG.53484.1	AUR62009942	trans	GDSL esterase/lipase 4-like [Chenopodium quinoa]
MSTRG.53484.1	AUR62009984	trans	uncharacterized protein LOC110718474 [Chenopodium quinoa]
MSTRG.53484.1	AUR62009999	trans	F-box/LRR-repeat protein 10-like [Chenopodium quinoa]
MSTRG.53484.1	AUR62010044	trans	ubiquitin-conjugating enzyme E2-17 kDa-like [Chenopodium quinoa]
MSTRG.53484.1	AUR62010108	trans	gibberellin-regulated protein 1-like [Chenopodium quinoa]
MSTRG.53484.1	AUR62010118	trans	protein LNK1-like isoform X1 [Chenopodium quinoa]
MSTRG.53484.1	AUR62010123	trans	glutamate decarboxylase [Chenopodium quinoa]
MSTRG.53484.1	AUR62010150	trans	7-deoxyloganetin glucosyltransferase-like [Chenopodium quinoa]
MSTRG.53484.1	AUR62010210	trans	LOW QUALITY PROTEIN: 3-hydroxy-3-methylglutaryl-coenzyme A reductase-like [Chenopodium quinoa]
MSTRG.53484.1	AUR62010249	trans	O-acyltransferase WSD1-like isoform X3 [Chenopodium quinoa]
MSTRG.53484.1	AUR62010294	trans	protein GOS9-like [Chenopodium quinoa]
MSTRG.53484.1	AUR62010295	trans	uncharacterized protein LOC110718793 [Chenopodium quinoa]
MSTRG.53484.1	AUR62010403	trans	GATA transcription factor 5-like [Chenopodium quinoa]
MSTRG.53484.1	AUR62010433	trans	ABC transporter E family member 2 [Chenopodium quinoa]
MSTRG.53484.1	AUR62010464	trans	probable envelope ADP,ATP carrier protein, chloroplastic [Chenopodium quinoa]
MSTRG.53484.1	AUR62010571	trans	pto-interacting protein 1-like [Chenopodium quinoa]
MSTRG.53484.1	AUR62010597	trans	tubulin beta-9 chain [Chenopodium quinoa]
MSTRG.53484.1	AUR62010620	trans	osmotin-like protein OSML13 [Chenopodium quinoa]
MSTRG.53484.1	AUR62010653	trans	BAG family molecular chaperone regulator 1-like [Chenopodium quinoa]
MSTRG.53484.1	AUR62010673	trans	glutamate--cysteine ligase, chloroplastic-like [Chenopodium quinoa]
MSTRG.53484.1	AUR62010838	trans	mitochondrial inner membrane protein OXA1-like [Chenopodium quinoa]
MSTRG.53484.1	AUR62010842	trans	hypothetical protein SOVF_118660 [Spinacia oleracea]
MSTRG.53484.1	AUR62010915	trans	senescence/dehydration-associated protein At4g35985, chloroplastic-like [Chenopodium quinoa]
MSTRG.53484.1	AUR62010917	trans	ephrin type-B receptor 3-like [Chenopodium quinoa]
MSTRG.53484.1	AUR62010944	trans	auxin-responsive protein IAA27-like isoform X2 [Chenopodium quinoa]
MSTRG.53484.1	AUR62011026	trans	aldehyde dehydrogenase family 2 member C4-like [Chenopodium quinoa]
MSTRG.53484.1	AUR62011039	trans	3-hydroxyisobutyryl-CoA hydrolase-like protein 3, mitochondrial [Chenopodium quinoa]
MSTRG.53484.1	AUR62011103	trans	uncharacterized protein LOC110731086 [Chenopodium quinoa]
MSTRG.53484.1	AUR62011104	trans	uncharacterized protein LOC110731086 [Chenopodium quinoa]
MSTRG.53484.1	AUR62011120	trans	ribosome biogenesis regulatory protein homolog [Chenopodium quinoa]
MSTRG.53484.1	AUR62011121	trans	NHP2-like protein 1 [Chenopodium quinoa]
MSTRG.53484.1	AUR62011124	trans	probable sugar phosphate/phosphate translocator At2g25520 [Chenopodium quinoa]
MSTRG.53484.1	AUR62011132	trans	carbonic anhydrase, chloroplastic-like [Chenopodium quinoa]
MSTRG.53484.1	AUR62011143	trans	uncharacterized protein LOC110707958 [Chenopodium quinoa]
MSTRG.53484.1	AUR62011151	trans	thylakoid lumenal 16.5 kDa protein, chloroplastic-like [Chenopodium quinoa]
MSTRG.53484.1	AUR62011195	trans	calmodulin-binding receptor-like cytoplasmic kinase 3 [Chenopodium quinoa]
MSTRG.53484.1	AUR62011202	trans	leucine-rich repeat receptor-like serine/threonine-protein kinase BAM3 [Chenopodium quinoa]
MSTRG.53484.1	AUR62011254	trans	peptidyl-prolyl cis-trans isomerase CYP28, chloroplastic-like [Chenopodium quinoa]
MSTRG.53484.1	AUR62011264	trans	transmembrane 9 superfamily member 11-like [Chenopodium quinoa]
MSTRG.53484.1	AUR62011307	trans	transcription factor HBI1-like [Chenopodium quinoa]
MSTRG.53484.1	AUR62011329	trans	glucan endo-1,3-beta-D-glucosidase-like [Chenopodium quinoa]
MSTRG.53484.1	AUR62011391	trans	cold-regulated 413 plasma membrane protein 2-like [Chenopodium quinoa]
MSTRG.53484.1	AUR62011443	trans	prostaglandin reductase-3-like [Chenopodium quinoa]
MSTRG.53484.1	AUR62011459	trans	uncharacterized protein At4g15970-like [Chenopodium quinoa]
MSTRG.53484.1	AUR62011460	trans	uncharacterized protein LOC110698602 [Chenopodium quinoa]
MSTRG.53484.1	AUR62011471	trans	amino acid transporter AVT6E-like [Chenopodium quinoa]
MSTRG.53484.1	AUR62011480	trans	uncharacterized protein LOC110698620 [Chenopodium quinoa]
MSTRG.53484.1	AUR62011484	trans	uncharacterized protein LOC110698620 [Chenopodium quinoa]
MSTRG.53484.1	AUR62011522	trans	palmitoyl-monogalactosyldiacylglycerol delta-7 desaturase, chloroplastic-like [Chenopodium quinoa]
MSTRG.53484.1	AUR62011552	trans	citrate synthase, mitochondrial-like [Chenopodium quinoa]
MSTRG.53484.1	AUR62011569	trans	WD repeat-containing protein 43-like [Chenopodium quinoa]
MSTRG.53484.1	AUR62011570	trans	periodic tryptophan protein 2-like [Chenopodium quinoa]
MSTRG.53484.1	AUR62011571	trans	acyl-protein thioesterase 2-like [Chenopodium quinoa]
MSTRG.53484.1	AUR62011577	trans	uncharacterized protein LOC110698699 [Chenopodium quinoa]
MSTRG.53484.1	AUR62011582	trans	boron transporter 4-like [Chenopodium quinoa]
MSTRG.53484.1	AUR62011605	trans	protein CDI-like [Chenopodium quinoa]
MSTRG.53484.1	AUR62011682	trans	protein NRT1/ PTR FAMILY 1.2 [Chenopodium quinoa]
MSTRG.53484.1	AUR62011731	trans	uncharacterized protein LOC110734215 [Chenopodium quinoa]
MSTRG.53484.1	AUR62011811	trans	ribosomal RNA small subunit methyltransferase-like [Chenopodium quinoa]
MSTRG.53484.1	AUR62011820	trans	universal stress protein PHOS32-like [Chenopodium quinoa]
MSTRG.53484.1	AUR62011829	trans	uncharacterized protein LOC110734319 [Chenopodium quinoa]
MSTRG.53484.1	AUR62011856	trans	programmed cell death protein 2-like [Chenopodium quinoa]
MSTRG.53484.1	AUR62011935	trans	probable galacturonosyltransferase 6 isoform X1 [Chenopodium quinoa]
MSTRG.53484.1	AUR62011966	trans	calcium-transporting ATPase 12, plasma membrane-type-like [Chenopodium quinoa]
MSTRG.53484.1	AUR62012040	trans	zinc finger CCCH domain-containing protein 44-like [Chenopodium quinoa]
MSTRG.53484.1	AUR62012082	trans	dolichyl-phosphate beta-glucosyltransferase-like [Chenopodium quinoa]
MSTRG.53484.1	AUR62012096	trans	elicitor-responsive protein 1 isoform X2 [Chenopodium quinoa]
MSTRG.53484.1	AUR62012119	trans	E3 ubiquitin-protein ligase SDIR1-like isoform X2 [Chenopodium quinoa]
MSTRG.53484.1	AUR62012145	trans	uncharacterized protein At2g39795, mitochondrial-like [Chenopodium quinoa]
MSTRG.53484.1	AUR62012161	trans	protein NRT1/ PTR FAMILY 5.6-like [Chenopodium quinoa]
MSTRG.53484.1	AUR62012175	trans	17.8 kDa class I heat shock protein-like [Chenopodium quinoa]
MSTRG.53484.1	AUR62012229	trans	auxin transporter-like protein 2 [Chenopodium quinoa]
MSTRG.53484.1	AUR62012274	trans	trihelix transcription factor ASIL2-like [Chenopodium quinoa]
MSTRG.53484.1	AUR62012302	trans	GDP-mannose transporter GONST3-like [Chenopodium quinoa]
MSTRG.53484.1	AUR62012314	trans	laccase-12-like [Chenopodium quinoa]
MSTRG.53484.1	AUR62012317	trans	presenilin-like protein At1g08700 [Chenopodium quinoa]
MSTRG.53484.1	AUR62012327	trans	uncharacterized protein LOC110733522 [Chenopodium quinoa]
MSTRG.53484.1	AUR62012332	trans	amino acid transporter AVT6C-like [Chenopodium quinoa]
MSTRG.53484.1	AUR62012359	trans	isoflavone 2&apos;-hydroxylase-like [Chenopodium quinoa]
MSTRG.53484.1	AUR62012362	trans	uncharacterized protein LOC110733563 [Chenopodium quinoa]
MSTRG.53484.1	AUR62012383	trans	jasmonate-induced protein homolog [Chenopodium quinoa]
MSTRG.53484.1	AUR62012384	trans	jasmonate-induced protein homolog [Chenopodium quinoa]
MSTRG.53484.1	AUR62012412	trans	PX domain-containing protein EREL1-like isoform X1 [Chenopodium quinoa]
MSTRG.53484.1	AUR62012575	trans	alpha-farnesene synthase-like [Chenopodium quinoa]
MSTRG.53484.1	AUR62012654	trans	probable dolichyl-diphosphooligosaccharide--protein glycosyltransferase subunit 3B [Chenopodium quinoa]
MSTRG.53484.1	AUR62012721	trans	5&apos;-adenylylsulfate reductase 1, chloroplastic-like [Chenopodium quinoa]
MSTRG.53484.1	AUR62012840	trans	oligopeptide transporter 3-like [Chenopodium quinoa]
MSTRG.53484.1	AUR62012932	trans	SEC1 family transport protein SLY1-like [Chenopodium quinoa]
MSTRG.53484.1	AUR62012941	trans	uncharacterized protein At1g04910-like [Chenopodium quinoa]
MSTRG.53484.1	AUR62013008	trans	probable protein phosphatase 2C 60 isoform X2 [Chenopodium quinoa]
MSTRG.53484.1	AUR62013094	trans	triosephosphate isomerase, chloroplastic isoform X1 [Arachis ipaensis]
MSTRG.53484.1	AUR62013181	trans	calcium-dependent protein kinase 26-like [Chenopodium quinoa]
MSTRG.53484.1	AUR62013198	trans	brefeldin A-inhibited guanine nucleotide-exchange protein 1-like isoform X1 [Chenopodium quinoa]
MSTRG.53484.1	AUR62013293	trans	calmodulin-binding receptor-like cytoplasmic kinase 3 [Chenopodium quinoa]
MSTRG.53484.1	AUR62013301	trans	putative clathrin assembly protein At5g35200 [Chenopodium quinoa]
MSTRG.53484.1	AUR62013354	trans	peroxidase 25 [Chenopodium quinoa]
MSTRG.53484.1	AUR62013370	trans	NHP2-like protein 1 [Chenopodium quinoa]
MSTRG.53484.1	AUR62013371	trans	ribosome biogenesis regulatory protein homolog [Chenopodium quinoa]
MSTRG.53484.1	AUR62013390	trans	eukaryotic translation initiation factor 2D-like [Chenopodium quinoa]
MSTRG.53484.1	AUR62013484	trans	alcohol dehydrogenase 1 [Chenopodium quinoa]
MSTRG.53484.1	AUR62013560	trans	putative lipid-binding protein AIR1 [Chenopodium quinoa]
MSTRG.53484.1	AUR62013570	trans	PREDICTED: histone H3.2 [Musa acuminata subsp. malaccensis]
MSTRG.53484.1	AUR62013593	trans	sterol 3-beta-glucosyltransferase UGT80B1-like [Chenopodium quinoa]
MSTRG.53484.1	AUR62013622	trans	NADH dehydrogenase [ubiquinone] 1 alpha subcomplex subunit 2-like [Chenopodium quinoa]
MSTRG.53484.1	AUR62013715	trans	uncharacterized protein LOC110721509 [Chenopodium quinoa]
MSTRG.53484.1	AUR62013733	trans	S-adenosyl-L-methionine-dependent tRNA 4-demethylwyosine synthase-like [Chenopodium quinoa]
MSTRG.53484.1	AUR62013753	trans	ribosome production factor 2 homolog [Chenopodium quinoa]
MSTRG.53484.1	AUR62013788	trans	10 kDa chaperonin 1, chloroplastic-like [Chenopodium quinoa]
MSTRG.53484.1	AUR62013835	trans	uncharacterized protein LOC110703657 [Chenopodium quinoa]
MSTRG.53484.1	AUR62013876	trans	24-methylenesterol C-methyltransferase 3-like [Chenopodium quinoa]
MSTRG.53484.1	AUR62013988	trans	protein RICE SALT SENSITIVE 3-like [Chenopodium quinoa]
MSTRG.53484.1	AUR62013998	trans	aspartic proteinase CDR1-like [Chenopodium quinoa]
MSTRG.53484.1	AUR62014016	trans	U4/U6 small nuclear ribonucleoprotein Prp31 homolog [Chenopodium quinoa]
MSTRG.53484.1	AUR62014019	trans	probable xyloglucan endotransglucosylase/hydrolase protein 33 [Chenopodium quinoa]
MSTRG.53484.1	AUR62014026	trans	uncharacterized protein LOC110694148 [Chenopodium quinoa]
MSTRG.53484.1	AUR62014027	trans	60 kDa jasmonate-induced protein-like [Chenopodium quinoa]
MSTRG.53484.1	AUR62014028	trans	uncharacterized protein LOC110694145 [Chenopodium quinoa]
MSTRG.53484.1	AUR62014029	trans	uncharacterized protein LOC110694145 [Chenopodium quinoa]
MSTRG.53484.1	AUR62014129	trans	tetratricopeptide repeat protein 5-like [Chenopodium quinoa]
MSTRG.53484.1	AUR62014257	trans	serine hydroxymethyltransferase 7-like [Chenopodium quinoa]
MSTRG.53484.1	AUR62014318	trans	probable L-ascorbate peroxidase 6, chloroplastic isoform X1 [Chenopodium quinoa]
MSTRG.53484.1	AUR62014325	trans	22.0 kDa class IV heat shock protein-like [Chenopodium quinoa]
MSTRG.53484.1	AUR62014368	trans	calcium-binding allergen Ole e 8-like [Chenopodium quinoa]
MSTRG.53484.1	AUR62014482	trans	uncharacterized protein LOC110724771 isoform X2 [Chenopodium quinoa]
MSTRG.53484.1	AUR62014605	trans	PREDICTED: putative receptor-like protein kinase At4g00960 [Beta vulgaris subsp. vulgaris]
MSTRG.53484.1	AUR62014615	trans	thioredoxin-like protein CXXS1 [Chenopodium quinoa]
MSTRG.53484.1	AUR62014741	trans	protein YIF1B-B-like [Chenopodium quinoa]
MSTRG.53484.1	AUR62014776	trans	UDP-glycosyltransferase 86A1-like [Chenopodium quinoa]
MSTRG.53484.1	AUR62014789	trans	clathrin light chain 2-like [Chenopodium quinoa]
MSTRG.53484.1	AUR62014802	trans	uncharacterized protein LOC110693604 [Chenopodium quinoa]
MSTRG.53484.1	AUR62014822	trans	uncharacterized protein LOC110693408 [Chenopodium quinoa]
MSTRG.53484.1	AUR62014837	trans	30S ribosomal protein S5, chloroplastic [Chenopodium quinoa]
MSTRG.53484.1	AUR62014957	trans	hypothetical protein BVRB_9g205800 isoform A [Beta vulgaris subsp. vulgaris]
MSTRG.53484.1	AUR62014969	trans	uncharacterized protein LOC110714500 [Chenopodium quinoa]
MSTRG.53484.1	AUR62014977	trans	50S ribosomal protein L9, chloroplastic [Chenopodium quinoa]
MSTRG.53484.1	AUR62014978	trans	pheophorbide a oxygenase, chloroplastic-like [Chenopodium quinoa]
MSTRG.53484.1	AUR62015029	trans	heat shock protein 90-6, mitochondrial-like isoform X2 [Chenopodium quinoa]
MSTRG.53484.1	AUR62015221	trans	uncharacterized protein LOC110691998 isoform X1 [Chenopodium quinoa]
MSTRG.53484.1	AUR62015222	trans	nucleolin 1-like [Chenopodium quinoa]
MSTRG.53484.1	AUR62015305	trans	uncharacterized protein LOC110689443 [Chenopodium quinoa]
MSTRG.53484.1	AUR62015379	trans	zinc finger CCCH domain-containing protein 44-like [Chenopodium quinoa]
MSTRG.53484.1	AUR62015444	trans	uncharacterized Rho GTPase-activating protein At5g61530-like [Chenopodium quinoa]
MSTRG.53484.1	AUR62015487	trans	uncharacterized PKHD-type hydroxylase At1g22950-like isoform X2 [Chenopodium quinoa]
MSTRG.53484.1	AUR62015517	trans	trehalose-phosphate phosphatase A-like [Chenopodium quinoa]
MSTRG.53484.1	AUR62015576	trans	actin-depolymerizing factor-like [Chenopodium quinoa]
MSTRG.53484.1	AUR62015611	trans	uncharacterized protein At1g04910-like [Chenopodium quinoa]
MSTRG.53484.1	AUR62015628	trans	hypothetical protein SOVF_064880 [Spinacia oleracea]
MSTRG.53484.1	AUR62015633	trans	21.7 kDa class VI heat shock protein-like isoform X2 [Chenopodium quinoa]
MSTRG.53484.1	AUR62015655	trans	chalcone--flavonone isomerase-like [Chenopodium quinoa]
MSTRG.53484.1	AUR62015721	trans	uncharacterized protein LOC110723532 [Chenopodium quinoa]
MSTRG.53484.1	AUR62015762	trans	tropinone reductase homolog At5g06060-like [Chenopodium quinoa]
MSTRG.53484.1	AUR62015781	trans	protein translation factor SUI1 homolog 2-like [Chenopodium quinoa]
MSTRG.53484.1	AUR62015803	trans	GDSL esterase/lipase At5g55050-like [Chenopodium quinoa]
MSTRG.53484.1	AUR62015876	trans	chloroplast stem-loop binding protein of 41 kDa a, chloroplastic-like [Chenopodium quinoa]
MSTRG.53484.1	AUR62015881	trans	trigger factor-like protein TIG, Chloroplastic [Chenopodium quinoa]
MSTRG.53484.1	AUR62015892	trans	horcolin-like isoform X1 [Chenopodium quinoa]
MSTRG.53484.1	AUR62015894	trans	protein GOS9-like [Chenopodium quinoa]
MSTRG.53484.1	AUR62015897	trans	protein GOS9-like [Chenopodium quinoa]
MSTRG.53484.1	AUR62015924	trans	LOW QUALITY PROTEIN: GTP-binding protein BRASSINAZOLE INSENSITIVE PALE GREEN 2, chloroplastic-like [Chenopodium quinoa]
MSTRG.53484.1	AUR62015925	trans	glycerophosphodiester phosphodiesterase GDPDL3-like [Chenopodium quinoa]
MSTRG.53484.1	AUR62015965	trans	tripeptidyl-peptidase 2-like [Chenopodium quinoa]
MSTRG.53484.1	AUR62016023	trans	F-box protein PP2-A11-like [Chenopodium quinoa]
MSTRG.53484.1	AUR62016086	trans	cysteine and histidine-rich domain-containing protein RAR1-like [Chenopodium quinoa]
MSTRG.53484.1	AUR62016096	trans	uncharacterized protein LOC110697173 [Chenopodium quinoa]
MSTRG.53484.1	AUR62016106	trans	peptidyl-prolyl cis-trans isomerase FKBP53-like [Chenopodium quinoa]
MSTRG.53484.1	AUR62016155	trans	two-component response regulator ARR2-like isoform X3 [Chenopodium quinoa]
MSTRG.53484.1	AUR62016190	trans	uncharacterized protein LOC110697266 [Chenopodium quinoa]
MSTRG.53484.1	AUR62016192	trans	jasmonate-induced protein homolog [Chenopodium quinoa]
MSTRG.53484.1	AUR62016216	trans	pathogenesis-related homeodomain protein-like [Chenopodium quinoa]
MSTRG.53484.1	AUR62016277	trans	4-alpha-glucanotransferase, chloroplastic/amyloplastic-like [Chenopodium quinoa]
MSTRG.53484.1	AUR62016372	trans	hypothetical protein BVRB_9g219850 [Beta vulgaris subsp. vulgaris]
MSTRG.53484.1	AUR62016387	trans	LOW QUALITY PROTEIN: periodic tryptophan protein 2-like [Chenopodium quinoa]
MSTRG.53484.1	AUR62016388	trans	acyl-protein thioesterase 2-like [Chenopodium quinoa]
MSTRG.53484.1	AUR62016396	trans	boron transporter 4-like [Chenopodium quinoa]
MSTRG.53484.1	AUR62016406	trans	plastidic ATP/ADP-transporter-like [Chenopodium quinoa]
MSTRG.53484.1	AUR62016414	trans	pleiotropic drug resistance protein 1-like [Chenopodium quinoa]
MSTRG.53484.1	AUR62016458	trans	pyridoxal 5&apos;-phosphate synthase-like subunit PDX1.2 [Chenopodium quinoa]
MSTRG.53484.1	AUR62016497	trans	zinc transporter 1-like [Chenopodium quinoa]
MSTRG.53484.1	AUR62016507	trans	protein NRT1/ PTR FAMILY 1.2-like [Chenopodium quinoa]
MSTRG.53484.1	AUR62016531	trans	cytochrome P450 82G1-like [Chenopodium quinoa]
MSTRG.53484.1	AUR62016555	trans	RPM1-interacting protein 4-like [Chenopodium quinoa]
MSTRG.53484.1	AUR62016561	trans	protein PIN-LIKES 7-like [Chenopodium quinoa]
MSTRG.53484.1	AUR62016573	trans	monosaccharide-sensing protein 2-like [Chenopodium quinoa]
MSTRG.53484.1	AUR62016684	trans	probable E3 ubiquitin-protein ligase ARI2 isoform X2 [Chenopodium quinoa]
MSTRG.53484.1	AUR62016694	trans	putative receptor-like protein kinase At3g47110 [Chenopodium quinoa]
MSTRG.53484.1	AUR62016725	trans	peroxisome biogenesis protein 19-1-like [Chenopodium quinoa]
MSTRG.53484.1	AUR62016726	trans	2-oxoglutarate dehydrogenase, mitochondrial-like [Chenopodium quinoa]
MSTRG.53484.1	AUR62016727	trans	ras-related protein Rab7-like [Chenopodium quinoa]
MSTRG.53484.1	AUR62016748	trans	uncharacterized protein LOC110705100 [Chenopodium quinoa]
MSTRG.53484.1	AUR62016826	trans	hypothetical protein BVRB_9g216470 [Beta vulgaris subsp. vulgaris]
MSTRG.53484.1	AUR62016840	trans	arginine decarboxylase-like [Chenopodium quinoa]
MSTRG.53484.1	AUR62016857	trans	auxin-responsive protein SAUR50-like isoform X2 [Chenopodium quinoa]
MSTRG.53484.1	AUR62016911	trans	probable ADP-ribosylation factor GTPase-activating protein AGD5 [Chenopodium quinoa]
MSTRG.53484.1	AUR62016954	trans	NAC transcription factor 25-like [Chenopodium quinoa]
MSTRG.53484.1	AUR62016962	trans	UDP-glycosyltransferase 86A1-like [Chenopodium quinoa]
MSTRG.53484.1	AUR62016976	trans	clathrin light chain 2-like [Chenopodium quinoa]
MSTRG.53484.1	AUR62017090	trans	receptor-like protein 12 [Chenopodium quinoa]
MSTRG.53484.1	AUR62017142	trans	25S rRNA (cytosine-C(5))-methyltransferase nop2-like [Chenopodium quinoa]
MSTRG.53484.1	AUR62017154	trans	disease resistance protein RPM1-like [Chenopodium quinoa]
MSTRG.53484.1	AUR62017167	trans	hypothetical protein SOVF_126600 [Spinacia oleracea]
MSTRG.53484.1	AUR62017170	trans	probable amino acid permease 7 [Chenopodium quinoa]
MSTRG.53484.1	AUR62017263	trans	osmotin-like protein OSML13 [Chenopodium quinoa]
MSTRG.53484.1	AUR62017312	trans	bifunctional dTDP-4-dehydrorhamnose 3,5-epimerase/dTDP-4-dehydrorhamnose reductase [Chenopodium quinoa]
MSTRG.53484.1	AUR62017463	trans	ribonuclease TUDOR 2-like [Chenopodium quinoa]
MSTRG.53484.1	AUR62017551	trans	fasciclin-like arabinogalactan protein 7 [Chenopodium quinoa]
MSTRG.53484.1	AUR62017560	trans	uncharacterized protein LOC110691877 [Chenopodium quinoa]
MSTRG.53484.1	AUR62017585	trans	1-aminocyclopropane-1-carboxylate oxidase 4-like [Chenopodium quinoa]
MSTRG.53484.1	AUR62017623	trans	protein NPG1-like [Chenopodium quinoa]
MSTRG.53484.1	AUR62017664	trans	delta(24)-sterol reductase-like [Chenopodium quinoa]
MSTRG.53484.1	AUR62017668	trans	anamorsin homolog [Chenopodium quinoa]
MSTRG.53484.1	AUR62017682	trans	MAP3K epsilon protein kinase 1-like [Chenopodium quinoa]
MSTRG.53484.1	AUR62017696	trans	photosystem II stability/assembly factor HCF136, chloroplastic-like [Chenopodium quinoa]
MSTRG.53484.1	AUR62017792	trans	protein NRT1/ PTR FAMILY 8.3-like [Chenopodium quinoa]
MSTRG.53484.1	AUR62017795	trans	glutamate decarboxylase 4-like [Chenopodium quinoa]
MSTRG.53484.1	AUR62017813	trans	30S ribosomal protein S21, chloroplastic-like [Chenopodium quinoa]
MSTRG.53484.1	AUR62017827	trans	mitochondrial import receptor subunit TOM20-like [Chenopodium quinoa]
MSTRG.53484.1	AUR62017922	trans	F-box/WD repeat-containing protein 1A-like [Chenopodium quinoa]
MSTRG.53484.1	AUR62017935	trans	angio-associated migratory cell protein-like isoform X1 [Chenopodium quinoa]
MSTRG.53484.1	AUR62018009	trans	pre-rRNA-processing protein esf1-like [Chenopodium quinoa]
MSTRG.53484.1	AUR62018048	trans	uncharacterized protein LOC110734981 [Chenopodium quinoa]
MSTRG.53484.1	AUR62018054	trans	multiple organellar RNA editing factor 3, mitochondrial [Chenopodium quinoa]
MSTRG.53484.1	AUR62018096	trans	glucose-6-phosphate 1-dehydrogenase, cytoplasmic-like [Chenopodium quinoa]
MSTRG.53484.1	AUR62018097	trans	sugar transporter ERD6-like 16 [Chenopodium quinoa]
MSTRG.53484.1	AUR62018123	trans	probable WRKY transcription factor 4 [Chenopodium quinoa]
MSTRG.53484.1	AUR62018137	trans	potassium channel SKOR-like [Chenopodium quinoa]
MSTRG.53484.1	AUR62018141	trans	pre-mRNA-splicing factor SYF1-like [Chenopodium quinoa]
MSTRG.53484.1	AUR62018189	trans	uncharacterized protein LOC110730718 [Chenopodium quinoa]
MSTRG.53484.1	AUR62018204	trans	GTPase activating protein 1-like [Chenopodium quinoa]
MSTRG.53484.1	AUR62018280	trans	expansin-A11-like [Chenopodium quinoa]
MSTRG.53484.1	AUR62018371	trans	serine carboxypeptidase-like 45 [Chenopodium quinoa]
MSTRG.53484.1	AUR62018398	trans	ribosome biogenesis protein BMS1 homolog [Chenopodium quinoa]
MSTRG.53484.1	AUR62018460	trans	vacuolar protein sorting-associated protein 45 homolog [Chenopodium quinoa]
MSTRG.53484.1	AUR62018476	trans	probable U3 small nucleolar RNA-associated protein 7 [Chenopodium quinoa]
MSTRG.53484.1	AUR62018527	trans	xyloglucan endotransglucosylase/hydrolase protein 24-like [Chenopodium quinoa]
MSTRG.53484.1	AUR62018531	trans	thioredoxin domain-containing protein PLP3B-like [Chenopodium quinoa]
MSTRG.53484.1	AUR62018533	trans	xyloglucan endotransglucosylase/hydrolase 2-like [Chenopodium quinoa]
MSTRG.53484.1	AUR62018551	trans	mRNA turnover protein 4 homolog [Chenopodium quinoa]
MSTRG.53484.1	AUR62018563	trans	30S ribosomal protein 2, chloroplastic-like [Chenopodium quinoa]
MSTRG.53484.1	AUR62018673	trans	protein SAMBA-like [Chenopodium quinoa]
MSTRG.53484.1	AUR62018699	trans	cinnamoyl-CoA reductase-like SNL6 isoform X1 [Chenopodium quinoa]
MSTRG.53484.1	AUR62018738	trans	protein NRT1/ PTR FAMILY 7.3-like [Chenopodium quinoa]
MSTRG.53484.1	AUR62018743	trans	glycine cleavage system H protein, mitochondrial [Chenopodium quinoa]
MSTRG.53484.1	AUR62018762	trans	type I inositol polyphosphate 5-phosphatase 2-like [Chenopodium quinoa]
MSTRG.53484.1	AUR62018834	trans	F-box protein CPR30-like isoform X1 [Chenopodium quinoa]
MSTRG.53484.1	AUR62018835	trans	F-box protein CPR30-like isoform X2 [Chenopodium quinoa]
MSTRG.53484.1	AUR62018850	trans	expansin-like B1 [Chenopodium quinoa]
MSTRG.53484.1	AUR62018859	trans	50S ribosomal protein L19, chloroplastic-like [Chenopodium quinoa]
MSTRG.53484.1	AUR62018879	trans	ethylene-responsive transcription factor 1A-like [Chenopodium quinoa]
MSTRG.53484.1	AUR62018880	trans	ethylene-responsive transcription factor ERF104-like [Chenopodium quinoa]
MSTRG.53484.1	AUR62018923	trans	probable protein phosphatase 2C 10 [Chenopodium quinoa]
MSTRG.53484.1	AUR62018943	trans	protein EXORDIUM-like [Chenopodium quinoa]
MSTRG.53484.1	AUR62018944	trans	protein EXORDIUM-like 1 [Chenopodium quinoa]
MSTRG.53484.1	AUR62018948	trans	protein EXORDIUM-like [Chenopodium quinoa]
MSTRG.53484.1	AUR62019094	trans	protein ECERIFERUM 2-like [Chenopodium quinoa]
MSTRG.53484.1	AUR62019106	trans	tRNA pseudouridine synthase A, mitochondrial-like [Chenopodium quinoa]
MSTRG.53484.1	AUR62019122	trans	ubiquitin carboxyl-terminal hydrolase 24-like [Chenopodium quinoa]
MSTRG.53484.1	AUR62019179	trans	probable membrane metalloprotease ARASP2, chloroplastic [Chenopodium quinoa]
MSTRG.53484.1	AUR62019188	trans	phytoene synthase 2, chloroplastic-like [Chenopodium quinoa]
MSTRG.53484.1	AUR62019209	trans	formate--tetrahydrofolate ligase-like [Chenopodium quinoa]
MSTRG.53484.1	AUR62019284	trans	xanthine dehydrogenase 1-like isoform X1 [Chenopodium quinoa]
MSTRG.53484.1	AUR62019432	trans	proton pump-interactor 1-like [Chenopodium quinoa]
MSTRG.53484.1	AUR62019497	trans	PREDICTED: histone H3.2 [Musa acuminata subsp. malaccensis]
MSTRG.53484.1	AUR62019499	trans	PREDICTED: histone H3.2 [Musa acuminata subsp. malaccensis]
MSTRG.53484.1	AUR62019519	trans	ABC transporter I family member 17-like [Chenopodium quinoa]
MSTRG.53484.1	AUR62019629	trans	katanin p80 WD40 repeat-containing subunit B1 homolog isoform X1 [Chenopodium quinoa]
MSTRG.53484.1	AUR62019642	trans	50S ribosomal protein L13, chloroplastic-like [Chenopodium quinoa]
MSTRG.53484.1	AUR62019664	trans	bidirectional sugar transporter SWEET2-like isoform X1 [Chenopodium quinoa]
MSTRG.53484.1	AUR62019729	trans	putative pentatricopeptide repeat-containing protein At3g25970 [Chenopodium quinoa]
MSTRG.53484.1	AUR62019803	trans	uncharacterized protein LOC110722656 isoform X1 [Chenopodium quinoa]
MSTRG.53484.1	AUR62019821	trans	uncharacterized protein LOC110722675 [Chenopodium quinoa]
MSTRG.53484.1	AUR62019837	trans	mitochondrial inner membrane protein OXA1-like [Chenopodium quinoa]
MSTRG.53484.1	AUR62019842	trans	hypothetical protein SOVF_118660 [Spinacia oleracea]
MSTRG.53484.1	AUR62019878	trans	Histone H4 [Aegilops tauschii]
MSTRG.53484.1	AUR62019879	trans	Histone H4 [Aegilops tauschii]
MSTRG.53484.1	AUR62019900	trans	probable serine/threonine-protein kinase WNK10 isoform X1 [Chenopodium quinoa]
MSTRG.53484.1	AUR62019991	trans	uncharacterized protein LOC110722836 [Chenopodium quinoa]
MSTRG.53484.1	AUR62020058	trans	UDP-glycosyltransferase 76E4-like [Chenopodium quinoa]
MSTRG.53484.1	AUR62020068	trans	tubulin beta-2 chain-like [Chenopodium quinoa]
MSTRG.53484.1	AUR62020073	trans	probable sugar phosphate/phosphate translocator At3g11320 [Chenopodium quinoa]
MSTRG.53484.1	AUR62020109	trans	uncharacterized protein LOC110683433 [Chenopodium quinoa]
MSTRG.53484.1	AUR62020158	trans	mediator of RNA polymerase II transcription subunit 12-like [Chenopodium quinoa]
MSTRG.53484.1	AUR62020200	trans	elongation factor-like GTPase 1 isoform X1 [Chenopodium quinoa]
MSTRG.53484.1	AUR62020239	trans	serine/threonine-protein kinase Nek5-like [Chenopodium quinoa]
MSTRG.53484.1	AUR62020271	trans	ARF guanine-nucleotide exchange factor GNOM-like [Chenopodium quinoa]
MSTRG.53484.1	AUR62020294	trans	probable cyclic nucleotide-gated ion channel 14 [Chenopodium quinoa]
MSTRG.53484.1	AUR62020324	trans	60 kDa jasmonate-induced protein-like [Chenopodium quinoa]
MSTRG.53484.1	AUR62020325	trans	uncharacterized protein LOC110720868 [Chenopodium quinoa]
MSTRG.53484.1	AUR62020326	trans	protein GOS9-like [Chenopodium quinoa]
MSTRG.53484.1	AUR62020344	trans	uncharacterized protein LOC110720888 isoform X1 [Chenopodium quinoa]
MSTRG.53484.1	AUR62020347	trans	chloroplast stem-loop binding protein of 41 kDa a, chloroplastic-like [Chenopodium quinoa]
MSTRG.53484.1	AUR62020351	trans	uncharacterized protein LOC110720899 [Chenopodium quinoa]
MSTRG.53484.1	AUR62020407	trans	uncharacterized protein LOC110720936 [Chenopodium quinoa]
MSTRG.53484.1	AUR62020411	trans	GDSL esterase/lipase At5g55050-like [Chenopodium quinoa]
MSTRG.53484.1	AUR62020457	trans	DEAD-box ATP-dependent RNA helicase 32-like [Chenopodium quinoa]
MSTRG.53484.1	AUR62020493	trans	uncharacterized protein LOC110720763 [Chenopodium quinoa]
MSTRG.53484.1	AUR62020557	trans	ankyrin-3-like [Chenopodium quinoa]
MSTRG.53484.1	AUR62020652	trans	probable nucleoredoxin 3 [Chenopodium quinoa]
MSTRG.53484.1	AUR62020660	trans	hypothetical protein SOVF_013370 [Spinacia oleracea]
MSTRG.53484.1	AUR62020664	trans	disease resistance protein RGA2-like [Chenopodium quinoa]
MSTRG.53484.1	AUR62020703	trans	apyrase 2-like [Chenopodium quinoa]
MSTRG.53484.1	AUR62020753	trans	zinc finger CCCH domain-containing protein 16-like [Chenopodium quinoa]
MSTRG.53484.1	AUR62020776	trans	protein IQ-DOMAIN 1-like [Chenopodium quinoa]
MSTRG.53484.1	AUR62020835	trans	uncharacterized protein At1g04910-like isoform X1 [Chenopodium quinoa]
MSTRG.53484.1	AUR62020870	trans	protein RALF-like 24 [Chenopodium quinoa]
MSTRG.53484.1	AUR62020884	trans	xyloglucan endotransglucosylase/hydrolase 2-like [Chenopodium quinoa]
MSTRG.53484.1	AUR62020889	trans	probable xyloglucan endotransglucosylase/hydrolase protein 16 [Chenopodium quinoa]
MSTRG.53484.1	AUR62020895	trans	crocetin glucosyltransferase, chloroplastic-like [Chenopodium quinoa]
MSTRG.53484.1	AUR62020948	trans	probable U3 small nucleolar RNA-associated protein 7 [Chenopodium quinoa]
MSTRG.53484.1	AUR62020966	trans	leucine-rich repeat protein 1-like [Chenopodium quinoa]
MSTRG.53484.1	AUR62020991	trans	probable protein S-acyltransferase 4 [Chenopodium quinoa]
MSTRG.53484.1	AUR62021003	trans	calmodulin-binding protein 25-like [Chenopodium quinoa]
MSTRG.53484.1	AUR62021045	trans	ribosome biogenesis protein BMS1 homolog [Chenopodium quinoa]
MSTRG.53484.1	AUR62021079	trans	S-type anion channel SLAH2-like [Chenopodium quinoa]
MSTRG.53484.1	AUR62021116	trans	heavy metal-associated isoprenylated plant protein 39-like [Chenopodium quinoa]
MSTRG.53484.1	AUR62021118	trans	heat shock protein 83-like [Chenopodium quinoa]
MSTRG.53484.1	AUR62021174	trans	uncharacterized protein LOC110729652 [Chenopodium quinoa]
MSTRG.53484.1	AUR62021185	trans	pentatricopeptide repeat-containing protein At3g54980, mitochondrial-like [Chenopodium quinoa]
MSTRG.53484.1	AUR62021188	trans	probable proteasome inhibitor [Chenopodium quinoa]
MSTRG.53484.1	AUR62021204	trans	uncharacterized protein LOC110729677 [Chenopodium quinoa]
MSTRG.53484.1	AUR62021212	trans	pre-mRNA-splicing factor CWC25 homolog [Chenopodium quinoa]
MSTRG.53484.1	AUR62021269	trans	probable fructokinase-7 [Chenopodium quinoa]
MSTRG.53484.1	AUR62021298	trans	NADPH--cytochrome P450 reductase-like [Chenopodium quinoa]
MSTRG.53484.1	AUR62021334	trans	phospholipase A2-alpha-like [Chenopodium quinoa]
MSTRG.53484.1	AUR62021339	trans	ethanolamine-phosphate cytidylyltransferase-like [Chenopodium quinoa]
MSTRG.53484.1	AUR62021378	trans	uncharacterized protein LOC110690909 [Chenopodium quinoa]
MSTRG.53484.1	AUR62021382	trans	chitotriosidase-1-like [Chenopodium quinoa]
MSTRG.53484.1	AUR62021404	trans	uncharacterized protein LOC110690937 [Chenopodium quinoa]
MSTRG.53484.1	AUR62021411	trans	senescence/dehydration-associated protein At4g35985, chloroplastic-like [Chenopodium quinoa]
MSTRG.53484.1	AUR62021447	trans	probable lactoylglutathione lyase, chloroplastic [Chenopodium quinoa]
MSTRG.53484.1	AUR62021469	trans	probable N-acetylglucosaminyl-phosphatidylinositol de-N-acetylase isoform X1 [Chenopodium quinoa]
MSTRG.53484.1	AUR62021506	trans	indole-3-pyruvate monooxygenase YUCCA2-like [Chenopodium quinoa]
MSTRG.53484.1	AUR62021523	trans	probable sulfate transporter 3.5 [Chenopodium quinoa]
MSTRG.53484.1	AUR62021532	trans	rab9 effector protein with kelch motifs-like isoform X1 [Chenopodium quinoa]
MSTRG.53484.1	AUR62021554	trans	replication protein A 70 kDa DNA-binding subunit B-like [Chenopodium quinoa]
MSTRG.53484.1	AUR62021610	trans	flavin-containing monooxygenase FMO GS-OX-like 9 [Chenopodium quinoa]
MSTRG.53484.1	AUR62021839	trans	U-box domain-containing protein 4-like [Chenopodium quinoa]
MSTRG.53484.1	AUR62021883	trans	putative receptor protein kinase ZmPK1 [Chenopodium quinoa]
MSTRG.53484.1	AUR62021926	trans	dihydrolipoyllysine-residue succinyltransferase component of 2-oxoglutarate dehydrogenase complex 1, mitochondrial-like [Chenopodium quinoa]
MSTRG.53484.1	AUR62021935	trans	5&apos;-adenylylsulfate reductase 1, chloroplastic-like [Chenopodium quinoa]
MSTRG.53484.1	AUR62022016	trans	probable pyruvate, phosphate dikinase regulatory protein, chloroplastic [Chenopodium quinoa]
MSTRG.53484.1	AUR62022024	trans	uncharacterized protein LOC110731175 [Chenopodium quinoa]
MSTRG.53484.1	AUR62022054	trans	ferrochelatase-1, chloroplastic-like [Chenopodium quinoa]
MSTRG.53484.1	AUR62022068	trans	calcineurin B-like protein 10 [Chenopodium quinoa]
MSTRG.53484.1	AUR62022076	trans	probable serine/threonine-protein kinase SIS8 [Chenopodium quinoa]
MSTRG.53484.1	AUR62022088	trans	protein SIEVE ELEMENT OCCLUSION B-like isoform X2 [Chenopodium quinoa]
MSTRG.53484.1	AUR62022091	trans	probable galactinol--sucrose galactosyltransferase 2 [Chenopodium quinoa]
MSTRG.53484.1	AUR62022119	trans	protein NRT1/ PTR FAMILY 5.9-like [Chenopodium quinoa]
MSTRG.53484.1	AUR62022122	trans	chlorophyll a-b binding protein, chloroplastic-like [Chenopodium quinoa]
MSTRG.53484.1	AUR62022128	trans	quinolinate synthase, chloroplastic-like [Chenopodium quinoa]
MSTRG.53484.1	AUR62022156	trans	jasmonate-induced protein homolog [Chenopodium quinoa]
MSTRG.53484.1	AUR62022246	trans	putative leucine-rich repeat receptor-like serine/threonine-protein kinase At2g19230 isoform X3 [Chenopodium quinoa]
MSTRG.53484.1	AUR62022249	trans	putative leucine-rich repeat receptor-like serine/threonine-protein kinase At2g19230 isoform X2 [Chenopodium quinoa]
MSTRG.53484.1	AUR62022297	trans	jacalin-related lectin 19-like [Chenopodium quinoa]
MSTRG.53484.1	AUR62022311	trans	tRNA pseudouridine(38/39) synthase-like [Chenopodium quinoa]
MSTRG.53484.1	AUR62022364	trans	regulator of nonsense transcripts UPF3-like isoform X1 [Chenopodium quinoa]
MSTRG.53484.1	AUR62022408	trans	protein ABHD11-like [Chenopodium quinoa]
MSTRG.53484.1	AUR62022444	trans	patatin-like protein 2 isoform X1 [Chenopodium quinoa]
MSTRG.53484.1	AUR62022465	trans	U3 small nucleolar RNA-associated protein 4-like [Chenopodium quinoa]
MSTRG.53484.1	AUR62022467	trans	heptahelical transmembrane protein 4-like [Chenopodium quinoa]
MSTRG.53484.1	AUR62022483	trans	calcium-transporting ATPase 1-like [Chenopodium quinoa]
MSTRG.53484.1	AUR62022488	trans	uncharacterized protein LOC110696619 [Chenopodium quinoa]
MSTRG.53484.1	AUR62022529	trans	probable sulfate transporter 4.2 [Chenopodium quinoa]
MSTRG.53484.1	AUR62022602	trans	mitogen-activated protein kinase homolog MMK2 [Chenopodium quinoa]
MSTRG.53484.1	AUR62022605	trans	CAAX prenyl protease 1 homolog [Chenopodium quinoa]
MSTRG.53484.1	AUR62022608	trans	50S ribosomal protein L5, chloroplastic-like [Chenopodium quinoa]
MSTRG.53484.1	AUR62022668	trans	protein IQ-DOMAIN 1-like [Chenopodium quinoa]
MSTRG.53484.1	AUR62022720	trans	uncharacterized protein LOC110731707 [Chenopodium quinoa]
MSTRG.53484.1	AUR62022852	trans	17.8 kDa class I heat shock protein-like [Chenopodium quinoa]
MSTRG.53484.1	AUR62022933	trans	probable apyrase 7 [Chenopodium quinoa]
MSTRG.53484.1	AUR62022974	trans	amino acid transporter AVT6C-like [Chenopodium quinoa]
MSTRG.53484.1	AUR62022979	trans	ribosome biogenesis protein NOP53-like [Chenopodium quinoa]
MSTRG.53484.1	AUR62022988	trans	peroxidase 4-like [Chenopodium quinoa]
MSTRG.53484.1	AUR62023013	trans	la protein 1-like [Chenopodium quinoa]
MSTRG.53484.1	AUR62023083	trans	cycloartenol-C-24-methyltransferase-like [Chenopodium quinoa]
MSTRG.53484.1	AUR62023260	trans	uncharacterized protein LOC110720350 [Chenopodium quinoa]
MSTRG.53484.1	AUR62023311	trans	LOB domain-containing protein 40-like [Chenopodium quinoa]
MSTRG.53484.1	AUR62023312	trans	RNA-binding KH domain-containing protein RCF3-like isoform X1 [Chenopodium quinoa]
MSTRG.53484.1	AUR62023332	trans	50S ribosomal protein L3, chloroplastic [Chenopodium quinoa]
MSTRG.53484.1	AUR62023340	trans	probable inactive tRNA-specific adenosine deaminase-like protein 3 [Chenopodium quinoa]
MSTRG.53484.1	AUR62023368	trans	10 kDa chaperonin 1, chloroplastic-like [Chenopodium quinoa]
MSTRG.53484.1	AUR62023398	trans	ribosome production factor 2 homolog [Chenopodium quinoa]
MSTRG.53484.1	AUR62023420	trans	S-adenosyl-L-methionine-dependent tRNA 4-demethylwyosine synthase-like [Chenopodium quinoa]
MSTRG.53484.1	AUR62023434	trans	cysteine proteinase inhibitor A-like [Chenopodium quinoa]
MSTRG.53484.1	AUR62023437	trans	uncharacterized protein LOC110720531 [Chenopodium quinoa]
MSTRG.53484.1	AUR62023438	trans	uncharacterized protein LOC110720531 [Chenopodium quinoa]
MSTRG.53484.1	AUR62023455	trans	uncharacterized protein LOC110725136 [Chenopodium quinoa]
MSTRG.53484.1	AUR62023496	trans	hypothetical protein SOVF_159270 [Spinacia oleracea]
MSTRG.53484.1	AUR62023514	trans	uncharacterized protein At5g41620-like [Chenopodium quinoa]
MSTRG.53484.1	AUR62023540	trans	patellin-3-like [Chenopodium quinoa]
MSTRG.53484.1	AUR62023553	trans	beta-amyrin 28-oxidase-like [Chenopodium quinoa]
MSTRG.53484.1	AUR62023613	trans	mitogen-activated protein kinase kinase kinase 1-like [Chenopodium quinoa]
MSTRG.53484.1	AUR62023751	trans	UDP-glycosyltransferase 74E2-like isoform X1 [Chenopodium quinoa]
MSTRG.53484.1	AUR62023823	trans	small G protein signaling modulator 1-like isoform X1 [Chenopodium quinoa]
MSTRG.53484.1	AUR62023932	trans	arogenate dehydratase/prephenate dehydratase 6, chloroplastic-like [Chenopodium quinoa]
MSTRG.53484.1	AUR62023943	trans	G-type lectin S-receptor-like serine/threonine-protein kinase At4g27290 [Chenopodium quinoa]
MSTRG.53484.1	AUR62023994	trans	uncharacterized protein LOC110699659 [Chenopodium quinoa]
MSTRG.53484.1	AUR62024033	trans	probable histone H2B 4 [Chenopodium quinoa]
MSTRG.53484.1	AUR62024290	trans	ARM REPEAT PROTEIN INTERACTING WITH ABF2-like [Chenopodium quinoa]
MSTRG.53484.1	AUR62024380	trans	uncharacterized protein LOC110691441 isoform X1 [Chenopodium quinoa]
MSTRG.53484.1	AUR62024390	trans	receptor-like protein kinase HERK 1 [Chenopodium quinoa]
MSTRG.53484.1	AUR62024414	trans	guanylate kinase 2-like [Chenopodium quinoa]
MSTRG.53484.1	AUR62024467	trans	horcolin-like [Chenopodium quinoa]
MSTRG.53484.1	AUR62024516	trans	probable calcium-binding protein CML49 [Chenopodium quinoa]
MSTRG.53484.1	AUR62024592	trans	nitrogen regulatory protein P-II homolog [Chenopodium quinoa]
MSTRG.53484.1	AUR62024655	trans	ribosomal RNA small subunit methyltransferase-like [Chenopodium quinoa]
MSTRG.53484.1	AUR62024706	trans	casein kinase 1-like protein 10 [Chenopodium quinoa]
MSTRG.53484.1	AUR62024728	trans	protein KINESIN LIGHT CHAIN-RELATED 2-like [Chenopodium quinoa]
MSTRG.53484.1	AUR62024744	trans	deoxyhypusine hydroxylase-like [Chenopodium quinoa]
MSTRG.53484.1	AUR62024834	trans	psbP domain-containing protein 5, chloroplastic-like [Chenopodium quinoa]
MSTRG.53484.1	AUR62024859	trans	probable xyloglucan endotransglucosylase/hydrolase protein 23 [Chenopodium quinoa]
MSTRG.53484.1	AUR62024860	trans	probable xyloglucan endotransglucosylase/hydrolase protein 23 [Chenopodium quinoa]
MSTRG.53484.1	AUR62024862	trans	probable xyloglucan endotransglucosylase/hydrolase protein 23 [Chenopodium quinoa]
MSTRG.53484.1	AUR62024868	trans	potassium channel AKT1-like isoform X2 [Chenopodium quinoa]
MSTRG.53484.1	AUR62024873	trans	uncharacterized protein LOC110723137 [Chenopodium quinoa]
MSTRG.53484.1	AUR62024918	trans	F-box protein At2g05970-like [Chenopodium quinoa]
MSTRG.53484.1	AUR62024921	trans	expansin-A4-like [Chenopodium quinoa]
MSTRG.53484.1	AUR62024937	trans	aminoacyl tRNA synthase complex-interacting multifunctional protein 1-like [Chenopodium quinoa]
MSTRG.53484.1	AUR62025023	trans	tetraspanin-3-like [Chenopodium quinoa]
MSTRG.53484.1	AUR62025118	trans	NDR1/HIN1-like protein 13 [Chenopodium quinoa]
MSTRG.53484.1	AUR62025120	trans	ran-binding protein 1 homolog b-like [Chenopodium quinoa]
MSTRG.53484.1	AUR62025126	trans	50S ribosomal protein L6, chloroplastic-like [Chenopodium quinoa]
MSTRG.53484.1	AUR62025243	trans	MOB kinase activator-like 1A isoform X1 [Chenopodium quinoa]
MSTRG.53484.1	AUR62025369	trans	subtilisin-like protease SBT1.9 [Chenopodium quinoa]
MSTRG.53484.1	AUR62025405	trans	pentatricopeptide repeat-containing protein At3g02650, mitochondrial-like [Chenopodium quinoa]
MSTRG.53484.1	AUR62025406	trans	DNA-directed RNA polymerase III subunit RPC5-like [Chenopodium quinoa]
MSTRG.53484.1	AUR62025415	trans	DNA-directed RNA polymerase II subunit 4-like [Chenopodium quinoa]
MSTRG.53484.1	AUR62025549	trans	uncharacterized protein LOC110735416 [Chenopodium quinoa]
MSTRG.53484.1	AUR62025553	trans	pectinesterase-like [Chenopodium quinoa]
MSTRG.53484.1	AUR62025658	trans	vacuolar protein-sorting-associated protein 11 homolog [Chenopodium quinoa]
MSTRG.53484.1	AUR62025685	trans	probable auxin efflux carrier component 1b [Chenopodium quinoa]
MSTRG.53484.1	AUR62025725	trans	ruBisCO large subunit-binding protein subunit beta, chloroplastic-like isoform X1 [Chenopodium quinoa]
MSTRG.53484.1	AUR62025765	trans	reticulon-like protein B12 [Chenopodium quinoa]
MSTRG.53484.1	AUR62025889	trans	DENN domain and WD repeat-containing protein SCD1-like [Chenopodium quinoa]
MSTRG.53484.1	AUR62025900	trans	enoyl-[acyl-carrier-protein] reductase [NADH] 1, chloroplastic-like [Chenopodium quinoa]
MSTRG.53484.1	AUR62025903	trans	WD repeat-containing protein 74-like [Chenopodium quinoa]
MSTRG.53484.1	AUR62025912	trans	probable RNA 3&apos;-terminal phosphate cyclase-like protein [Chenopodium quinoa]
MSTRG.53484.1	AUR62025985	trans	receptor-like protein kinase HERK 1 [Chenopodium quinoa]
MSTRG.53484.1	AUR62026024	trans	cellulose synthase A catalytic subunit 3 [UDP-forming]-like [Chenopodium quinoa]
MSTRG.53484.1	AUR62026064	trans	uncharacterized protein LOC110707310 [Chenopodium quinoa]
MSTRG.53484.1	AUR62026065	trans	transcription initiation factor IIB-2 [Chenopodium quinoa]
MSTRG.53484.1	AUR62026077	trans	zeatin O-xylosyltransferase-like [Chenopodium quinoa]
MSTRG.53484.1	AUR62026114	trans	cytokinin dehydrogenase 1-like [Chenopodium quinoa]
MSTRG.53484.1	AUR62026323	trans	probable galacturonosyltransferase-like 8 [Chenopodium quinoa]
MSTRG.53484.1	AUR62026329	trans	importin-4-like [Chenopodium quinoa]
MSTRG.53484.1	AUR62026374	trans	uncharacterized protein LOC110713561 [Chenopodium quinoa]
MSTRG.53484.1	AUR62026470	trans	thioredoxin H1-like [Chenopodium quinoa]
MSTRG.53484.1	AUR62026471	trans	dnaJ homolog subfamily B member 1-like [Chenopodium quinoa]
MSTRG.53484.1	AUR62026482	trans	glutathione S-transferase U17-like [Chenopodium quinoa]
MSTRG.53484.1	AUR62026495	trans	transcription factor BHLH089-like isoform X1 [Chenopodium quinoa]
MSTRG.53484.1	AUR62026516	trans	UDP-glycosyltransferase 79B2-like [Chenopodium quinoa]
MSTRG.53484.1	AUR62026611	trans	uncharacterized protein LOC110735630 [Chenopodium quinoa]
MSTRG.53484.1	AUR62026678	trans	soluble inorganic pyrophosphatase 6, chloroplastic-like [Chenopodium quinoa]
MSTRG.53484.1	AUR62026680	trans	cellulose synthase A catalytic subunit 6 [UDP-forming]-like [Chenopodium quinoa]
MSTRG.53484.1	AUR62026684	trans	abscisic stress-ripening protein 2-like [Chenopodium quinoa]
MSTRG.53484.1	AUR62026696	trans	sterol 3-beta-glucosyltransferase UGT80B1-like [Chenopodium quinoa]
MSTRG.53484.1	AUR62026710	trans	trihelix transcription factor GT-2-like [Gossypium hirsutum]
MSTRG.53484.1	AUR62026768	trans	putative ribosomal RNA-processing protein 7 homolog B isoform X1 [Chenopodium quinoa]
MSTRG.53484.1	AUR62026801	trans	petal death protein-like [Chenopodium quinoa]
MSTRG.53484.1	AUR62026852	trans	uncharacterized protein LOC110738374 [Chenopodium quinoa]
MSTRG.53484.1	AUR62026887	trans	hypothetical protein BVRB_5g110190 [Beta vulgaris subsp. vulgaris]
MSTRG.53484.1	AUR62026904	trans	transcription factor JUNGBRUNNEN 1-like [Chenopodium quinoa]
MSTRG.53484.1	AUR62026926	trans	serine/threonine protein phosphatase 2A 57 kDa regulatory subunit B&apos; beta isoform-like [Chenopodium quinoa]
MSTRG.53484.1	AUR62026972	trans	carotene epsilon-monooxygenase, chloroplastic-like [Chenopodium quinoa]
MSTRG.53484.1	AUR62027034	trans	uncharacterized protein LOC110740003 [Chenopodium quinoa]
MSTRG.53484.1	AUR62027038	trans	Allergen V5/Tpx-1-related protein [Cynara cardunculus var. scolymus]
MSTRG.53484.1	AUR62027075	trans	phosphoglycerate mutase-like protein 1 [Chenopodium quinoa]
MSTRG.53484.1	AUR62027082	trans	hypothetical protein SOVF_024700 [Spinacia oleracea]
MSTRG.53484.1	AUR62027085	trans	oligopeptide transporter 4-like [Chenopodium quinoa]
MSTRG.53484.1	AUR62027094	trans	methylmalonate-semialdehyde dehydrogenase [acylating], mitochondrial-like [Chenopodium quinoa]
MSTRG.53484.1	AUR62027130	trans	SEC1 family transport protein SLY1-like [Chenopodium quinoa]
MSTRG.53484.1	AUR62027138	trans	protein DETOXIFICATION 45, chloroplastic-like [Chenopodium quinoa]
MSTRG.53484.1	AUR62027153	trans	cytokinin riboside 5&apos;-monophosphate phosphoribohydrolase LOG5-like [Chenopodium quinoa]
MSTRG.53484.1	AUR62027164	trans	small GTPase LIP1-like [Chenopodium quinoa]
MSTRG.53484.1	AUR62027177	trans	uncharacterized protein LOC110692670 isoform X1 [Chenopodium quinoa]
MSTRG.53484.1	AUR62027204	trans	homeobox-leucine zipper protein ATHB-16-like [Chenopodium quinoa]
MSTRG.53484.1	AUR62027216	trans	serine/threonine-protein kinase SAPK1-like [Chenopodium quinoa]
MSTRG.53484.1	AUR62027310	trans	uncharacterized protein LOC110692797 [Chenopodium quinoa]
MSTRG.53484.1	AUR62027385	trans	uncharacterized protein LOC110716938 [Chenopodium quinoa]
MSTRG.53484.1	AUR62027402	trans	mitochondrial carrier protein CoAc2-like [Chenopodium quinoa]
MSTRG.53484.1	AUR62027408	trans	endochitinase EP3-like [Chenopodium quinoa]
MSTRG.53484.1	AUR62027422	trans	nucleolar and coiled-body phosphoprotein 1-like [Chenopodium quinoa]
MSTRG.53484.1	AUR62027449	trans	probable protein arginine N-methyltransferase 1 [Chenopodium quinoa]
MSTRG.53484.1	AUR62027526	trans	malate dehydrogenase, chloroplastic-like [Chenopodium quinoa]
MSTRG.53484.1	AUR62027568	trans	uncharacterized protein LOC110690160 [Chenopodium quinoa]
MSTRG.53484.1	AUR62027624	trans	subtilisin-like protease SBT5.6 [Chenopodium quinoa]
MSTRG.53484.1	AUR62027629	trans	GDSL esterase/lipase At1g29660-like [Chenopodium quinoa]
MSTRG.53484.1	AUR62027633	trans	GDSL esterase/lipase At5g45670-like [Chenopodium quinoa]
MSTRG.53484.1	AUR62027654	trans	serine/threonine-protein kinase STY8-like [Chenopodium quinoa]
MSTRG.53484.1	AUR62027702	trans	shaggy-related protein kinase eta-like [Chenopodium quinoa]
MSTRG.53484.1	AUR62027711	trans	WEB family protein At5g16730, chloroplastic-like [Chenopodium quinoa]
MSTRG.53484.1	AUR62027726	trans	uncharacterized WD repeat-containing protein C2A9.03-like isoform X1 [Chenopodium quinoa]
MSTRG.53484.1	AUR62027742	trans	probable xyloglucan endotransglucosylase/hydrolase protein 23 [Chenopodium quinoa]
MSTRG.53484.1	AUR62027788	trans	protein EXORDIUM-like [Chenopodium quinoa]
MSTRG.53484.1	AUR62027793	trans	protein EXORDIUM-like [Chenopodium quinoa]
MSTRG.53484.1	AUR62027794	trans	protein EXORDIUM-like [Chenopodium quinoa]
MSTRG.53484.1	AUR62027796	trans	protein EXORDIUM-like 2 [Chenopodium quinoa]
MSTRG.53484.1	AUR62027799	trans	LOW QUALITY PROTEIN: F-box protein At1g78280-like [Chenopodium quinoa]
MSTRG.53484.1	AUR62027801	trans	serine/threonine-protein kinase SAPK2-like isoform X1 [Chenopodium quinoa]
MSTRG.53484.1	AUR62027839	trans	phosphoribosylaminoimidazole-succinocarboxamide synthase, chloroplastic-like [Chenopodium quinoa]
MSTRG.53484.1	AUR62027841	trans	caffeine synthase 1-like [Chenopodium quinoa]
MSTRG.53484.1	AUR62027866	trans	putative disease resistance protein RGA1 [Chenopodium quinoa]
MSTRG.53484.1	AUR62027892	trans	HIRA-interacting protein 3-like [Chenopodium quinoa]
MSTRG.53484.1	AUR62028014	trans	methyl-CpG-binding domain-containing protein 2-like [Chenopodium quinoa]
MSTRG.53484.1	AUR62028080	trans	uncharacterized protein LOC110692912 [Chenopodium quinoa]
MSTRG.53484.1	AUR62028081	trans	bZIP transcription factor 11-like [Chenopodium quinoa]
MSTRG.53484.1	AUR62028085	trans	caffeic acid 3-O-methyltransferase-like [Chenopodium quinoa]
MSTRG.53484.1	AUR62028119	trans	protein RESPONSE TO LOW SULFUR 3-like [Chenopodium quinoa]
MSTRG.53484.1	AUR62028133	trans	hypothetical protein [Beta vulgaris]
MSTRG.53484.1	AUR62028145	trans	uncharacterized protein LOC110692977 [Chenopodium quinoa]
MSTRG.53484.1	AUR62028173	trans	uncharacterized protein LOC110693011 [Chenopodium quinoa]
MSTRG.53484.1	AUR62028198	trans	inositol-tetrakisphosphate 1-kinase 1-like [Chenopodium quinoa]
MSTRG.53484.1	AUR62028216	trans	DNA-binding protein SMUBP-2-like [Chenopodium quinoa]
MSTRG.53484.1	AUR62028262	trans	copper transporter 5-like [Chenopodium quinoa]
MSTRG.53484.1	AUR62028286	trans	auxin response factor 7-like isoform X1 [Chenopodium quinoa]
MSTRG.53484.1	AUR62028292	trans	uncharacterized protein LOC110721813 [Chenopodium quinoa]
MSTRG.53484.1	AUR62028344	trans	F-box protein SKIP1-like [Chenopodium quinoa]
MSTRG.53484.1	AUR62028436	trans	ras-related protein Rab2BV [Chenopodium quinoa]
MSTRG.53484.1	AUR62028511	trans	uncharacterized protein LOC110695847 [Chenopodium quinoa]
MSTRG.53484.1	AUR62028597	trans	F-box/kelch-repeat protein SKIP30-like [Chenopodium quinoa]
MSTRG.53484.1	AUR62028723	trans	pentatricopeptide repeat-containing protein At3g48250, chloroplastic-like [Chenopodium quinoa]
MSTRG.53484.1	AUR62028757	trans	LOW QUALITY PROTEIN: G-type lectin S-receptor-like serine/threonine-protein kinase At4g03230 [Chenopodium quinoa]
MSTRG.53484.1	AUR62028787	trans	probable methyltransferase PMT2 [Chenopodium quinoa]
MSTRG.53484.1	AUR62028809	trans	uncharacterized protein LOC110690566 [Chenopodium quinoa]
MSTRG.53484.1	AUR62028940	trans	uncharacterized protein At1g04910-like [Chenopodium quinoa]
MSTRG.53484.1	AUR62029010	trans	GDSL esterase/lipase At5g03980-like isoform X1 [Chenopodium quinoa]
MSTRG.53484.1	AUR62029015	trans	UBP1-associated proteins 1C-like isoform X1 [Chenopodium quinoa]
MSTRG.53484.1	AUR62029049	trans	DNA repair protein recA homolog 3, mitochondrial-like isoform X2 [Chenopodium quinoa]
MSTRG.53484.1	AUR62029058	trans	uncharacterized protein LOC110683071 [Chenopodium quinoa]
MSTRG.53484.1	AUR62029096	trans	DNA-directed RNA polymerase I subunit 2-like [Chenopodium quinoa]
MSTRG.53484.1	AUR62029129	trans	protein CMSS1-like [Chenopodium quinoa]
MSTRG.53484.1	AUR62029150	trans	50S ribosomal protein L9, chloroplastic-like [Chenopodium quinoa]
MSTRG.53484.1	AUR62029216	trans	ABC transporter G family member 3-like [Chenopodium quinoa]
MSTRG.53484.1	AUR62029239	trans	21.7 kDa class VI heat shock protein-like isoform X2 [Chenopodium quinoa]
MSTRG.53484.1	AUR62029314	trans	uncharacterized protein LOC110693202 [Chenopodium quinoa]
MSTRG.53484.1	AUR62029315	trans	probable ADP-ribosylation factor GTPase-activating protein AGD5 isoform X1 [Chenopodium quinoa]
MSTRG.53484.1	AUR62029334	trans	uncharacterized protein LOC110693222 [Chenopodium quinoa]
MSTRG.53484.1	AUR62029485	trans	protein EARLY-RESPONSIVE TO DEHYDRATION 7, chloroplastic-like [Chenopodium quinoa]
MSTRG.53484.1	AUR62029501	trans	Rho-like GTP binding protein, partial [Arabidopsis thaliana]
MSTRG.53484.1	AUR62029502	trans	ubiquitin-conjugating enzyme E2-17 kDa-like [Chenopodium quinoa]
MSTRG.53484.1	AUR62029506	trans	GDSL esterase/lipase EXL3-like [Chenopodium quinoa]
MSTRG.53484.1	AUR62029640	trans	nucleolar protein 56-like [Chenopodium quinoa]
MSTRG.53484.1	AUR62029670	trans	cationic peroxidase 1-like [Chenopodium quinoa]
MSTRG.53484.1	AUR62029764	trans	uncharacterized protein LOC110690704 [Chenopodium quinoa]
MSTRG.53484.1	AUR62029790	trans	receptor-like protein kinase FERONIA [Chenopodium quinoa]
MSTRG.53484.1	AUR62029807	trans	notchless protein homolog [Chenopodium quinoa]
MSTRG.53484.1	AUR62029922	trans	uncharacterized protein LOC110702948 [Chenopodium quinoa]
MSTRG.53484.1	AUR62029981	trans	pto-interacting protein 1-like [Chenopodium quinoa]
MSTRG.53484.1	AUR62030016	trans	nuclear export mediator factor NEMF-like [Chenopodium quinoa]
MSTRG.53484.1	AUR62030179	trans	peroxisomal (S)-2-hydroxy-acid oxidase GLO1-like isoform X2 [Chenopodium quinoa]
MSTRG.53484.1	AUR62030204	trans	mannosyl-oligosaccharide 1,2-alpha-mannosidase MNS3-like isoform X1 [Chenopodium quinoa]
MSTRG.53484.1	AUR62030248	trans	telomere repeat-binding protein 2-like [Chenopodium quinoa]
MSTRG.53484.1	AUR62030274	trans	protein NRT1/ PTR FAMILY 3.1-like [Chenopodium quinoa]
MSTRG.53484.1	AUR62030308	trans	pentatricopeptide repeat-containing protein At1g80270, mitochondrial-like [Chenopodium quinoa]
MSTRG.53484.1	AUR62030361	trans	putative methyltransferase DDB_G0268948 [Chenopodium quinoa]
MSTRG.53484.1	AUR62030408	trans	abscisic acid 8&apos;-hydroxylase 1-like [Chenopodium quinoa]
MSTRG.53484.1	AUR62030424	trans	outer envelope pore protein 16, chloroplastic [Chenopodium quinoa]
MSTRG.53484.1	AUR62030502	trans	probable disease resistance protein At4g27220 [Chenopodium quinoa]
MSTRG.53484.1	AUR62030535	trans	PREDICTED: macrophage migration inhibitory factor homolog isoform X1 [Juglans regia]
MSTRG.53484.1	AUR62030572	trans	uncharacterized protein LOC110703826 [Chenopodium quinoa]
MSTRG.53484.1	AUR62030638	trans	cellulose synthase A catalytic subunit 1 [UDP-forming] [Chenopodium quinoa]
MSTRG.53484.1	AUR62030689	trans	protein WVD2-like 4 [Chenopodium quinoa]
MSTRG.53484.1	AUR62030712	trans	alanine--glyoxylate aminotransferase 2 homolog 1, mitochondrial-like [Chenopodium quinoa]
MSTRG.53484.1	AUR62030715	trans	syntaxin-121-like [Chenopodium quinoa]
MSTRG.53484.1	AUR62030740	trans	hypothetical protein SOVF_191750 [Spinacia oleracea]
MSTRG.53484.1	AUR62030747	trans	uncharacterized protein LOC110733861 isoform X3 [Chenopodium quinoa]
MSTRG.53484.1	AUR62030756	trans	kelch-like protein 5 isoform X2 [Chenopodium quinoa]
MSTRG.53484.1	AUR62030878	trans	uncharacterized protein LOC110685015 [Chenopodium quinoa]
MSTRG.53484.1	AUR62030885	trans	pathogenesis-related protein PR-1 type-like [Chenopodium quinoa]
MSTRG.53484.1	AUR62030886	trans	pathogenesis-related protein PRB1-3-like [Chenopodium quinoa]
MSTRG.53484.1	AUR62030915	trans	phosphoglycerate mutase-like protein 1 [Chenopodium quinoa]
MSTRG.53484.1	AUR62030919	trans	myb-binding protein 1A-like protein [Chenopodium quinoa]
MSTRG.53484.1	AUR62030921	trans	hypothetical protein SOVF_024700 [Spinacia oleracea]
MSTRG.53484.1	AUR62030948	trans	uncharacterized protein LOC110686627 [Chenopodium quinoa]
MSTRG.53484.1	AUR62030954	trans	boron transporter 1-like isoform X1 [Chenopodium quinoa]
MSTRG.53484.1	AUR62030969	trans	protein KINESIN LIGHT CHAIN-RELATED 3-like [Chenopodium quinoa]
MSTRG.53484.1	AUR62030973	trans	E3 ubiquitin-protein ligase SIS3-like [Chenopodium quinoa]
MSTRG.53484.1	AUR62030984	trans	protein DELETION OF SUV3 SUPPRESSOR 1(I)-like [Chenopodium quinoa]
MSTRG.53484.1	AUR62030990	trans	uncharacterized protein LOC110686666 isoform X1 [Chenopodium quinoa]
MSTRG.53484.1	AUR62031060	trans	protein EDS1L-like isoform X1 [Chenopodium quinoa]
MSTRG.53484.1	AUR62031126	trans	peroxidase 19-like [Chenopodium quinoa]
MSTRG.53484.1	AUR62031174	trans	50S ribosomal protein L34, chloroplastic-like [Chenopodium quinoa]
MSTRG.53484.1	AUR62031177	trans	ubiquitin-like modifier-activating enzyme atg7 [Chenopodium quinoa]
MSTRG.53484.1	AUR62031179	trans	cytochrome P450 CYP82D47-like [Chenopodium quinoa]
MSTRG.53484.1	AUR62031251	trans	probable protein arginine N-methyltransferase 1.2 [Chenopodium quinoa]
MSTRG.53484.1	AUR62031417	trans	uncharacterized protein LOC110693864 [Chenopodium quinoa]
MSTRG.53484.1	AUR62031424	trans	Heat shock protein Hsp90 [Corchorus olitorius]
MSTRG.53484.1	AUR62031426	trans	heavy metal-associated isoprenylated plant protein 39-like [Chenopodium quinoa]
MSTRG.53484.1	AUR62031453	trans	S-type anion channel SLAH2-like [Chenopodium quinoa]
MSTRG.53484.1	AUR62031497	trans	L-type lectin-domain containing receptor kinase IX.1-like [Chenopodium quinoa]
MSTRG.53484.1	AUR62031519	trans	jasmonate-induced protein homolog [Chenopodium quinoa]
MSTRG.53484.1	AUR62031520	trans	jasmonate-induced protein homolog [Chenopodium quinoa]
MSTRG.53484.1	AUR62031614	trans	aldose 1-epimerase-like [Chenopodium quinoa]
MSTRG.53484.1	AUR62031804	trans	transcriptional corepressor LEUNIG_HOMOLOG-like isoform X1 [Chenopodium quinoa]
MSTRG.53484.1	AUR62031824	trans	probable pectate lyase 8 [Chenopodium quinoa]
MSTRG.53484.1	AUR62031833	trans	protein SULFUR DEFICIENCY-INDUCED 1-like [Chenopodium quinoa]
MSTRG.53484.1	AUR62031872	trans	photosynthetic NDH subunit of subcomplex B 3, chloroplastic-like [Chenopodium quinoa]
MSTRG.53484.1	AUR62031997	trans	xyloglucan 6-xylosyltransferase 2-like [Chenopodium quinoa]
MSTRG.53484.1	AUR62032095	trans	uncharacterized protein LOC110707565 [Chenopodium quinoa]
MSTRG.53484.1	AUR62032143	trans	transcription factor BIM1-like isoform X1 [Chenopodium quinoa]
MSTRG.53484.1	AUR62032238	trans	histone H1-like [Chenopodium quinoa]
MSTRG.53484.1	AUR62032273	trans	beta-carotene isomerase D27, chloroplastic-like [Chenopodium quinoa]
MSTRG.53484.1	AUR62032276	trans	peptidyl-prolyl cis-trans isomerase CYP63-like [Chenopodium quinoa]
MSTRG.53484.1	AUR62032336	trans	myosin-binding protein 3-like [Chenopodium quinoa]
MSTRG.53484.1	AUR62032361	trans	probable xyloglucan endotransglucosylase/hydrolase protein 23 [Chenopodium quinoa]
MSTRG.53484.1	AUR62032362	trans	probable xyloglucan endotransglucosylase/hydrolase protein 23 [Chenopodium quinoa]
MSTRG.53484.1	AUR62032428	trans	probable folate-biopterin transporter 2 [Chenopodium quinoa]
MSTRG.53484.1	AUR62032429	trans	uncharacterized protein LOC110712140 isoform X1 [Chenopodium quinoa]
MSTRG.53484.1	AUR62032433	trans	ER membrane protein complex subunit 4-like [Chenopodium quinoa]
MSTRG.53484.1	AUR62032458	trans	dynamin-2B-like [Chenopodium quinoa]
MSTRG.53484.1	AUR62032532	trans	ribonuclease TUDOR 2-like [Chenopodium quinoa]
MSTRG.53484.1	AUR62032664	trans	probable pectate lyase 8 [Chenopodium quinoa]
MSTRG.53484.1	AUR62032688	trans	uncharacterized protein LOC110704764 [Chenopodium quinoa]
MSTRG.53484.1	AUR62032710	trans	uncharacterized protein LOC110704783 [Chenopodium quinoa]
MSTRG.53484.1	AUR62032825	trans	phosphate transporter PHO1 homolog 10-like isoform X1 [Chenopodium quinoa]
MSTRG.53484.1	AUR62032849	trans	protein ENHANCED DISEASE RESISTANCE 2-like isoform X1 [Chenopodium quinoa]
MSTRG.53484.1	AUR62032860	trans	uncharacterized protein At5g01610-like [Chenopodium quinoa]
MSTRG.53484.1	AUR62032926	trans	protein synthesis inhibitor PD-S2-like [Chenopodium quinoa]
MSTRG.53484.1	AUR62033041	trans	uncharacterized protein LOC110713145 [Chenopodium quinoa]
MSTRG.53484.1	AUR62033061	trans	WD repeat-containing protein 75-like [Chenopodium quinoa]
MSTRG.53484.1	AUR62033065	trans	U3 snoRNP-associated protein-like EMB2271 isoform X1 [Chenopodium quinoa]
MSTRG.53484.1	AUR62033103	trans	outer envelope pore protein 16-4, chloroplastic-like [Chenopodium quinoa]
MSTRG.53484.1	AUR62033126	trans	cyanidin 3-O-glucoside 5-O-glucosyltransferase (acyl-glucose)-like [Chenopodium quinoa]
MSTRG.53484.1	AUR62033143	trans	ubiquitin-conjugating enzyme E2 8-like [Chenopodium quinoa]
MSTRG.53484.1	AUR62033187	trans	chaperone protein dnaJ GFA2, mitochondrial-like [Chenopodium quinoa]
MSTRG.53484.1	AUR62033215	trans	NADPH--cytochrome P450 reductase-like [Chenopodium quinoa]
MSTRG.53484.1	AUR62033296	trans	uncharacterized protein LOC110692335 [Chenopodium quinoa]
MSTRG.53484.1	AUR62033384	trans	uracil phosphoribosyltransferase-like [Chenopodium quinoa]
MSTRG.53484.1	AUR62033398	trans	Aldehyde dehydrogenase domain [Macleaya cordata]
MSTRG.53484.1	AUR62033438	trans	3-ketoacyl-CoA synthase 11-like [Chenopodium quinoa]
MSTRG.53484.1	AUR62033475	trans	uncharacterized protein LOC110725658 [Chenopodium quinoa]
MSTRG.53484.1	AUR62033512	trans	zinc finger A20 and AN1 domain-containing stress-associated protein 4-like [Chenopodium quinoa]
MSTRG.53484.1	AUR62033518	trans	hypothetical protein BVRB_5g110190 [Beta vulgaris subsp. vulgaris]
MSTRG.53484.1	AUR62033561	trans	trihelix transcription factor PTL-like isoform X2 [Chenopodium quinoa]
MSTRG.53484.1	AUR62033648	trans	serine/threonine-protein kinase STY8-like [Chenopodium quinoa]
MSTRG.53484.1	AUR62033685	trans	hypothetical protein SOVF_158470 [Spinacia oleracea]
MSTRG.53484.1	AUR62033725	trans	uncharacterized protein LOC110733959 [Chenopodium quinoa]
MSTRG.53484.1	AUR62033729	trans	xyloglucan endotransglucosylase/hydrolase protein 9-like [Chenopodium quinoa]
MSTRG.53484.1	AUR62033856	trans	protein BRASSINAZOLE-RESISTANT 1-like [Chenopodium quinoa]
MSTRG.53484.1	AUR62033898	trans	uncharacterized protein LOC110686432 [Chenopodium quinoa]
MSTRG.53484.1	AUR62033914	trans	gibberellin-regulated protein 1-like [Chenopodium quinoa]
MSTRG.53484.1	AUR62033916	trans	gibberellin-regulated protein 1-like [Chenopodium quinoa]
MSTRG.53484.1	AUR62033982	trans	uncharacterized protein LOC110713007 isoform X1 [Chenopodium quinoa]
MSTRG.53484.1	AUR62033999	trans	K(+) efflux antiporter 4-like isoform X1 [Chenopodium quinoa]
MSTRG.53484.1	AUR62034008	trans	ER membrane protein complex subunit 2-like [Chenopodium quinoa]
MSTRG.53484.1	AUR62034033	trans	NADH dehydrogenase [ubiquinone] 1 alpha subcomplex assembly factor 3-like [Chenopodium quinoa]
MSTRG.53484.1	AUR62034099	trans	uncharacterized protein LOC110737356 [Chenopodium quinoa]
MSTRG.53484.1	AUR62034147	trans	20 kDa chaperonin, chloroplastic [Chenopodium quinoa]
MSTRG.53484.1	AUR62034219	trans	50S ribosomal protein L24, chloroplastic-like [Chenopodium quinoa]
MSTRG.53484.1	AUR62034226	trans	uncharacterized protein LOC110720112 [Chenopodium quinoa]
MSTRG.53484.1	AUR62034243	trans	L-type lectin-domain containing receptor kinase IX.2-like [Chenopodium quinoa]
MSTRG.53484.1	AUR62034289	trans	ferredoxin--nitrite reductase, chloroplastic-like [Chenopodium quinoa]
MSTRG.53484.1	AUR62034371	trans	aminotransferase ALD1-like [Chenopodium quinoa]
MSTRG.53484.1	AUR62034514	trans	putative disease resistance protein RGA4 [Chenopodium quinoa]
MSTRG.53484.1	AUR62034516	trans	bZIP transcription factor 11-like [Chenopodium quinoa]
MSTRG.53484.1	AUR62034533	trans	beta-galactosidase 3-like [Chenopodium quinoa]
MSTRG.53484.1	AUR62034551	trans	V-type proton ATPase subunit a2-like [Chenopodium quinoa]
MSTRG.53484.1	AUR62034553	trans	coatomer subunit alpha-2-like [Chenopodium quinoa]
MSTRG.53484.1	AUR62034593	trans	histone H2A, sperm-like [Chenopodium quinoa]
MSTRG.53484.1	AUR62034662	trans	ubiquitin carboxyl-terminal hydrolase 23-like [Chenopodium quinoa]
MSTRG.53484.1	AUR62034678	trans	kinesin-like protein NACK1 [Chenopodium quinoa]
MSTRG.53484.1	AUR62034771	trans	dual specificity protein phosphatase PHS1-like [Chenopodium quinoa]
MSTRG.53484.1	AUR62034837	trans	uncharacterized protein LOC110703967 [Chenopodium quinoa]
MSTRG.53484.1	AUR62034925	trans	transducin beta-like protein 3 [Chenopodium quinoa]
MSTRG.53484.1	AUR62034933	trans	cleavage stimulating factor 64-like isoform X1 [Chenopodium quinoa]
MSTRG.53484.1	AUR62034959	trans	KH domain-containing protein HEN4-like [Chenopodium quinoa]
MSTRG.53484.1	AUR62034961	trans	uncharacterized protein LOC110719965 [Chenopodium quinoa]
MSTRG.53484.1	AUR62034969	trans	uncharacterized protein LOC110719971 [Chenopodium quinoa]
MSTRG.53484.1	AUR62034980	trans	branched-chain-amino-acid aminotransferase 2, chloroplastic-like [Chenopodium quinoa]
MSTRG.53484.1	AUR62034993	trans	dynamin-related protein 1C [Chenopodium quinoa]
MSTRG.53484.1	AUR62035025	trans	uncharacterized protein LOC110719925 [Chenopodium quinoa]
MSTRG.53484.1	AUR62035052	trans	peptidyl-prolyl cis-trans isomerase FKBP53-like [Chenopodium quinoa]
MSTRG.53484.1	AUR62035069	trans	COBRA-like protein 7 isoform X2 [Chenopodium quinoa]
MSTRG.53484.1	AUR62035070	trans	two-component response regulator ARR2-like isoform X2 [Chenopodium quinoa]
MSTRG.53484.1	AUR62035074	trans	WD repeat-containing protein 43-like isoform X1 [Chenopodium quinoa]
MSTRG.53484.1	AUR62035077	trans	pumilio homolog 24-like [Chenopodium quinoa]
MSTRG.53484.1	AUR62035115	trans	jasmonate-induced protein homolog [Chenopodium quinoa]
MSTRG.53484.1	AUR62035116	trans	jasmonate-induced protein homolog [Chenopodium quinoa]
MSTRG.53484.1	AUR62035119	trans	jasmonate-induced protein homolog [Chenopodium quinoa]
MSTRG.53484.1	AUR62035156	trans	dolichyl-diphosphooligosaccharide--protein glycosyltransferase subunit 1A-like [Chenopodium quinoa]
MSTRG.53484.1	AUR62035184	trans	LOW QUALITY PROTEIN: protein ABC transporter 1, mitochondrial-like [Chenopodium quinoa]
MSTRG.53484.1	AUR62035185	trans	pyrophosphate--fructose 6-phosphate 1-phosphotransferase subunit alpha [Chenopodium quinoa]
MSTRG.53484.1	AUR62035212	trans	50S ribosomal protein L15, chloroplastic-like [Chenopodium quinoa]
MSTRG.53484.1	AUR62035274	trans	PREDICTED: myb family transcription factor EFM [Vitis vinifera]
MSTRG.53484.1	AUR62035324	trans	chaperonin CPN60, mitochondrial-like [Chenopodium quinoa]
MSTRG.53484.1	AUR62035446	trans	uncharacterized protein LOC110690036 [Chenopodium quinoa]
MSTRG.53484.1	AUR62035482	trans	copper transport protein ATX1-like [Chenopodium quinoa]
MSTRG.53484.1	AUR62035522	trans	peroxisomal and mitochondrial division factor 2-like [Chenopodium quinoa]
MSTRG.53484.1	AUR62035654	trans	disease resistance protein RPM1-like [Chenopodium quinoa]
MSTRG.53484.1	AUR62035665	trans	25S rRNA (cytosine-C(5))-methyltransferase nop2-like [Chenopodium quinoa]
MSTRG.53484.1	AUR62035754	trans	lariat debranching enzyme-like isoform X2 [Chenopodium quinoa]
MSTRG.53484.1	AUR62035768	trans	amino acid permease 6-like [Chenopodium quinoa]
MSTRG.53484.1	AUR62035769	trans	pentatricopeptide repeat-containing protein At4g19890-like [Chenopodium quinoa]
MSTRG.53484.1	AUR62035771	trans	uncharacterized protein LOC110688754 [Chenopodium quinoa]
MSTRG.53484.1	AUR62035874	trans	uncharacterized protein LOC110727308 [Chenopodium quinoa]
MSTRG.53484.1	AUR62035925	trans	chaperonin CPN60, mitochondrial [Chenopodium quinoa]
MSTRG.53484.1	AUR62035930	trans	1,2-dihydroxy-3-keto-5-methylthiopentene dioxygenase 1-like [Chenopodium quinoa]
MSTRG.53484.1	AUR62035942	trans	WAT1-related protein At5g40230-like [Chenopodium quinoa]
MSTRG.53484.1	AUR62035960	trans	probable sulfate transporter 4.2 [Chenopodium quinoa]
MSTRG.53484.1	AUR62036023	cis	ribosome-recycling factor, chloroplastic [Chenopodium quinoa]
MSTRG.53484.1	AUR62036024	cis	wall-associated receptor kinase 2-like [Chenopodium quinoa]
MSTRG.53484.1	AUR62036025	cis	wall-associated receptor kinase 2-like [Chenopodium quinoa]
MSTRG.53484.1	AUR62036026	cis	uncharacterized protein LOC110700128 [Chenopodium quinoa]
MSTRG.53484.1	AUR62036027	cis	methyl-CpG-binding domain-containing protein 4-like [Chenopodium quinoa]
MSTRG.53484.1	AUR62036028	cis	methyl-CpG-binding domain-containing protein 4-like [Chenopodium quinoa]
MSTRG.53484.1	AUR62036031	trans	TOM1-like protein 5 [Chenopodium quinoa]
MSTRG.53484.1	AUR62036074	trans	fasciclin-like arabinogalactan protein 9 [Chenopodium quinoa]
MSTRG.53484.1	AUR62036120	trans	ABC transporter I family member 17-like [Chenopodium quinoa]
MSTRG.53484.1	AUR62036139	trans	PREDICTED: histone H3.2 [Musa acuminata subsp. malaccensis]
MSTRG.53484.1	AUR62036140	trans	PREDICTED: histone H3.2 [Musa acuminata subsp. malaccensis]
MSTRG.53484.1	AUR62036176	trans	probable protein phosphatase 2C 39 isoform X1 [Chenopodium quinoa]
MSTRG.53484.1	AUR62036333	trans	protein WVD2-like 4 [Chenopodium quinoa]
MSTRG.53484.1	AUR62036359	trans	alanine--glyoxylate aminotransferase 2 homolog 1, mitochondrial-like [Chenopodium quinoa]
MSTRG.53484.1	AUR62036438	trans	60S ribosomal protein L7-1-like [Chenopodium quinoa]
MSTRG.53484.1	AUR62036439	trans	two-pore potassium channel 1-like [Chenopodium quinoa]
MSTRG.53484.1	AUR62036440	trans	two-pore potassium channel 1-like [Chenopodium quinoa]
MSTRG.53484.1	AUR62036442	trans	uncharacterized protein LOC110735493 [Chenopodium quinoa]
MSTRG.53484.1	AUR62036490	trans	importin beta-like SAD2 [Chenopodium quinoa]
MSTRG.53484.1	AUR62036522	trans	mediator of RNA polymerase II transcription subunit 27-like [Chenopodium quinoa]
MSTRG.53484.1	AUR62036533	trans	UDP-glycosyltransferase 73C3-like [Chenopodium quinoa]
MSTRG.53484.1	AUR62036534	trans	uncharacterized protein LOC110716363 [Chenopodium quinoa]
MSTRG.53484.1	AUR62036586	trans	zinc finger BED domain-containing protein RICESLEEPER 2-like [Arachis ipaensis]
MSTRG.53484.1	AUR62036630	trans	uncharacterized protein LOC110710051 [Chenopodium quinoa]
MSTRG.53484.1	AUR62036645	trans	rRNA-processing protein FYV7-like [Chenopodium quinoa]
MSTRG.53484.1	AUR62036654	trans	probable indole-3-pyruvate monooxygenase YUCCA10 [Chenopodium quinoa]
MSTRG.53484.1	AUR62036701	trans	hypothetical protein SOVF_111720 [Spinacia oleracea]
MSTRG.53484.1	AUR62036762	trans	probable alpha-amylase 2 isoform X1 [Chenopodium quinoa]
MSTRG.53484.1	AUR62036848	trans	catalase-like [Chenopodium quinoa]
MSTRG.53484.1	AUR62036851	trans	germin-like protein subfamily 3 member 3 [Chenopodium quinoa]
MSTRG.53484.1	AUR62036878	trans	pre-rRNA-processing protein TSR1 homolog [Chenopodium quinoa]
MSTRG.53484.1	AUR62036884	trans	uncharacterized protein LOC110699044 [Chenopodium quinoa]
MSTRG.53484.1	AUR62036905	trans	alcohol dehydrogenase-like 7 [Chenopodium quinoa]
MSTRG.53484.1	AUR62036998	trans	uncharacterized protein LOC110730978 [Chenopodium quinoa]
MSTRG.53484.1	AUR62037083	trans	importin beta-like SAD2 [Chenopodium quinoa]
MSTRG.53484.1	AUR62037108	trans	uncharacterized protein LOC110700070 [Chenopodium quinoa]
MSTRG.53484.1	AUR62037130	trans	50S ribosomal protein L6, chloroplastic [Chenopodium quinoa]
MSTRG.53484.1	AUR62037131	trans	50S ribosomal protein L6, chloroplastic [Chenopodium quinoa]
MSTRG.53484.1	AUR62037439	trans	cytochrome P450 81E8-like [Chenopodium quinoa]
MSTRG.53484.1	AUR62037509	trans	auxin response factor 8-like isoform X2 [Chenopodium quinoa]
MSTRG.53484.1	AUR62037540	trans	ABC transporter B family member 11-like [Chenopodium quinoa]
MSTRG.53484.1	AUR62037555	trans	protection of telomeres protein 1b-like isoform X1 [Chenopodium quinoa]
MSTRG.53484.1	AUR62037703	trans	pentatricopeptide repeat-containing protein At5g08305-like [Chenopodium quinoa]
MSTRG.53484.1	AUR62037711	trans	probable cyclic nucleotide-gated ion channel 14 [Chenopodium quinoa]
MSTRG.53484.1	AUR62037715	trans	WRKY transcription factor WRKY51-like [Chenopodium quinoa]
MSTRG.53484.1	AUR62037739	trans	albumin-2-like [Chenopodium quinoa]
MSTRG.53484.1	AUR62037784	trans	protein ELC-like [Chenopodium quinoa]
MSTRG.53484.1	AUR62037787	trans	protein SLOW WALKER 1-like [Chenopodium quinoa]
MSTRG.53484.1	AUR62037822	trans	N-alpha-acetyltransferase MAK3-like [Chenopodium quinoa]
MSTRG.53484.1	AUR62037837	trans	pentatricopeptide repeat-containing protein At3g26782, mitochondrial-like [Chenopodium quinoa]
MSTRG.53484.1	AUR62037839	trans	mitochondrial phosphate carrier protein 3, mitochondrial-like [Chenopodium quinoa]
MSTRG.53484.1	AUR62037964	trans	anthocyanidin 3-O-glucosyltransferase-like, partial [Chenopodium quinoa]
MSTRG.53484.1	AUR62038001	trans	50S ribosomal protein L3, chloroplastic [Chenopodium quinoa]
MSTRG.53484.1	AUR62038066	trans	peroxiredoxin-2F, mitochondrial-like isoform X1 [Chenopodium quinoa]
MSTRG.53484.1	AUR62038111	trans	mitogen-activated protein kinase 9-like [Chenopodium quinoa]
MSTRG.53484.1	AUR62038141	trans	chaperonin CPN60-like 2, mitochondrial [Chenopodium quinoa]
MSTRG.53484.1	AUR62038153	trans	glyoxylate/succinic semialdehyde reductase 2, chloroplastic-like [Chenopodium quinoa]
MSTRG.53484.1	AUR62038163	trans	peroxisomal adenine nucleotide carrier 1-like [Chenopodium quinoa]
MSTRG.53484.1	AUR62038198	trans	glucose and ribitol dehydrogenase-like [Chenopodium quinoa]
MSTRG.53484.1	AUR62038222	trans	probable pectate lyase 18 [Chenopodium quinoa]
MSTRG.53484.1	AUR62038272	trans	lysine-rich arabinogalactan protein 18-like [Chenopodium quinoa]
MSTRG.53484.1	AUR62038296	trans	histone deacetylase HDT1-like [Chenopodium quinoa]
MSTRG.53484.1	AUR62038307	trans	arogenate dehydratase/prephenate dehydratase 6, chloroplastic-like [Chenopodium quinoa]
MSTRG.53484.1	AUR62038343	trans	hypothetical protein BVRB_9g211520 [Beta vulgaris subsp. vulgaris]
MSTRG.53484.1	AUR62038347	trans	adoMet-dependent rRNA methyltransferase spb1-like [Chenopodium quinoa]
MSTRG.53484.1	AUR62038455	trans	uncharacterized protein LOC110739882 [Chenopodium quinoa]
MSTRG.53484.1	AUR62038479	trans	serine hydroxymethyltransferase 7-like [Chenopodium quinoa]
MSTRG.53484.1	AUR62038602	trans	mitochondrial import inner membrane translocase subunit TIM44-2-like [Chenopodium quinoa]
MSTRG.53484.1	AUR62038692	trans	Histone H4 [Aegilops tauschii]
MSTRG.53484.1	AUR62038696	trans	Histone H4 [Aegilops tauschii]
MSTRG.53484.1	AUR62038711	trans	BTB/POZ domain-containing protein NPY2-like [Chenopodium quinoa]
MSTRG.53484.1	AUR62038749	trans	RNA-binding KH domain-containing protein PEPPER-like [Chenopodium quinoa]
MSTRG.53484.1	AUR62038807	trans	uncharacterized protein LOC110724428 [Chenopodium quinoa]
MSTRG.53484.1	AUR62038872	trans	hypersensitive-induced response protein-like protein 1 [Chenopodium quinoa]
MSTRG.53484.1	AUR62038879	trans	protein arginine methyltransferase NDUFAF7 homolog, mitochondrial-like isoform X1 [Chenopodium quinoa]
MSTRG.53484.1	AUR62038960	trans	expansin-B3-like [Chenopodium quinoa]
MSTRG.53484.1	AUR62039078	trans	transcription factor MYB44-like [Chenopodium quinoa]
MSTRG.53484.1	AUR62039088	trans	F-box protein SKIP23-like [Chenopodium quinoa]
MSTRG.53484.1	AUR62039148	trans	uncharacterized protein LOC110728397 [Chenopodium quinoa]
MSTRG.53484.1	AUR62039158	trans	pentatricopeptide repeat-containing protein At4g02750-like [Chenopodium quinoa]
MSTRG.53484.1	AUR62039187	trans	uncharacterized protein LOC110690302 [Chenopodium quinoa]
MSTRG.53484.1	AUR62039203	trans	proton pump-interactor 1-like [Chenopodium quinoa]
MSTRG.53484.1	AUR62039211	trans	transcription factor TGA9-like isoform X1 [Chenopodium quinoa]
MSTRG.53484.1	AUR62039296	trans	jasmonate-induced protein homolog [Chenopodium quinoa]
MSTRG.53484.1	AUR62039336	trans	branched-chain-amino-acid aminotransferase 2, chloroplastic-like [Chenopodium quinoa]
MSTRG.53484.1	AUR62039448	trans	transcription factor KUA1-like [Chenopodium quinoa]
MSTRG.53484.1	AUR62039507	trans	50S ribosomal protein L13, chloroplastic-like [Chenopodium quinoa]
MSTRG.53484.1	AUR62039512	trans	uncharacterized protein LOC110731946 isoform X1 [Chenopodium quinoa]
MSTRG.53484.1	AUR62039570	trans	probable solanesyl-diphosphate synthase 3, chloroplastic [Chenopodium quinoa]
MSTRG.53484.1	AUR62039587	trans	50S ribosomal protein L13, chloroplastic-like [Chenopodium quinoa]
MSTRG.53484.1	AUR62039592	trans	RRP12-like protein [Chenopodium quinoa]
MSTRG.53484.1	AUR62039661	trans	alpha-1,4-glucan-protein synthase [UDP-forming] 2 [Chenopodium quinoa]
MSTRG.53484.1	AUR62039747	trans	EG45-like domain containing protein [Chenopodium quinoa]
MSTRG.53484.1	AUR62039750	trans	nucleolar GTP-binding protein 1-like [Chenopodium quinoa]
MSTRG.53484.1	AUR62039762	trans	UDP-glucuronate 4-epimerase 1 [Chenopodium quinoa]
MSTRG.53484.1	AUR62039771	trans	isocitrate lyase-like [Chenopodium quinoa]
MSTRG.53484.1	AUR62039841	trans	protein GAST1-like [Chenopodium quinoa]
MSTRG.53484.1	AUR62039848	trans	hexokinase-3-like [Chenopodium quinoa]
MSTRG.53484.1	AUR62039857	trans	glucan endo-1,3-beta-glucosidase-like [Chenopodium quinoa]
MSTRG.53484.1	AUR62039918	trans	uncharacterized protein LOC110704598 [Chenopodium quinoa]
MSTRG.53484.1	AUR62039945	trans	protein NRT1/ PTR FAMILY 6.3-like [Chenopodium quinoa]
MSTRG.53484.1	AUR62039954	trans	uncharacterized protein LOC110704594 [Chenopodium quinoa]
MSTRG.53484.1	AUR62039962	trans	small heat shock protein, chloroplastic-like [Chenopodium quinoa]
MSTRG.53484.1	AUR62039964	trans	nucleolar GTP-binding protein 1-like [Chenopodium quinoa]
MSTRG.53484.1	AUR62039967	trans	EG45-like domain containing protein [Chenopodium quinoa]
MSTRG.53484.1	AUR62039993	trans	pathogenesis-related protein PRB1-3-like [Chenopodium quinoa]
MSTRG.53484.1	AUR62040078	trans	30S ribosomal protein S9, chloroplastic [Chenopodium quinoa]
MSTRG.53484.1	AUR62040382	trans	glutamine synthetase, chloroplastic [Chenopodium quinoa]
MSTRG.53484.1	AUR62040589	trans	cellulose synthase A catalytic subunit 6 [UDP-forming]-like [Chenopodium quinoa]
MSTRG.53484.1	AUR62040690	trans	uncharacterized protein At2g39795, mitochondrial-like [Chenopodium quinoa]
MSTRG.53484.1	AUR62040876	trans	hypothetical protein SOVF_092420, partial [Spinacia oleracea]
MSTRG.53484.1	AUR62040908	trans	tubulin alpha-3 chain [Chenopodium quinoa]
MSTRG.53484.1	AUR62040917	trans	uncharacterized protein LOC110704552 [Chenopodium quinoa]
MSTRG.53484.1	AUR62040921	trans	probable arabinose 5-phosphate isomerase [Chenopodium quinoa]
MSTRG.53484.1	AUR62040922	trans	lysine-specific demethylase JMJ18-like [Chenopodium quinoa]
MSTRG.53484.1	AUR62040969	trans	pathogenesis-related protein STH-21-like [Chenopodium quinoa]
MSTRG.53484.1	AUR62040985	trans	plasma membrane-associated cation-binding protein 1-like [Chenopodium quinoa]
MSTRG.53484.1	AUR62041078	trans	mitochondrial phosphate carrier protein 3, mitochondrial-like [Chenopodium quinoa]
MSTRG.53484.1	AUR62041083	trans	uncharacterized protein LOC110721203 isoform X4 [Chenopodium quinoa]
MSTRG.53484.1	AUR62041111	trans	zinc finger transcription factor YY1 [Chenopodium quinoa]
MSTRG.53484.1	AUR62041208	trans	glutamine synthetase, chloroplastic-like [Chenopodium quinoa]
MSTRG.53484.1	AUR62041209	trans	uncharacterized protein LOC110696018 [Chenopodium quinoa]
MSTRG.53484.1	AUR62041218	trans	RING-H2 finger protein ATL63-like [Chenopodium quinoa]
MSTRG.53484.1	AUR62041249	trans	arabinosyltransferase RRA3-like [Chenopodium quinoa]
MSTRG.53484.1	AUR62041261	trans	uncharacterized protein LOC110709330 [Chenopodium quinoa]
MSTRG.53484.1	AUR62041348	trans	uncharacterized protein At5g02240-like [Chenopodium quinoa]
MSTRG.53484.1	AUR62041395	trans	jasmonate-induced protein homolog [Chenopodium quinoa]
MSTRG.53484.1	AUR62041501	trans	adoMet-dependent rRNA methyltransferase spb1-like [Chenopodium quinoa]
MSTRG.53484.1	AUR62041510	trans	xyloglucan 6-xylosyltransferase 2-like [Chenopodium quinoa]
MSTRG.53484.1	AUR62041553	trans	NADH-plastoquinone oxidoreductase subunit 2 (plastid) [Beta vulgaris subsp. vulgaris]
MSTRG.53484.1	AUR62041562	trans	rRNA biogenesis protein RRP5-like isoform X2 [Chenopodium quinoa]
MSTRG.53484.1	AUR62041583	trans	serine/threonine protein phosphatase 2A 57 kDa regulatory subunit B&apos; beta isoform-like [Chenopodium quinoa]
MSTRG.53484.1	AUR62041671	trans	protein BRASSINAZOLE-RESISTANT 1-like [Chenopodium quinoa]
MSTRG.53484.1	AUR62041724	trans	protein tesmin/TSO1-like CXC 5 [Chenopodium quinoa]
MSTRG.53484.1	AUR62041726	trans	TOM1-like protein 9 [Chenopodium quinoa]
MSTRG.53484.1	AUR62041745	trans	serine/threonine-protein kinase EDR1-like isoform X3 [Chenopodium quinoa]
MSTRG.53484.1	AUR62041871	trans	uncharacterized protein LOC110706394 [Chenopodium quinoa]
MSTRG.53484.1	AUR62041904	trans	tubulin beta chain-like [Chenopodium quinoa]
MSTRG.53484.1	AUR62041917	trans	gibberellin-regulated protein 1-like [Chenopodium quinoa]
MSTRG.53484.1	AUR62042204	trans	U3 snoRNP-associated protein-like EMB2271 isoform X1 [Chenopodium quinoa]
MSTRG.53484.1	AUR62042230	trans	protein SLOW WALKER 1-like [Chenopodium quinoa]
MSTRG.53484.1	AUR62042256	trans	transmembrane emp24 domain-containing protein p24delta3-like [Chenopodium quinoa]
MSTRG.53484.1	AUR62042411	trans	potassium transporter 8-like [Chenopodium quinoa]
MSTRG.53484.1	AUR62042429	trans	UDP-glucose 6-dehydrogenase 1 [Chenopodium quinoa]
MSTRG.53484.1	AUR62042731	trans	uncharacterized protein LOC110691178 [Chenopodium quinoa]
MSTRG.53484.1	AUR62042818	trans	endoglucanase 25-like [Chenopodium quinoa]
MSTRG.53484.1	AUR62042828	trans	chalcone synthase-like [Chenopodium quinoa]
MSTRG.53484.1	AUR62042908	trans	coiled-coil domain-containing protein 115-like [Chenopodium quinoa]
MSTRG.53484.1	AUR62042932	trans	pyridoxal 5&apos;-phosphate synthase-like subunit PDX1.2 [Chenopodium quinoa]
MSTRG.53484.1	AUR62042940	trans	L-type lectin-domain containing receptor kinase IV.1-like [Chenopodium quinoa]
MSTRG.53484.1	AUR62043049	trans	vacuolar-processing enzyme-like [Chenopodium quinoa]
MSTRG.53484.1	AUR62043215	trans	peptidyl-prolyl cis-trans isomerase, chloroplastic isoform X2 [Chenopodium quinoa]
MSTRG.53484.1	AUR62043254	trans	U3 small nucleolar RNA-associated protein 4-like [Chenopodium quinoa]
MSTRG.53484.1	AUR62043291	trans	LOW QUALITY PROTEIN: clathrin interactor EPSIN 2-like [Chenopodium quinoa]
MSTRG.53484.1	AUR62043518	trans	ER membrane protein complex subunit 1-like [Chenopodium quinoa]
MSTRG.53484.1	AUR62043580	trans	PREDICTED: histone H3.2 [Musa acuminata subsp. malaccensis]
MSTRG.53484.1	AUR62043595	trans	L-ascorbate peroxidase 5, peroxisomal-like [Chenopodium quinoa]
MSTRG.53484.1	AUR62043668	trans	probable BOI-related E3 ubiquitin-protein ligase 2 [Chenopodium quinoa]
MSTRG.53484.1	AUR62043777	trans	acetate/butyrate--CoA ligase AAE7, peroxisomal-like [Chenopodium quinoa]
MSTRG.53484.1	AUR62043843	trans	uncharacterized protein LOC110683228 [Chenopodium quinoa]
MSTRG.53484.1	AUR62043881	trans	isoflavone 3&apos;-hydroxylase-like [Chenopodium quinoa]
MSTRG.53484.1	AUR62043890	trans	17.8 kDa class I heat shock protein-like [Chenopodium quinoa]
MSTRG.53484.1	AUR62044225	trans	uncharacterized protein LOC110692236 [Chenopodium quinoa]
MSTRG.53484.1	AUR62044253	trans	probable glucan 1,3-beta-glucosidase A [Chenopodium quinoa]
MSTRG.53484.1	AUR62044352	trans	probable glucan 1,3-beta-glucosidase A [Chenopodium quinoa]
MSTRG.53484.1	AUR62044411	trans	PREDICTED: calmodulin [Beta vulgaris subsp. vulgaris]
MSTRG.53484.1	AUR62044541	trans	uncharacterized protein LOC110685487 [Chenopodium quinoa]
MSTRG.53484.1	AUR62044543	trans	uncharacterized protein LOC110731086 [Chenopodium quinoa]
MSTRG.53484.1	AUR62044545	trans	transcription factor bHLH137-like [Chenopodium quinoa]
MSTRG.53484.1	AUR62044649	trans	LOW QUALITY PROTEIN: pentatricopeptide repeat-containing protein At3g02650, mitochondrial-like [Chenopodium quinoa]
MSTRG.53484.1	AUR62044693	trans	uncharacterized protein LOC110731086 [Chenopodium quinoa]
MSTRG.53484.1	AUR62044713	trans	myosin-binding protein 7-like [Chenopodium quinoa]
MSTRG.53484.1	Chenopodium_quinoa_newGene_10003	trans	ran-binding protein 1 homolog c-like [Chenopodium quinoa]
MSTRG.53484.1	Chenopodium_quinoa_newGene_10541	trans	PREDICTED: uncharacterized protein LOC104897695 [Beta vulgaris subsp. vulgaris]
MSTRG.53484.1	Chenopodium_quinoa_newGene_11247	trans	uncharacterized protein LOC110704312 [Chenopodium quinoa]
MSTRG.53484.1	Chenopodium_quinoa_newGene_11456	trans	uncharacterized protein LOC110729346 isoform X1 [Chenopodium quinoa]
MSTRG.53484.1	Chenopodium_quinoa_newGene_11585	trans	putative cysteine proteinase inhibitor 7 [Chenopodium quinoa]
MSTRG.53484.1	Chenopodium_quinoa_newGene_12031	trans	uncharacterized protein LOC110724922 [Chenopodium quinoa]
MSTRG.53484.1	Chenopodium_quinoa_newGene_12089	trans	uncharacterized protein LOC110717277 [Chenopodium quinoa]
MSTRG.53484.1	Chenopodium_quinoa_newGene_12294	trans	Ycf2 (chloroplast) [Chenopodium album]
MSTRG.53484.1	Chenopodium_quinoa_newGene_13135	trans	--
MSTRG.53484.1	Chenopodium_quinoa_newGene_13286	trans	--
MSTRG.53484.1	Chenopodium_quinoa_newGene_1349	trans	uncharacterized protein LOC110728810 [Chenopodium quinoa]
MSTRG.53484.1	Chenopodium_quinoa_newGene_13494	trans	protein FAR1-RELATED SEQUENCE 3-like [Chenopodium quinoa]
MSTRG.53484.1	Chenopodium_quinoa_newGene_13570	trans	protein GAST1-like [Chenopodium quinoa]
MSTRG.53484.1	Chenopodium_quinoa_newGene_13751	trans	uncharacterized protein LOC110700074 isoform X2 [Chenopodium quinoa]
MSTRG.53484.1	Chenopodium_quinoa_newGene_13791	trans	hypothetical protein SOVF_085780 [Spinacia oleracea]
MSTRG.53484.1	Chenopodium_quinoa_newGene_13843	trans	protein MAIN-LIKE 1-like [Chenopodium quinoa]
MSTRG.53484.1	Chenopodium_quinoa_newGene_14664	trans	defensin-like protein [Chenopodium quinoa]
MSTRG.53484.1	Chenopodium_quinoa_newGene_14960	trans	CBL-interacting serine/threonine-protein kinase 24-like [Chenopodium quinoa]
MSTRG.53484.1	Chenopodium_quinoa_newGene_16311	trans	F-box/kelch-repeat protein At3g23880-like [Chenopodium quinoa]
MSTRG.53484.1	Chenopodium_quinoa_newGene_16335	trans	delta(7)-sterol-C5(6)-desaturase-like [Chenopodium quinoa]
MSTRG.53484.1	Chenopodium_quinoa_newGene_16453	trans	uncharacterized protein LOC110777940 [Spinacia oleracea]
MSTRG.53484.1	Chenopodium_quinoa_newGene_16529	trans	--
MSTRG.53484.1	Chenopodium_quinoa_newGene_17305	trans	uncharacterized protein LOC110690168 [Chenopodium quinoa]
MSTRG.53484.1	Chenopodium_quinoa_newGene_17423	trans	peamaclein-like [Chenopodium quinoa]
MSTRG.53484.1	Chenopodium_quinoa_newGene_18023	trans	protein ROOT PRIMORDIUM DEFECTIVE 1-like [Chenopodium quinoa]
MSTRG.53484.1	Chenopodium_quinoa_newGene_18152	trans	protein GAST1-like [Chenopodium quinoa]
MSTRG.53484.1	Chenopodium_quinoa_newGene_18210	trans	polygalacturonase-like [Chenopodium quinoa]
MSTRG.53484.1	Chenopodium_quinoa_newGene_18520	trans	--
MSTRG.53484.1	Chenopodium_quinoa_newGene_18606	trans	glutamic acid-rich protein-like [Chenopodium quinoa]
MSTRG.53484.1	Chenopodium_quinoa_newGene_19038	trans	heat shock cognate 70 kDa protein 2-like [Chenopodium quinoa]
MSTRG.53484.1	Chenopodium_quinoa_newGene_19040	trans	probable mediator of RNA polymerase II transcription subunit 37c [Chenopodium quinoa]
MSTRG.53484.1	Chenopodium_quinoa_newGene_19251	trans	--
MSTRG.53484.1	Chenopodium_quinoa_newGene_19357	trans	uncharacterized protein LOC110725919 [Chenopodium quinoa]
MSTRG.53484.1	Chenopodium_quinoa_newGene_19517	trans	hypothetical protein BVRB_8g196160 [Beta vulgaris subsp. vulgaris]
MSTRG.53484.1	Chenopodium_quinoa_newGene_19584	trans	protein RESPONSE TO LOW SULFUR 1-like [Spinacia oleracea]
MSTRG.53484.1	Chenopodium_quinoa_newGene_1977	trans	uncharacterized protein LOC110728876 [Chenopodium quinoa]
MSTRG.53484.1	Chenopodium_quinoa_newGene_20001	trans	--
MSTRG.53484.1	Chenopodium_quinoa_newGene_2096	trans	uncharacterized protein LOC110732748 [Chenopodium quinoa]
MSTRG.53484.1	Chenopodium_quinoa_newGene_21213	trans	metallothionein-like protein [Oryza officinalis]
MSTRG.53484.1	Chenopodium_quinoa_newGene_22394	trans	ribosomal protein S3 (chloroplast) [Chenopodium quinoa]
MSTRG.53484.1	Chenopodium_quinoa_newGene_22439	trans	cold and drought-regulated protein CORA-like [Chenopodium quinoa]
MSTRG.53484.1	Chenopodium_quinoa_newGene_23307	trans	small heat shock protein, chloroplastic-like [Chenopodium quinoa]
MSTRG.53484.1	Chenopodium_quinoa_newGene_23348	trans	uncharacterized protein LOC110693593 [Chenopodium quinoa]
MSTRG.53484.1	Chenopodium_quinoa_newGene_23549	trans	--
MSTRG.53484.1	Chenopodium_quinoa_newGene_23633	trans	gibberellin-regulated protein 1-like [Chenopodium quinoa]
MSTRG.53484.1	Chenopodium_quinoa_newGene_23784	trans	--
MSTRG.53484.1	Chenopodium_quinoa_newGene_24050	trans	transcriptional regulatory protein AlgP-like isoform X2 [Chenopodium quinoa]
MSTRG.53484.1	Chenopodium_quinoa_newGene_24906	trans	probable E3 ubiquitin-protein ligase HIP1 [Chenopodium quinoa]
MSTRG.53484.1	Chenopodium_quinoa_newGene_25025	trans	pre-rRNA-processing protein ESF2-like isoform X1 [Chenopodium quinoa]
MSTRG.53484.1	Chenopodium_quinoa_newGene_26449	trans	uncharacterized protein LOC110709496 [Chenopodium quinoa]
MSTRG.53484.1	Chenopodium_quinoa_newGene_26477	trans	uncharacterized protein LOC110684972 [Chenopodium quinoa]
MSTRG.53484.1	Chenopodium_quinoa_newGene_26478	trans	probable protein kinase At2g41970 [Chenopodium quinoa]
MSTRG.53484.1	Chenopodium_quinoa_newGene_26903	trans	uncharacterized protein LOC110710754 [Chenopodium quinoa]
MSTRG.53484.1	Chenopodium_quinoa_newGene_29017	trans	gibberellin-regulated protein 1-like [Chenopodium quinoa]
MSTRG.53484.1	Chenopodium_quinoa_newGene_29018	trans	gibberellin-regulated protein 1-like [Chenopodium quinoa]
MSTRG.53484.1	Chenopodium_quinoa_newGene_29088	trans	--
MSTRG.53484.1	Chenopodium_quinoa_newGene_30352	trans	PREDICTED: uncharacterized protein LOC104902763 [Beta vulgaris subsp. vulgaris]
MSTRG.53484.1	Chenopodium_quinoa_newGene_31117	trans	--
MSTRG.53484.1	Chenopodium_quinoa_newGene_31166	trans	uncharacterized protein LOC110688894 [Chenopodium quinoa]
MSTRG.53484.1	Chenopodium_quinoa_newGene_31248	trans	heat shock cognate 70 kDa protein 2-like [Chenopodium quinoa]
MSTRG.53484.1	Chenopodium_quinoa_newGene_3218	trans	zinc finger MYM-type protein 1-like [Chenopodium quinoa]
MSTRG.53484.1	Chenopodium_quinoa_newGene_3727	trans	uncharacterized protein LOC110709081 isoform X1 [Chenopodium quinoa]
MSTRG.53484.1	Chenopodium_quinoa_newGene_4066	trans	uncharacterized protein LOC110695848 [Chenopodium quinoa]
MSTRG.53484.1	Chenopodium_quinoa_newGene_4162	trans	uncharacterized protein LOC110705993 [Chenopodium quinoa]
MSTRG.53484.1	Chenopodium_quinoa_newGene_4246	trans	--
MSTRG.53484.1	Chenopodium_quinoa_newGene_5229	trans	uncharacterized protein LOC110704958 [Chenopodium quinoa]
MSTRG.53484.1	Chenopodium_quinoa_newGene_5341	trans	putative disease resistance protein RGA3 [Chenopodium quinoa]
MSTRG.53484.1	Chenopodium_quinoa_newGene_656	trans	--
MSTRG.53484.1	Chenopodium_quinoa_newGene_6654	trans	uncharacterized PKHD-type hydroxylase At1g22950-like isoform X3 [Chenopodium quinoa]
MSTRG.53484.1	Chenopodium_quinoa_newGene_6740	trans	protein GOS9-like isoform X1 [Chenopodium quinoa]
MSTRG.53484.1	Chenopodium_quinoa_newGene_6930	trans	uncharacterized protein At5g01610-like [Chenopodium quinoa]
MSTRG.53484.1	Chenopodium_quinoa_newGene_7013	trans	metallothionein-like protein [Oryza officinalis]
MSTRG.53484.1	Chenopodium_quinoa_newGene_7089	trans	--
MSTRG.53484.1	Chenopodium_quinoa_newGene_7714	trans	probably inactive leucine-rich repeat receptor-like protein kinase At2g25790 isoform X1 [Chenopodium quinoa]
MSTRG.53484.1	Chenopodium_quinoa_newGene_8095	trans	pinin-like [Chenopodium quinoa]
MSTRG.53484.1	Chenopodium_quinoa_newGene_8521	trans	DNA replication complex GINS protein PSF1-like [Chenopodium quinoa]
MSTRG.53484.1	Chenopodium_quinoa_newGene_8702	trans	gibberellin receptor GID1C-like [Chenopodium quinoa]
MSTRG.53484.1	Chenopodium_quinoa_newGene_8780	trans	--
MSTRG.53484.1	Chenopodium_quinoa_newGene_8898	trans	probable glycerol-3-phosphate acyltransferase 2 [Chenopodium quinoa]
MSTRG.53484.1	Chenopodium_quinoa_newGene_8949	trans	probable E3 ubiquitin-protein ligase RHC1A [Chenopodium quinoa]
MSTRG.53484.1	Chenopodium_quinoa_newGene_9154	trans	--
MSTRG.53484.1	Chenopodium_quinoa_newGene_9435	trans	E3 ubiquitin-protein ligase RNF185-like [Chenopodium quinoa]
MSTRG.53484.1	Chenopodium_quinoa_newGene_9462	trans	uncharacterized protein LOC110722449 [Chenopodium quinoa]
MSTRG.30736.1	AUR62000009	trans	probable membrane metalloprotease ARASP2, chloroplastic [Chenopodium quinoa]
MSTRG.30736.1	AUR62000017	trans	phytoene synthase 2, chloroplastic-like [Chenopodium quinoa]
MSTRG.30736.1	AUR62000025	trans	uncharacterized protein LOC110736114 [Chenopodium quinoa]
MSTRG.30736.1	AUR62000039	trans	formate--tetrahydrofolate ligase isoform X1 [Chenopodium quinoa]
MSTRG.30736.1	AUR62000055	trans	hypothetical protein SOVF_008980 [Spinacia oleracea]
MSTRG.30736.1	AUR62000067	trans	G-type lectin S-receptor-like serine/threonine-protein kinase LECRK3 [Chenopodium quinoa]
MSTRG.30736.1	AUR62000086	trans	PREDICTED: histone H3.2 [Musa acuminata subsp. malaccensis]
MSTRG.30736.1	AUR62000167	trans	magnesium-chelatase subunit ChlD, chloroplastic-like [Chenopodium quinoa]
MSTRG.30736.1	AUR62000170	trans	protein GAST1-like [Chenopodium quinoa]
MSTRG.30736.1	AUR62000234	trans	uncharacterized protein LOC110736340 [Chenopodium quinoa]
MSTRG.30736.1	AUR62000274	trans	protein RETICULATA-RELATED 3, chloroplastic-like [Chenopodium quinoa]
MSTRG.30736.1	AUR62000341	trans	wall-associated receptor kinase-like 8 [Chenopodium quinoa]
MSTRG.30736.1	AUR62000417	trans	probable glycerol-3-phosphate acyltransferase 3 [Chenopodium quinoa]
MSTRG.30736.1	AUR62000430	trans	chloroplast stem-loop binding protein of 41 kDa b, chloroplastic-like [Chenopodium quinoa]
MSTRG.30736.1	AUR62000754	trans	uncharacterized protein LOC110736842 [Chenopodium quinoa]
MSTRG.30736.1	AUR62000834	trans	cyclin-P3-1-like [Chenopodium quinoa]
MSTRG.30736.1	AUR62000858	trans	phosphoglycerate mutase-like protein AT74H [Chenopodium quinoa]
MSTRG.30736.1	AUR62000945	trans	purple acid phosphatase 8-like [Chenopodium quinoa]
MSTRG.30736.1	AUR62000971	trans	uncharacterized protein LOC110737049 [Chenopodium quinoa]
MSTRG.30736.1	AUR62001137	trans	galacturonosyltransferase 8-like [Chenopodium quinoa]
MSTRG.30736.1	AUR62001165	trans	probable xyloglucan glycosyltransferase 6 [Chenopodium quinoa]
MSTRG.30736.1	AUR62001232	trans	protein SIEVE ELEMENT OCCLUSION B-like [Chenopodium quinoa]
MSTRG.30736.1	AUR62001263	trans	CBBY-like protein [Chenopodium quinoa]
MSTRG.30736.1	AUR62001281	trans	ruBisCO large subunit-binding protein subunit beta, chloroplastic-like isoform X1 [Chenopodium quinoa]
MSTRG.30736.1	AUR62001304	trans	uncharacterized protein LOC110687923 [Chenopodium quinoa]
MSTRG.30736.1	AUR62001403	trans	hypothetical protein PRUPE_3G031000 [Prunus persica]
MSTRG.30736.1	AUR62001420	trans	ethylene-responsive transcription factor RAP2-12-like [Chenopodium quinoa]
MSTRG.30736.1	AUR62001501	trans	phospholipid:diacylglycerol acyltransferase 1-like isoform X1 [Chenopodium quinoa]
MSTRG.30736.1	AUR62001534	trans	probable CCR4-associated factor 1 homolog 11 [Chenopodium quinoa]
MSTRG.30736.1	AUR62001542	trans	NDR1/HIN1-like protein 1 [Chenopodium quinoa]
MSTRG.30736.1	AUR62001590	trans	abscisic-aldehyde oxidase-like [Chenopodium quinoa]
MSTRG.30736.1	AUR62001622	trans	potassium transporter 7-like isoform X2 [Chenopodium quinoa]
MSTRG.30736.1	AUR62001673	trans	GDP-mannose transporter GONST2-like [Chenopodium quinoa]
MSTRG.30736.1	AUR62001828	trans	histone H2A-like [Chenopodium quinoa]
MSTRG.30736.1	AUR62001892	trans	mitochondrial import inner membrane translocase subunit TIM22-4-like [Chenopodium quinoa]
MSTRG.30736.1	AUR62001987	trans	F-box protein FBW2-like [Chenopodium quinoa]
MSTRG.30736.1	AUR62001999	trans	50S ribosomal protein L29, chloroplastic-like [Chenopodium quinoa]
MSTRG.30736.1	AUR62002140	trans	uncharacterized protein LOC110717688 isoform X2 [Chenopodium quinoa]
MSTRG.30736.1	AUR62002324	trans	probable fructokinase-1 [Chenopodium quinoa]
MSTRG.30736.1	AUR62002369	trans	peptidyl-prolyl cis-trans isomerase FKBP16-3, chloroplastic-like [Chenopodium quinoa]
MSTRG.30736.1	AUR62002409	trans	cysteine synthase, chloroplastic/chromoplastic [Chenopodium quinoa]
MSTRG.30736.1	AUR62002413	trans	uncharacterized protein LOC110717360 [Chenopodium quinoa]
MSTRG.30736.1	AUR62002438	trans	peptidyl-prolyl cis-trans isomerase-like [Chenopodium quinoa]
MSTRG.30736.1	AUR62002490	trans	wall-associated receptor kinase 2-like [Chenopodium quinoa]
MSTRG.30736.1	AUR62002594	trans	30S ribosomal protein S1, chloroplastic [Chenopodium quinoa]
MSTRG.30736.1	AUR62002604	trans	CMP-sialic acid transporter 3-like [Chenopodium quinoa]
MSTRG.30736.1	AUR62002795	trans	hypothetical protein SOVF_156110 [Spinacia oleracea]
MSTRG.30736.1	AUR62002808	cis	uncharacterized protein LOC110734750 isoform X1 [Chenopodium quinoa]
MSTRG.30736.1	AUR62002809	cis	uncharacterized protein LOC110718457 [Chenopodium quinoa]
MSTRG.30736.1	AUR62002810	cis	auxin-responsive protein IAA32-like [Chenopodium quinoa]
MSTRG.30736.1	AUR62002811	cis	receptor protein kinase-like protein ZAR1 [Chenopodium quinoa]
MSTRG.30736.1	AUR62002812	cis	uncharacterized protein LOC110718482 isoform X2 [Chenopodium quinoa]
MSTRG.30736.1	AUR62002860	trans	50S ribosomal protein L15, chloroplastic [Chenopodium quinoa]
MSTRG.30736.1	AUR62002880	trans	alpha-xylosidase 1-like [Chenopodium quinoa]
MSTRG.30736.1	AUR62002903	trans	14-3-3-like protein [Chenopodium quinoa]
MSTRG.30736.1	AUR62002919	trans	methionine aminopeptidase 1B, chloroplastic-like [Chenopodium quinoa]
MSTRG.30736.1	AUR62002930	trans	uncharacterized protein At1g26090, chloroplastic-like isoform X1 [Chenopodium quinoa]
MSTRG.30736.1	AUR62002936	trans	piriformospora indica-insensitive protein 2-like [Chenopodium quinoa]
MSTRG.30736.1	AUR62003015	trans	scopoletin glucosyltransferase-like [Chenopodium quinoa]
MSTRG.30736.1	AUR62003057	trans	uncharacterized protein LOC110721391 [Chenopodium quinoa]
MSTRG.30736.1	AUR62003092	trans	ras GTPase-activating protein-binding protein 1-like isoform X1 [Chenopodium quinoa]
MSTRG.30736.1	AUR62003107	trans	uncharacterized protein LOC110721970 [Chenopodium quinoa]
MSTRG.30736.1	AUR62003140	trans	LRR receptor-like serine/threonine-protein kinase HSL2 [Chenopodium quinoa]
MSTRG.30736.1	AUR62003201	trans	uncharacterized protein LOC110722975 [Chenopodium quinoa]
MSTRG.30736.1	AUR62003205	trans	uncharacterized protein LOC110723038 [Chenopodium quinoa]
MSTRG.30736.1	AUR62003223	trans	hypothetical protein SOVF_020890 [Spinacia oleracea]
MSTRG.30736.1	AUR62003224	trans	hypothetical protein SOVF_156110 [Spinacia oleracea]
MSTRG.30736.1	AUR62003290	trans	S-adenosylmethionine carrier 1, chloroplastic/mitochondrial-like isoform X1 [Chenopodium quinoa]
MSTRG.30736.1	AUR62003300	trans	alkane hydroxylase MAH1-like [Chenopodium quinoa]
MSTRG.30736.1	AUR62003328	trans	probable L-type lectin-domain containing receptor kinase S.5 [Chenopodium quinoa]
MSTRG.30736.1	AUR62003352	trans	alpha-mannosidase-like isoform X1 [Chenopodium quinoa]
MSTRG.30736.1	AUR62003362	trans	LOW QUALITY PROTEIN: ferredoxin--NADP reductase, chloroplastic-like [Chenopodium quinoa]
MSTRG.30736.1	AUR62003431	trans	phosphoglucan phosphatase LSF2, chloroplastic-like [Chenopodium quinoa]
MSTRG.30736.1	AUR62003433	trans	CBL-interacting protein kinase 2-like [Chenopodium quinoa]
MSTRG.30736.1	AUR62003516	trans	uncharacterized protein LOC110681930 [Chenopodium quinoa]
MSTRG.30736.1	AUR62003522	trans	50S ribosomal protein L27, chloroplastic-like [Chenopodium quinoa]
MSTRG.30736.1	AUR62003524	trans	oxygen-evolving enhancer protein 2, chloroplastic-like [Chenopodium quinoa]
MSTRG.30736.1	AUR62003557	trans	phytochrome A-like [Chenopodium quinoa]
MSTRG.30736.1	AUR62003654	trans	transcription factor bHLH30-like [Chenopodium quinoa]
MSTRG.30736.1	AUR62003710	trans	protein MID1-COMPLEMENTING ACTIVITY 1-like [Chenopodium quinoa]
MSTRG.30736.1	AUR62003727	trans	monosaccharide-sensing protein 2-like isoform X2 [Chenopodium quinoa]
MSTRG.30736.1	AUR62003794	trans	uncharacterized protein LOC110717831 [Chenopodium quinoa]
MSTRG.30736.1	AUR62003803	trans	50S ribosomal protein L29, chloroplastic [Chenopodium quinoa]
MSTRG.30736.1	AUR62003810	trans	uncharacterized protein LOC110682225 [Chenopodium quinoa]
MSTRG.30736.1	AUR62003938	trans	putative oxidoreductase TDA3 [Chenopodium quinoa]
MSTRG.30736.1	AUR62003939	trans	transcription factor MYB44-like [Chenopodium quinoa]
MSTRG.30736.1	AUR62003960	trans	skin secretory protein xP2-like [Chenopodium quinoa]
MSTRG.30736.1	AUR62003984	trans	peroxidase 50-like [Chenopodium quinoa]
MSTRG.30736.1	AUR62004043	trans	transcription factor RAX3-like [Chenopodium quinoa]
MSTRG.30736.1	AUR62004061	trans	uncharacterized protein LOC110717941 [Chenopodium quinoa]
MSTRG.30736.1	AUR62004103	trans	pentatricopeptide repeat-containing protein At5g44230-like [Chenopodium quinoa]
MSTRG.30736.1	AUR62004178	trans	chalcone synthase 6-4-like [Chenopodium quinoa]
MSTRG.30736.1	AUR62004200	trans	ribosome biogenesis protein TSR3 homolog [Chenopodium quinoa]
MSTRG.30736.1	AUR62004367	trans	probable aquaporin PIP1-4 [Chenopodium quinoa]
MSTRG.30736.1	AUR62004378	trans	bifunctional L-3-cyanoalanine synthase/cysteine synthase, mitochondrial [Chenopodium quinoa]
MSTRG.30736.1	AUR62004402	trans	50S ribosomal protein L5, chloroplastic [Chenopodium quinoa]
MSTRG.30736.1	AUR62004404	trans	protein REVEILLE 5-like isoform X2 [Chenopodium quinoa]
MSTRG.30736.1	AUR62004419	trans	golgin candidate 4-like [Chenopodium quinoa]
MSTRG.30736.1	AUR62004439	trans	protein CURVATURE THYLAKOID 1A, chloroplastic-like [Chenopodium quinoa]
MSTRG.30736.1	AUR62004534	trans	uncharacterized protein LOC110713916 [Chenopodium quinoa]
MSTRG.30736.1	AUR62004644	trans	50S ribosomal protein L21, chloroplastic-like [Chenopodium quinoa]
MSTRG.30736.1	AUR62004651	trans	uncharacterized protein LOC110713886 [Chenopodium quinoa]
MSTRG.30736.1	AUR62004746	trans	uncharacterized protein At1g04910-like [Chenopodium quinoa]
MSTRG.30736.1	AUR62004806	trans	fatty-acid-binding protein 1-like [Chenopodium quinoa]
MSTRG.30736.1	AUR62004807	trans	ribosome-recycling factor, chloroplastic-like [Chenopodium quinoa]
MSTRG.30736.1	AUR62004833	trans	probable arabinose 5-phosphate isomerase [Chenopodium quinoa]
MSTRG.30736.1	AUR62004926	trans	probable ribose-5-phosphate isomerase 3, chloroplastic [Chenopodium quinoa]
MSTRG.30736.1	AUR62004952	trans	auxin-induced protein 22D-like [Chenopodium quinoa]
MSTRG.30736.1	AUR62005012	trans	threonine--tRNA ligase, chloroplastic/mitochondrial 2-like [Chenopodium quinoa]
MSTRG.30736.1	AUR62005026	trans	probable nucleolar protein 5-2 [Chenopodium quinoa]
MSTRG.30736.1	AUR62005111	trans	uncharacterized protein LOC110708588 [Chenopodium quinoa]
MSTRG.30736.1	AUR62005129	trans	probable RNA helicase SDE3 [Chenopodium quinoa]
MSTRG.30736.1	AUR62005149	trans	long chain acyl-CoA synthetase 7, peroxisomal-like [Chenopodium quinoa]
MSTRG.30736.1	AUR62005194	trans	respiratory burst oxidase homolog protein B-like [Chenopodium quinoa]
MSTRG.30736.1	AUR62005384	trans	carbonic anhydrase 2-like isoform X1 [Chenopodium quinoa]
MSTRG.30736.1	AUR62005553	trans	protein HHL1, chloroplastic-like [Chenopodium quinoa]
MSTRG.30736.1	AUR62005690	trans	uncharacterized protein At2g33490-like [Chenopodium quinoa]
MSTRG.30736.1	AUR62005715	trans	uncharacterized protein LOC110711910 [Chenopodium quinoa]
MSTRG.30736.1	AUR62005729	trans	alpha-amylase 3, chloroplastic-like [Chenopodium quinoa]
MSTRG.30736.1	AUR62005737	trans	SNF1-related protein kinase regulatory subunit gamma-1-like [Chenopodium quinoa]
MSTRG.30736.1	AUR62005814	trans	expansin-A10-like [Chenopodium quinoa]
MSTRG.30736.1	AUR62005833	trans	fructose-bisphosphate aldolase-lysine N-methyltransferase, chloroplastic-like [Chenopodium quinoa]
MSTRG.30736.1	AUR62005989	trans	bZIP transcription factor 11-like [Chenopodium quinoa]
MSTRG.30736.1	AUR62006071	trans	protein phosphatase 2C 57-like [Chenopodium quinoa]
MSTRG.30736.1	AUR62006252	trans	IAA-amino acid hydrolase ILR1-like [Chenopodium quinoa]
MSTRG.30736.1	AUR62006319	trans	myb family transcription factor APL-like isoform X1 [Chenopodium quinoa]
MSTRG.30736.1	AUR62006322	trans	uncharacterized protein LOC110697514 isoform X2 [Chenopodium quinoa]
MSTRG.30736.1	AUR62006416	trans	uncharacterized protein LOC110731456 [Chenopodium quinoa]
MSTRG.30736.1	AUR62006447	trans	probable LRR receptor-like serine/threonine-protein kinase At1g06840 isoform X2 [Chenopodium quinoa]
MSTRG.30736.1	AUR62006505	trans	uncharacterized protein LOC110700927 [Chenopodium quinoa]
MSTRG.30736.1	AUR62006547	trans	pentatricopeptide repeat-containing protein At1g62350-like [Chenopodium quinoa]
MSTRG.30736.1	AUR62006619	trans	protein FLOWERING LOCUS T-like [Chenopodium quinoa]
MSTRG.30736.1	AUR62006623	trans	phosphoglycolate phosphatase 1B, chloroplastic-like [Chenopodium quinoa]
MSTRG.30736.1	AUR62006706	trans	wall-associated receptor kinase-like 1 [Chenopodium quinoa]
MSTRG.30736.1	AUR62006707	trans	wall-associated receptor kinase-like 8 [Chenopodium quinoa]
MSTRG.30736.1	AUR62006748	trans	ATP-dependent Clp protease proteolytic subunit 5, chloroplastic-like [Chenopodium quinoa]
MSTRG.30736.1	AUR62006776	trans	chloroplast stem-loop binding protein of 41 kDa b, chloroplastic-like [Chenopodium quinoa]
MSTRG.30736.1	AUR62006915	trans	diacylglycerol kinase 2-like [Chenopodium quinoa]
MSTRG.30736.1	AUR62006977	trans	calcium-dependent protein kinase SK5-like isoform X1 [Chenopodium quinoa]
MSTRG.30736.1	AUR62007009	trans	30S ribosomal protein S6 alpha, chloroplastic-like [Chenopodium quinoa]
MSTRG.30736.1	AUR62007027	trans	methyltransferase-like protein 17, mitochondrial [Chenopodium quinoa]
MSTRG.30736.1	AUR62007038	trans	oligopeptide transporter 7-like [Chenopodium quinoa]
MSTRG.30736.1	AUR62007084	trans	mitochondrial import inner membrane translocase subunit Tim13-like [Chenopodium quinoa]
MSTRG.30736.1	AUR62007132	trans	ethylene-responsive transcription factor ERF104-like [Chenopodium quinoa]
MSTRG.30736.1	AUR62007133	trans	ethylene-responsive transcription factor 2-like [Chenopodium quinoa]
MSTRG.30736.1	AUR62007152	trans	50S ribosomal protein L19, chloroplastic-like [Chenopodium quinoa]
MSTRG.30736.1	AUR62007173	trans	glutathione S-transferase T3-like [Chenopodium quinoa]
MSTRG.30736.1	AUR62007188	trans	chlorophyll a-b binding protein CP29.1, chloroplastic-like [Chenopodium quinoa]
MSTRG.30736.1	AUR62007257	trans	glycine cleavage system H protein, mitochondrial-like [Chenopodium quinoa]
MSTRG.30736.1	AUR62007328	trans	histone-lysine N-methyltransferase CLF-like [Chenopodium quinoa]
MSTRG.30736.1	AUR62007352	trans	uncharacterized protein At1g32220, chloroplastic-like [Chenopodium quinoa]
MSTRG.30736.1	AUR62007376	trans	plastidal glycolate/glycerate translocator 1, chloroplastic-like [Chenopodium quinoa]
MSTRG.30736.1	AUR62007378	trans	phosphoribulokinase, chloroplastic-like [Chenopodium quinoa]
MSTRG.30736.1	AUR62007449	trans	primary amine oxidase-like [Chenopodium quinoa]
MSTRG.30736.1	AUR62007498	trans	NADH dehydrogenase [ubiquinone] 1 beta subcomplex subunit 8, mitochondrial-like [Chenopodium quinoa]
MSTRG.30736.1	AUR62007499	trans	L-lactate dehydrogenase B-like [Chenopodium quinoa]
MSTRG.30736.1	AUR62007509	trans	small heat shock protein, chloroplastic isoform X1 [Chenopodium quinoa]
MSTRG.30736.1	AUR62007511	trans	probable aspartyl protease At4g16563 [Chenopodium quinoa]
MSTRG.30736.1	AUR62007518	trans	asparagine--tRNA ligase, chloroplastic/mitochondrial-like isoform X2 [Chenopodium quinoa]
MSTRG.30736.1	AUR62007563	trans	random slug protein 5-like [Chenopodium quinoa]
MSTRG.30736.1	AUR62007581	trans	putative glucose-6-phosphate 1-epimerase [Chenopodium quinoa]
MSTRG.30736.1	AUR62007594	trans	auxilin-like protein 1 [Chenopodium quinoa]
MSTRG.30736.1	AUR62007757	trans	riboflavin synthase-like [Chenopodium quinoa]
MSTRG.30736.1	AUR62007817	trans	scopoletin glucosyltransferase-like [Chenopodium quinoa]
MSTRG.30736.1	AUR62007921	trans	erlin-1-like [Chenopodium quinoa]
MSTRG.30736.1	AUR62007978	trans	branched-chain amino acid aminotransferase 2, chloroplastic-like [Chenopodium quinoa]
MSTRG.30736.1	AUR62007979	trans	cytochrome P450 90B1-like [Chenopodium quinoa]
MSTRG.30736.1	AUR62008067	trans	rhodanese-like domain-containing protein 4A, chloroplastic [Chenopodium quinoa]
MSTRG.30736.1	AUR62008088	trans	hypothetical protein SOVF_173910 [Spinacia oleracea]
MSTRG.30736.1	AUR62008209	trans	probable inactive poly [ADP-ribose] polymerase SRO5 [Chenopodium quinoa]
MSTRG.30736.1	AUR62008417	trans	gibberellin-regulated protein 6-like [Chenopodium quinoa]
MSTRG.30736.1	AUR62008424	trans	GDSL esterase/lipase At1g74460-like [Chenopodium quinoa]
MSTRG.30736.1	AUR62008430	trans	chlorophyll a-b binding protein 4, chloroplastic-like [Chenopodium quinoa]
MSTRG.30736.1	AUR62008442	trans	ribulose-phosphate 3-epimerase, chloroplastic-like [Chenopodium quinoa]
MSTRG.30736.1	AUR62008515	trans	flavonoid 3&apos;-monooxygenase-like [Chenopodium quinoa]
MSTRG.30736.1	AUR62008543	trans	glycerophosphodiester phosphodiesterase GDPD5-like [Chenopodium quinoa]
MSTRG.30736.1	AUR62008568	trans	peptide chain release factor APG3, chloroplastic-like [Chenopodium quinoa]
MSTRG.30736.1	AUR62008668	trans	blue-light photoreceptor PHR2-like [Chenopodium quinoa]
MSTRG.30736.1	AUR62008870	trans	LOW QUALITY PROTEIN: guanine nucleotide-binding protein-like NSN1 [Chenopodium quinoa]
MSTRG.30736.1	AUR62008876	trans	protein SULFUR DEFICIENCY-INDUCED 1-like [Chenopodium quinoa]
MSTRG.30736.1	AUR62009019	trans	uncharacterized protein LOC110728232 [Chenopodium quinoa]
MSTRG.30736.1	AUR62009046	trans	protein ACTIVITY OF BC1 COMPLEX KINASE 1, chloroplastic-like [Chenopodium quinoa]
MSTRG.30736.1	AUR62009208	trans	chlorophyll a-b binding protein, chloroplastic-like [Chenopodium quinoa]
MSTRG.30736.1	AUR62009285	trans	indole-3-glycerol phosphate synthase, chloroplastic-like [Chenopodium quinoa]
MSTRG.30736.1	AUR62009301	trans	protein NRT1/ PTR FAMILY 1.1-like [Chenopodium quinoa]
MSTRG.30736.1	AUR62009317	trans	kirola-like [Chenopodium quinoa]
MSTRG.30736.1	AUR62009320	trans	MLP-like protein 31 [Chenopodium quinoa]
MSTRG.30736.1	AUR62009376	trans	putative RING-type E3 ubiquitin transferase C3H69 [Chenopodium quinoa]
MSTRG.30736.1	AUR62009398	trans	DNA topoisomerase 2-like [Chenopodium quinoa]
MSTRG.30736.1	AUR62009452	trans	WPP domain-interacting tail-anchored protein 1-like isoform X1 [Chenopodium quinoa]
MSTRG.30736.1	AUR62009474	trans	U3 small nucleolar ribonucleoprotein protein IMP3-like [Chenopodium quinoa]
MSTRG.30736.1	AUR62009499	trans	receptor-like protein kinase FERONIA [Chenopodium quinoa]
MSTRG.30736.1	AUR62009532	trans	magnesium protoporphyrin IX methyltransferase, chloroplastic-like [Chenopodium quinoa]
MSTRG.30736.1	AUR62009615	trans	histone H2A-like [Chenopodium quinoa]
MSTRG.30736.1	AUR62009645	trans	60S ribosomal export protein NMD3-like [Chenopodium quinoa]
MSTRG.30736.1	AUR62009675	trans	uncharacterized protein LOC110684163 [Chenopodium quinoa]
MSTRG.30736.1	AUR62009712	trans	U2 small nuclear ribonucleoprotein B&apos;&apos;-like [Chenopodium quinoa]
MSTRG.30736.1	AUR62009791	trans	hypothetical protein SOVF_120170 isoform B [Spinacia oleracea]
MSTRG.30736.1	AUR62009823	trans	photosystem I reaction center subunit psaK, chloroplastic-like [Chenopodium quinoa]
MSTRG.30736.1	AUR62009860	trans	DNA-directed RNA polymerase I subunit rpa49-like [Chenopodium quinoa]
MSTRG.30736.1	AUR62009893	trans	PREDICTED: uncharacterized protein LOC104907440 [Beta vulgaris subsp. vulgaris]
MSTRG.30736.1	AUR62009928	trans	PREDICTED: zinc finger BED domain-containing protein RICESLEEPER 1-like [Beta vulgaris subsp. vulgaris]
MSTRG.30736.1	AUR62009932	trans	auxin-responsive protein SAUR41-like [Chenopodium quinoa]
MSTRG.30736.1	AUR62009981	trans	lysine histidine transporter-like 8 [Chenopodium quinoa]
MSTRG.30736.1	AUR62010055	trans	protein EARLY-RESPONSIVE TO DEHYDRATION 7, chloroplastic-like [Chenopodium quinoa]
MSTRG.30736.1	AUR62010064	trans	photosystem I reaction center subunit III, chloroplastic-like [Chenopodium quinoa]
MSTRG.30736.1	AUR62010087	trans	berberine bridge enzyme-like 13 [Chenopodium quinoa]
MSTRG.30736.1	AUR62010098	trans	triosephosphate isomerase, chloroplastic-like [Chenopodium quinoa]
MSTRG.30736.1	AUR62010150	trans	7-deoxyloganetin glucosyltransferase-like [Chenopodium quinoa]
MSTRG.30736.1	AUR62010171	trans	protein EXORDIUM-like 5 [Chenopodium quinoa]
MSTRG.30736.1	AUR62010225	trans	uncharacterized protein LOC110718721 [Chenopodium quinoa]
MSTRG.30736.1	AUR62010252	trans	uncharacterized protein LOC110718748 [Chenopodium quinoa]
MSTRG.30736.1	AUR62010256	trans	phenylalanine--tRNA ligase, chloroplastic/mitochondrial-like [Chenopodium quinoa]
MSTRG.30736.1	AUR62010259	trans	scopoletin glucosyltransferase-like [Chenopodium quinoa]
MSTRG.30736.1	AUR62010294	trans	protein GOS9-like [Chenopodium quinoa]
MSTRG.30736.1	AUR62010387	trans	uncharacterized protein LOC110718866 [Chenopodium quinoa]
MSTRG.30736.1	AUR62010449	trans	pyruvate decarboxylase 2 [Chenopodium quinoa]
MSTRG.30736.1	AUR62010485	trans	abscisic acid 8&apos;-hydroxylase 1-like [Chenopodium quinoa]
MSTRG.30736.1	AUR62010522	trans	ATP-dependent Clp protease proteolytic subunit-related protein 2, chloroplastic-like [Chenopodium quinoa]
MSTRG.30736.1	AUR62010542	trans	guard cell S-type anion channel SLAC1-like [Chenopodium quinoa]
MSTRG.30736.1	AUR62010552	trans	copper chaperone for superoxide dismutase, chloroplastic/cytosolic-like [Chenopodium quinoa]
MSTRG.30736.1	AUR62010597	trans	tubulin beta-9 chain [Chenopodium quinoa]
MSTRG.30736.1	AUR62010605	trans	uncharacterized protein LOC110702462 [Chenopodium quinoa]
MSTRG.30736.1	AUR62010618	trans	osmotin-like protein OSML13 [Chenopodium quinoa]
MSTRG.30736.1	AUR62010620	trans	osmotin-like protein OSML13 [Chenopodium quinoa]
MSTRG.30736.1	AUR62010640	trans	probable tyrosine-protein kinase DDB_G0283397 [Chenopodium quinoa]
MSTRG.30736.1	AUR62010660	trans	deoxynucleotidyltransferase terminal-interacting protein 2-like [Chenopodium quinoa]
MSTRG.30736.1	AUR62010745	trans	heavy metal-associated isoprenylated plant protein 39-like [Chenopodium quinoa]
MSTRG.30736.1	AUR62010842	trans	hypothetical protein SOVF_118660 [Spinacia oleracea]
MSTRG.30736.1	AUR62010935	trans	probable lactoylglutathione lyase, chloroplastic [Chenopodium quinoa]
MSTRG.30736.1	AUR62011103	trans	uncharacterized protein LOC110731086 [Chenopodium quinoa]
MSTRG.30736.1	AUR62011104	trans	uncharacterized protein LOC110731086 [Chenopodium quinoa]
MSTRG.30736.1	AUR62011120	trans	ribosome biogenesis regulatory protein homolog [Chenopodium quinoa]
MSTRG.30736.1	AUR62011121	trans	NHP2-like protein 1 [Chenopodium quinoa]
MSTRG.30736.1	AUR62011132	trans	carbonic anhydrase, chloroplastic-like [Chenopodium quinoa]
MSTRG.30736.1	AUR62011143	trans	uncharacterized protein LOC110707958 [Chenopodium quinoa]
MSTRG.30736.1	AUR62011145	trans	PREDICTED: probable histone H2B.1 isoform X1 [Beta vulgaris subsp. vulgaris]
MSTRG.30736.1	AUR62011307	trans	transcription factor HBI1-like [Chenopodium quinoa]
MSTRG.30736.1	AUR62011321	trans	probable LRR receptor-like serine/threonine-protein kinase At2g16250 [Chenopodium quinoa]
MSTRG.30736.1	AUR62011378	trans	plastid division protein PDV2-like [Chenopodium quinoa]
MSTRG.30736.1	AUR62011480	trans	uncharacterized protein LOC110698620 [Chenopodium quinoa]
MSTRG.30736.1	AUR62011484	trans	uncharacterized protein LOC110698620 [Chenopodium quinoa]
MSTRG.30736.1	AUR62011513	trans	PTI1-like tyrosine-protein kinase At3g15890 [Chenopodium quinoa]
[truncated: 18,440 more rows]
