# Supplementary material for: Identification of the specific long-noncoding RNAs involved in night-break mediated flowering retardation in Chenopodium quinoa
Source: BMC Genomics. 2021 Apr 19;22:284. doi: 10.1186/s12864-021-07605-2 (PMC8056640; doi:10.1186/s12864-021-07605-2)
Supplement: Supplementary file 9 — Additional file 9: Table S8. Network of the 7 negative flowering lncRNAs [file 12864_2021_7605_MOESM9_ESM.xlsx]

## Sheet: Sheet1
Table S8	Network of the 7 negative flowering lncRNAs
lncRNA ID	Target ID	Target type	Target annotation
MSTRG.11610.1	AUR62004613	cis	uncharacterized protein LOC110714654 [Chenopodium quinoa]
MSTRG.11610.1	AUR62004614	cis	uncharacterized protein LOC110713995 [Chenopodium quinoa]
MSTRG.11610.1	AUR62004615	cis	FT-interacting protein 1-like [Chenopodium quinoa]
MSTRG.11610.1	AUR62004616	cis	threonylcarbamoyladenosine tRNA methylthiotransferase-like [Chenopodium quinoa]
MSTRG.11610.1	AUR62004617	cis	phosphoinositide phosphatase SAC1-like [Chenopodium quinoa]
MSTRG.11610.1	AUR62004618	cis	chaperone protein dnaJ 8, chloroplastic-like [Chenopodium quinoa]
MSTRG.11610.1	AUR62004619	cis	proteinase inhibitor PSI-1.2-like [Chenopodium quinoa]
MSTRG.11610.1	AUR62004620	cis	UDP-glycosyltransferase 92A1-like [Chenopodium quinoa]
MSTRG.11610.1	AUR62004621	cis	ran-binding protein 10-like [Chenopodium quinoa]
MSTRG.11610.1	AUR62004622	cis	basic leucine zipper 34-like [Chenopodium quinoa]
MSTRG.11610.1	AUR62004623	cis	actin-related protein 7-like [Chenopodium quinoa]
MSTRG.11610.1	AUR62004624	cis	DEAD-box ATP-dependent RNA helicase FANCM-like isoform X1 [Chenopodium quinoa]
MSTRG.11610.1	AUR62004625	cis	uncharacterized protein LOC110714621 [Chenopodium quinoa]
MSTRG.11610.1	AUR62004626	cis	cytochrome P450 76AD1-like [Chenopodium quinoa]
MSTRG.11610.1	AUR62004627	cis	cytochrome P450 76AD1-like [Chenopodium quinoa]
MSTRG.53750.2	AUR62034491	cis	neutral/alkaline invertase 3, chloroplastic-like [Chenopodium quinoa]
MSTRG.29609.4	AUR62014070	cis	uncharacterized protein LOC110694540 [Chenopodium quinoa]
MSTRG.29609.4	AUR62014071	cis	LOW QUALITY PROTEIN: E3 ubiquitin-protein ligase BOI-like [Chenopodium quinoa]
MSTRG.29609.4	AUR62014072	cis	CRS2-associated factor 2, chloroplastic-like [Chenopodium quinoa]
MSTRG.29609.4	AUR62014073	cis	uncharacterized protein LOC110694190 isoform X1 [Chenopodium quinoa]
MSTRG.29609.4	AUR62014074	cis	uncharacterized protein LOC110712732 [Chenopodium quinoa]
MSTRG.29609.4	AUR62014075	cis	ATP-citrate synthase alpha chain protein 1 [Chenopodium quinoa]
MSTRG.29609.4	AUR62014076	cis	pentatricopeptide repeat-containing protein At2g36240-like [Chenopodium quinoa]
MSTRG.32307.3	AUR62026480	cis	uncharacterized protein LOC110705836 [Chenopodium quinoa]
MSTRG.32307.3	AUR62026481	cis	zinc finger protein 7-like [Chenopodium quinoa]
MSTRG.32307.3	AUR62026482	cis	glutathione S-transferase U17-like [Chenopodium quinoa]
MSTRG.32307.3	AUR62026483	cis	glutathione S-transferase U18-like [Chenopodium quinoa]
MSTRG.32307.3	AUR62026484	cis	glutathione S-transferase U17-like [Chenopodium quinoa]
MSTRG.32307.3	AUR62026485	cis	HIPL1 protein-like [Chenopodium quinoa]
MSTRG.32307.3	AUR62026486	cis	pentatricopeptide repeat-containing protein At1g05670, mitochondrial-like [Chenopodium quinoa]
MSTRG.3121.1	AUR62042592	cis	LOW QUALITY PROTEIN: two pore calcium channel protein 1B-like [Chenopodium quinoa]
MSTRG.5158.2	AUR62033392	cis	putative EG45-like domain containing protein 1 [Chenopodium quinoa]
MSTRG.5158.2	AUR62033393	cis	fe-S cluster assembly factor HCF101, chloroplastic-like [Chenopodium quinoa]
MSTRG.5158.2	AUR62033394	cis	protein ROOT PRIMORDIUM DEFECTIVE 1 [Chenopodium quinoa]
MSTRG.5158.2	AUR62033395	cis	probable strigolactone esterase DAD2 [Chenopodium quinoa]
MSTRG.5158.2	AUR62033396	cis	multiprotein-bridging factor 1c-like [Chenopodium quinoa]
MSTRG.5158.2	AUR62033397	cis	aldehyde dehydrogenase family 2 member C4-like [Chenopodium quinoa]
MSTRG.5158.2	AUR62033398	cis	Aldehyde dehydrogenase domain [Macleaya cordata]
MSTRG.5158.2	AUR62033399	cis	3-hydroxyisobutyryl-CoA hydrolase-like protein 3, mitochondrial isoform X1 [Chenopodium quinoa]
MSTRG.5158.2	AUR62033400	cis	nudix hydrolase 20, chloroplastic-like [Chenopodium quinoa]
MSTRG.5158.2	AUR62033401	cis	uncharacterized protein LOC110729081 isoform X1 [Chenopodium quinoa]
MSTRG.5158.2	AUR62033402	cis	uncharacterized protein LOC110729081 isoform X2 [Chenopodium quinoa]
MSTRG.5158.2	AUR62033403	cis	tRNA (guanine(37)-N1)-methyltransferase 2-like [Chenopodium quinoa]
MSTRG.5158.2	AUR62033404	cis	glucan endo-1,3-beta-glucosidase 8-like [Chenopodium quinoa]
MSTRG.5158.2	AUR62033405	cis	syntaxin-32-like [Chenopodium quinoa]
MSTRG.5158.2	AUR62033406	cis	uncharacterized protein LOC110729084 [Chenopodium quinoa]
MSTRG.5158.2	AUR62033407	cis	fatty alcohol:caffeoyl-CoA acyltransferase-like [Chenopodium quinoa]
MSTRG.5158.2	AUR62033408	cis	E3 ubiquitin-protein ligase At1g12760-like [Chenopodium quinoa]
MSTRG.5158.2	AUR62033409	cis	palmitoyl-acyl carrier protein thioesterase, chloroplastic-like [Chenopodium quinoa]
MSTRG.29609.1	AUR62014070	cis	uncharacterized protein LOC110694540 [Chenopodium quinoa]
MSTRG.29609.1	AUR62014071	cis	LOW QUALITY PROTEIN: E3 ubiquitin-protein ligase BOI-like [Chenopodium quinoa]
MSTRG.29609.1	AUR62014072	cis	CRS2-associated factor 2, chloroplastic-like [Chenopodium quinoa]
MSTRG.29609.1	AUR62014073	cis	uncharacterized protein LOC110694190 isoform X1 [Chenopodium quinoa]
MSTRG.29609.1	AUR62014074	cis	uncharacterized protein LOC110712732 [Chenopodium quinoa]
MSTRG.29609.1	AUR62014075	cis	ATP-citrate synthase alpha chain protein 1 [Chenopodium quinoa]
MSTRG.29609.1	AUR62014076	cis	pentatricopeptide repeat-containing protein At2g36240-like [Chenopodium quinoa]
MSTRG.29609.1	AUR62014077	cis	F-box/kelch-repeat protein At1g23390-like [Chenopodium quinoa]
MSTRG.11610.1	AUR62000009	trans	probable membrane metalloprotease ARASP2, chloroplastic [Chenopodium quinoa]
MSTRG.11610.1	AUR62000086	trans	PREDICTED: histone H3.2 [Musa acuminata subsp. malaccensis]
MSTRG.11610.1	AUR62000088	trans	transcription factor bHLH130-like [Chenopodium quinoa]
MSTRG.11610.1	AUR62000091	trans	oxygen-evolving enhancer protein 1, chloroplastic [Chenopodium quinoa]
MSTRG.11610.1	AUR62000128	trans	uncharacterized protein LOC110736227 [Chenopodium quinoa]
MSTRG.11610.1	AUR62000132	trans	photosystem II 5 kDa protein, chloroplastic-like [Chenopodium quinoa]
MSTRG.11610.1	AUR62000148	trans	beta-amylase 1, chloroplastic-like [Chenopodium quinoa]
MSTRG.11610.1	AUR62000192	trans	non-specific phospholipase C2-like [Chenopodium quinoa]
MSTRG.11610.1	AUR62000194	trans	uncharacterized protein LOC110736303 [Chenopodium quinoa]
MSTRG.11610.1	AUR62000476	trans	aspartic proteinase-like [Chenopodium quinoa]
MSTRG.11610.1	AUR62000511	trans	rust resistance kinase Lr10-like [Chenopodium quinoa]
MSTRG.11610.1	AUR62000551	trans	alternative NAD(P)H-ubiquinone oxidoreductase C1, chloroplastic/mitochondrial-like [Chenopodium quinoa]
MSTRG.11610.1	AUR62000568	trans	uncharacterized protein LOC110736671 [Chenopodium quinoa]
MSTRG.11610.1	AUR62000655	trans	U-box domain-containing protein 9-like [Chenopodium quinoa]
MSTRG.11610.1	AUR62000674	trans	universal stress protein A-like protein [Chenopodium quinoa]
MSTRG.11610.1	AUR62000701	trans	ABC transporter F family member 5-like [Chenopodium quinoa]
MSTRG.11610.1	AUR62000724	trans	probable protein phosphatase 2C 73 [Chenopodium quinoa]
MSTRG.11610.1	AUR62000726	trans	uncharacterized protein LOC110736815 [Chenopodium quinoa]
MSTRG.11610.1	AUR62000793	trans	psbP domain-containing protein 7, chloroplastic-like [Chenopodium quinoa]
MSTRG.11610.1	AUR62000814	trans	probable linoleate 9S-lipoxygenase 5 [Chenopodium quinoa]
MSTRG.11610.1	AUR62000989	trans	putative amidase C869.01 isoform X1 [Chenopodium quinoa]
MSTRG.11610.1	AUR62001057	trans	uncharacterized protein LOC110708379 [Chenopodium quinoa]
MSTRG.11610.1	AUR62001155	trans	UV-B-induced protein At3g17800, chloroplastic-like [Chenopodium quinoa]
MSTRG.11610.1	AUR62001211	trans	ferredoxin-thioredoxin reductase catalytic chain, chloroplastic [Chenopodium quinoa]
MSTRG.11610.1	AUR62001232	trans	protein SIEVE ELEMENT OCCLUSION B-like [Chenopodium quinoa]
MSTRG.11610.1	AUR62001254	trans	probable pectate lyase 18 [Chenopodium quinoa]
MSTRG.11610.1	AUR62001287	trans	nucleoside diphosphate kinase 2, chloroplastic-like [Chenopodium quinoa]
MSTRG.11610.1	AUR62001304	trans	uncharacterized protein LOC110687923 [Chenopodium quinoa]
MSTRG.11610.1	AUR62001427	trans	GDSL esterase/lipase 2-like [Chenopodium quinoa]
MSTRG.11610.1	AUR62001434	trans	auxin-responsive protein SAUR41-like [Chenopodium quinoa]
MSTRG.11610.1	AUR62001648	trans	vacuolar cation/proton exchanger 3-like isoform X2 [Chenopodium quinoa]
MSTRG.11610.1	AUR62001672	trans	uncharacterized protein LOC110688289 [Chenopodium quinoa]
MSTRG.11610.1	AUR62001776	trans	expansin-A6-like [Chenopodium quinoa]
MSTRG.11610.1	AUR62001828	trans	histone H2A-like [Chenopodium quinoa]
MSTRG.11610.1	AUR62001926	trans	zeaxanthin epoxidase, chloroplastic-like isoform X2 [Chenopodium quinoa]
MSTRG.11610.1	AUR62001945	trans	PREDICTED: methionine aminopeptidase 1D, chloroplastic/mitochondrial isoform X1 [Tarenaya hassleriana]
MSTRG.11610.1	AUR62002070	trans	bark storage protein A-like [Chenopodium quinoa]
MSTRG.11610.1	AUR62002146	trans	probable methyltransferase PMT3 [Chenopodium quinoa]
MSTRG.11610.1	AUR62002369	trans	peptidyl-prolyl cis-trans isomerase FKBP16-3, chloroplastic-like [Chenopodium quinoa]
MSTRG.11610.1	AUR62002387	trans	thioredoxin-like 1-1, chloroplastic [Chenopodium quinoa]
MSTRG.11610.1	AUR62002432	trans	BTB/POZ and TAZ domain-containing protein 3-like [Chenopodium quinoa]
MSTRG.11610.1	AUR62002438	trans	peptidyl-prolyl cis-trans isomerase-like [Chenopodium quinoa]
MSTRG.11610.1	AUR62002555	trans	probable GTP diphosphokinase CRSH, chloroplastic [Chenopodium quinoa]
MSTRG.11610.1	AUR62002561	trans	probable receptor-like protein kinase At5g18500 [Chenopodium quinoa]
MSTRG.11610.1	AUR62002564	trans	pentatricopeptide repeat-containing protein At3g06430, chloroplastic-like [Chenopodium quinoa]
MSTRG.11610.1	AUR62002580	trans	polygalacturonase At1g48100-like [Chenopodium quinoa]
MSTRG.11610.1	AUR62002604	trans	CMP-sialic acid transporter 3-like [Chenopodium quinoa]
MSTRG.11610.1	AUR62002650	trans	uncharacterized protein LOC110699271 [Chenopodium quinoa]
MSTRG.11610.1	AUR62002782	trans	photosynthetic NDH subunit of subcomplex B 5, chloroplastic-like [Chenopodium quinoa]
MSTRG.11610.1	AUR62002860	trans	50S ribosomal protein L15, chloroplastic [Chenopodium quinoa]
MSTRG.11610.1	AUR62003057	trans	uncharacterized protein LOC110721391 [Chenopodium quinoa]
MSTRG.11610.1	AUR62003078	trans	PI-PLC X domain-containing protein At5g67130-like [Chenopodium quinoa]
MSTRG.11610.1	AUR62003092	trans	ras GTPase-activating protein-binding protein 1-like isoform X1 [Chenopodium quinoa]
MSTRG.11610.1	AUR62003102	trans	hypothetical protein SOVF_016680 [Spinacia oleracea]
MSTRG.11610.1	AUR62003107	trans	uncharacterized protein LOC110721970 [Chenopodium quinoa]
MSTRG.11610.1	AUR62003120	trans	alpha-1,4 glucan phosphorylase L-2 isozyme, chloroplastic/amyloplastic-like isoform X2 [Chenopodium quinoa]
MSTRG.11610.1	AUR62003141	trans	tubulin alpha-1 chain [Chenopodium quinoa]
MSTRG.11610.1	AUR62003288	trans	uncharacterized protein LOC110723806 isoform X2 [Chenopodium quinoa]
MSTRG.11610.1	AUR62003345	trans	L-ascorbate peroxidase 5, peroxisomal-like [Chenopodium quinoa]
MSTRG.11610.1	AUR62003352	trans	alpha-mannosidase-like isoform X1 [Chenopodium quinoa]
MSTRG.11610.1	AUR62003362	trans	LOW QUALITY PROTEIN: ferredoxin--NADP reductase, chloroplastic-like [Chenopodium quinoa]
MSTRG.11610.1	AUR62003366	trans	calcium-dependent protein kinase 28-like isoform X1 [Chenopodium quinoa]
MSTRG.11610.1	AUR62003414	trans	pentatricopeptide repeat-containing protein At5g14080-like [Chenopodium quinoa]
MSTRG.11610.1	AUR62003446	trans	pentatricopeptide repeat-containing protein At3g26630, chloroplastic-like [Chenopodium quinoa]
MSTRG.11610.1	AUR62003498	trans	30S ribosomal protein S21, chloroplastic-like [Chenopodium quinoa]
MSTRG.11610.1	AUR62003517	trans	ribonucleoside-diphosphate reductase small chain-like [Chenopodium quinoa]
MSTRG.11610.1	AUR62003557	trans	phytochrome A-like [Chenopodium quinoa]
MSTRG.11610.1	AUR62003665	trans	protein NETWORKED 2D-like [Chenopodium quinoa]
MSTRG.11610.1	AUR62003733	trans	protein PIN-LIKES 7-like [Chenopodium quinoa]
MSTRG.11610.1	AUR62003788	trans	uncharacterized protein LOC110682567 [Chenopodium quinoa]
MSTRG.11610.1	AUR62003813	trans	linamarin synthase 2-like [Chenopodium quinoa]
MSTRG.11610.1	AUR62003931	trans	F-box protein SKIP2-like [Chenopodium quinoa]
MSTRG.11610.1	AUR62003961	trans	upstream activation factor subunit UAF30-like [Chenopodium quinoa]
MSTRG.11610.1	AUR62003967	trans	subtilisin-like protease SBT1.7 [Chenopodium quinoa]
MSTRG.11610.1	AUR62004021	trans	heptahelical transmembrane protein 4-like [Chenopodium quinoa]
MSTRG.11610.1	AUR62004056	trans	ADP-ribosylation factor-like protein 2 [Chenopodium quinoa]
MSTRG.11610.1	AUR62004128	trans	PREDICTED: cysteine desulfurase 2, chloroplastic-like [Fragaria vesca subsp. vesca]
MSTRG.11610.1	AUR62004273	trans	uracil phosphoribosyltransferase-like [Chenopodium quinoa]
MSTRG.11610.1	AUR62004315	trans	LOW QUALITY PROTEIN: (+)-neomenthol dehydrogenase-like [Chenopodium quinoa]
MSTRG.11610.1	AUR62004340	trans	AT-hook motif nuclear-localized protein 9-like [Chenopodium quinoa]
MSTRG.11610.1	AUR62004367	trans	probable aquaporin PIP1-4 [Chenopodium quinoa]
MSTRG.11610.1	AUR62004418	trans	reticulon-like protein B4 [Chenopodium quinoa]
MSTRG.11610.1	AUR62004439	trans	protein CURVATURE THYLAKOID 1A, chloroplastic-like [Chenopodium quinoa]
MSTRG.11610.1	AUR62004561	trans	two-component response regulator-like APRR3 [Chenopodium quinoa]
MSTRG.11610.1	AUR62004604	trans	patellin-3-like [Chenopodium quinoa]
MSTRG.11610.1	AUR62004644	trans	50S ribosomal protein L21, chloroplastic-like [Chenopodium quinoa]
MSTRG.11610.1	AUR62004807	trans	ribosome-recycling factor, chloroplastic-like [Chenopodium quinoa]
MSTRG.11610.1	AUR62005033	trans	60S ribosomal protein L36-2-like [Chenopodium quinoa]
MSTRG.11610.1	AUR62005067	trans	phosphoenolpyruvate/phosphate translocator 2, chloroplastic-like [Chenopodium quinoa]
MSTRG.11610.1	AUR62005129	trans	probable RNA helicase SDE3 [Chenopodium quinoa]
MSTRG.11610.1	AUR62005175	trans	psbP domain-containing protein 7, chloroplastic-like [Chenopodium quinoa]
MSTRG.11610.1	AUR62005232	trans	glycine-rich domain-containing protein 1-like [Chenopodium quinoa]
MSTRG.11610.1	AUR62005252	trans	ABC transporter F family member 5-like [Chenopodium quinoa]
MSTRG.11610.1	AUR62005316	trans	uncharacterized protein LOC110708059 [Chenopodium quinoa]
MSTRG.11610.1	AUR62005366	trans	probable xyloglucan endotransglucosylase/hydrolase protein 33 [Chenopodium quinoa]
MSTRG.11610.1	AUR62005384	trans	carbonic anhydrase 2-like isoform X1 [Chenopodium quinoa]
MSTRG.11610.1	AUR62005388	trans	uncharacterized protein LOC110694168 [Chenopodium quinoa]
MSTRG.11610.1	AUR62005416	trans	F-box/kelch-repeat protein At1g23390-like [Chenopodium quinoa]
MSTRG.11610.1	AUR62005455	trans	uncharacterized protein LOC110709299 [Chenopodium quinoa]
MSTRG.11610.1	AUR62005463	trans	inorganic phosphate transporter 2-1, chloroplastic-like [Chenopodium quinoa]
MSTRG.11610.1	AUR62005500	trans	uncharacterized protein LOC110709651 isoform X2 [Chenopodium quinoa]
MSTRG.11610.1	AUR62005527	trans	protein TIC 20-I, chloroplastic-like [Chenopodium quinoa]
MSTRG.11610.1	AUR62005557	trans	serine/threonine protein phosphatase 2A 57 kDa regulatory subunit B&apos; theta isoform-like [Chenopodium quinoa]
MSTRG.11610.1	AUR62005624	trans	probable methyltransferase At1g27930 [Chenopodium quinoa]
MSTRG.11610.1	AUR62005690	trans	uncharacterized protein At2g33490-like [Chenopodium quinoa]
MSTRG.11610.1	AUR62005729	trans	alpha-amylase 3, chloroplastic-like [Chenopodium quinoa]
MSTRG.11610.1	AUR62005795	trans	ribonuclease 1-like [Chenopodium quinoa]
MSTRG.11610.1	AUR62005833	trans	fructose-bisphosphate aldolase-lysine N-methyltransferase, chloroplastic-like [Chenopodium quinoa]
MSTRG.11610.1	AUR62005847	trans	protein MET1, chloroplastic-like [Chenopodium quinoa]
MSTRG.11610.1	AUR62005868	trans	uncharacterized protein At5g01610-like [Chenopodium quinoa]
MSTRG.11610.1	AUR62005946	trans	hypothetical protein SOVF_142850 [Spinacia oleracea]
MSTRG.11610.1	AUR62005967	trans	bifunctional aspartokinase/homoserine dehydrogenase 2, chloroplastic-like [Chenopodium quinoa]
MSTRG.11610.1	AUR62005989	trans	bZIP transcription factor 11-like [Chenopodium quinoa]
MSTRG.11610.1	AUR62006005	trans	ribosome-binding factor PSRP1, chloroplastic [Chenopodium quinoa]
MSTRG.11610.1	AUR62006018	trans	growth-regulating factor 7-like [Chenopodium quinoa]
MSTRG.11610.1	AUR62006065	trans	thylakoid lumenal 17.4 kDa protein, chloroplastic-like [Chenopodium quinoa]
MSTRG.11610.1	AUR62006196	trans	signal recognition particle 54 kDa protein, chloroplastic-like [Chenopodium quinoa]
MSTRG.11610.1	AUR62006273	trans	probable aspartyl protease At4g16563 [Chenopodium quinoa]
MSTRG.11610.1	AUR62006288	trans	uncharacterized protein LOC110730431 [Chenopodium quinoa]
MSTRG.11610.1	AUR62006299	trans	F-box/LRR-repeat protein 3-like [Chenopodium quinoa]
MSTRG.11610.1	AUR62006385	trans	non-specific lipid-transfer protein-like [Chenopodium quinoa]
MSTRG.11610.1	AUR62006418	trans	chromatin assembly factor 1 subunit A-B-like [Chenopodium quinoa]
MSTRG.11610.1	AUR62006544	trans	uncharacterized protein LOC110700977 [Chenopodium quinoa]
MSTRG.11610.1	AUR62006620	trans	omega-hydroxypalmitate O-feruloyl transferase-like [Chenopodium quinoa]
MSTRG.11610.1	AUR62006770	trans	DUF724 domain-containing protein 6-like [Chenopodium quinoa]
MSTRG.11610.1	AUR62006773	trans	psbP domain-containing protein 1, chloroplastic-like [Chenopodium quinoa]
MSTRG.11610.1	AUR62006776	trans	chloroplast stem-loop binding protein of 41 kDa b, chloroplastic-like [Chenopodium quinoa]
MSTRG.11610.1	AUR62006886	trans	aspartic proteinase Asp1-like [Chenopodium quinoa]
MSTRG.11610.1	AUR62006915	trans	diacylglycerol kinase 2-like [Chenopodium quinoa]
MSTRG.11610.1	AUR62006983	trans	probable inactive ATP-dependent zinc metalloprotease FTSHI 5, chloroplastic [Chenopodium quinoa]
MSTRG.11610.1	AUR62007063	trans	beta-carotene isomerase D27, chloroplastic-like [Chenopodium quinoa]
MSTRG.11610.1	AUR62007184	trans	tRNA (guanine-N(7)-)-methyltransferase-like [Chenopodium quinoa]
MSTRG.11610.1	AUR62007188	trans	chlorophyll a-b binding protein CP29.1, chloroplastic-like [Chenopodium quinoa]
MSTRG.11610.1	AUR62007194	trans	phosphatidylinositol 4-phosphate 5-kinase 6-like [Chenopodium quinoa]
MSTRG.11610.1	AUR62007234	trans	double-stranded RNA-binding protein 6-like [Chenopodium quinoa]
MSTRG.11610.1	AUR62007471	trans	thylakoid lumenal protein TL20.3, chloroplastic-like [Chenopodium quinoa]
MSTRG.11610.1	AUR62007474	trans	acid beta-fructofuranosidase 2, vacuolar-like [Chenopodium quinoa]
MSTRG.11610.1	AUR62007518	trans	asparagine--tRNA ligase, chloroplastic/mitochondrial-like isoform X2 [Chenopodium quinoa]
MSTRG.11610.1	AUR62007757	trans	riboflavin synthase-like [Chenopodium quinoa]
MSTRG.11610.1	AUR62007817	trans	scopoletin glucosyltransferase-like [Chenopodium quinoa]
MSTRG.11610.1	AUR62007939	trans	alpha-1,4 glucan phosphorylase L-2 isozyme, chloroplastic/amyloplastic-like isoform X1 [Chenopodium quinoa]
MSTRG.11610.1	AUR62007978	trans	branched-chain amino acid aminotransferase 2, chloroplastic-like [Chenopodium quinoa]
MSTRG.11610.1	AUR62007994	trans	uncharacterized protein LOC110686190 [Chenopodium quinoa]
MSTRG.11610.1	AUR62008052	trans	60S ribosomal protein L5-like [Chenopodium quinoa]
MSTRG.11610.1	AUR62008136	trans	elongation factor TuA, chloroplastic-like [Chenopodium quinoa]
MSTRG.11610.1	AUR62008196	trans	uncharacterized protein LOC110700380 [Chenopodium quinoa]
MSTRG.11610.1	AUR62008209	trans	probable inactive poly [ADP-ribose] polymerase SRO5 [Chenopodium quinoa]
MSTRG.11610.1	AUR62008494	trans	50S ribosomal protein L17, chloroplastic [Chenopodium quinoa]
MSTRG.11610.1	AUR62008691	trans	pectinesterase-like [Chenopodium quinoa]
MSTRG.11610.1	AUR62008727	trans	pathogenesis-related protein STH-21-like [Chenopodium quinoa]
MSTRG.11610.1	AUR62008799	trans	uncharacterized protein LOC110728020 [Chenopodium quinoa]
MSTRG.11610.1	AUR62008944	trans	protein trichome birefringence-like 19 [Chenopodium quinoa]
MSTRG.11610.1	AUR62009032	trans	uncharacterized protein LOC110728240 [Chenopodium quinoa]
MSTRG.11610.1	AUR62009088	trans	NAD(P)H-quinone oxidoreductase subunit U, chloroplastic-like [Chenopodium quinoa]
MSTRG.11610.1	AUR62009300	trans	protein NRT1/ PTR FAMILY 1.1-like [Chenopodium quinoa]
MSTRG.11610.1	AUR62009353	trans	BURP domain protein RD22-like [Chenopodium quinoa]
MSTRG.11610.1	AUR62009398	trans	DNA topoisomerase 2-like [Chenopodium quinoa]
MSTRG.11610.1	AUR62009440	trans	zinc finger protein CONSTANS-LIKE 2-like isoform X1 [Chenopodium quinoa]
MSTRG.11610.1	AUR62009488	trans	probable tRNA (guanine(26)-N(2))-dimethyltransferase 1 isoform X1 [Chenopodium quinoa]
MSTRG.11610.1	AUR62009564	trans	expansin-A6-like [Chenopodium quinoa]
MSTRG.11610.1	AUR62009612	trans	PREDICTED: probable histone H2B.1 isoform X1 [Beta vulgaris subsp. vulgaris]
MSTRG.11610.1	AUR62009615	trans	histone H2A-like [Chenopodium quinoa]
MSTRG.11610.1	AUR62009631	trans	monofunctional riboflavin biosynthesis protein RIBA 3, chloroplastic-like isoform X2 [Chenopodium quinoa]
MSTRG.11610.1	AUR62009819	trans	beta-galactosidase 1-like [Chenopodium quinoa]
MSTRG.11610.1	AUR62009880	trans	uncharacterized protein At2g37660, chloroplastic-like isoform X1 [Chenopodium quinoa]
MSTRG.11610.1	AUR62009933	trans	uncharacterized protein LOC110719101 [Chenopodium quinoa]
MSTRG.11610.1	AUR62009984	trans	uncharacterized protein LOC110718474 [Chenopodium quinoa]
MSTRG.11610.1	AUR62009996	trans	(RS)-norcoclaurine 6-O-methyltransferase-like [Chenopodium quinoa]
MSTRG.11610.1	AUR62010082	trans	eukaryotic translation initiation factor 4B3-like [Chenopodium quinoa]
MSTRG.11610.1	AUR62010087	trans	berberine bridge enzyme-like 13 [Chenopodium quinoa]
MSTRG.11610.1	AUR62010098	trans	triosephosphate isomerase, chloroplastic-like [Chenopodium quinoa]
MSTRG.11610.1	AUR62010119	trans	receptor protein kinase TMK1-like [Chenopodium quinoa]
MSTRG.11610.1	AUR62010158	trans	phospho-2-dehydro-3-deoxyheptonate aldolase 2, chloroplastic-like [Chenopodium quinoa]
MSTRG.11610.1	AUR62010207	trans	glutamate--tRNA ligase, chloroplastic/mitochondrial-like [Chenopodium quinoa]
MSTRG.11610.1	AUR62010219	trans	phototropin-2-like [Chenopodium quinoa]
MSTRG.11610.1	AUR62010256	trans	phenylalanine--tRNA ligase, chloroplastic/mitochondrial-like [Chenopodium quinoa]
MSTRG.11610.1	AUR62010384	trans	epimerase family protein SDR39U1 homolog, chloroplastic-like [Chenopodium quinoa]
MSTRG.11610.1	AUR62010449	trans	pyruvate decarboxylase 2 [Chenopodium quinoa]
MSTRG.11610.1	AUR62010484	trans	arabinosyltransferase XEG113-like isoform X1 [Chenopodium quinoa]
MSTRG.11610.1	AUR62010519	trans	methylsterol monooxygenase 1-1-like [Chenopodium quinoa]
MSTRG.11610.1	AUR62010523	trans	AT-hook motif nuclear-localized protein 1-like [Chenopodium quinoa]
MSTRG.11610.1	AUR62010540	trans	probable aminotransferase ACS10 [Chenopodium quinoa]
MSTRG.11610.1	AUR62010559	trans	PGR5-like protein 1B, chloroplastic [Chenopodium quinoa]
MSTRG.11610.1	AUR62010607	trans	uncharacterized protein LOC110719464 [Chenopodium quinoa]
MSTRG.11610.1	AUR62010630	trans	bifunctional UDP-glucose 4-epimerase and UDP-xylose 4-epimerase 1-like [Chenopodium quinoa]
MSTRG.11610.1	AUR62010631	trans	heat stress transcription factor B-2b-like [Chenopodium quinoa]
MSTRG.11610.1	AUR62010778	trans	GDT1-like protein 1, chloroplastic isoform X1 [Chenopodium quinoa]
MSTRG.11610.1	AUR62010809	trans	paramyosin-like [Chenopodium quinoa]
MSTRG.11610.1	AUR62010833	trans	endoglucanase 6-like [Chenopodium quinoa]
MSTRG.11610.1	AUR62010838	trans	mitochondrial inner membrane protein OXA1-like [Chenopodium quinoa]
MSTRG.11610.1	AUR62010872	trans	delta-latroinsectotoxin-Lt1a-like [Chenopodium quinoa]
MSTRG.11610.1	AUR62010889	trans	probable 3-hydroxyisobutyrate dehydrogenase-like 1, mitochondrial [Chenopodium quinoa]
MSTRG.11610.1	AUR62010941	trans	uncharacterized protein LOC110707738 isoform X1 [Chenopodium quinoa]
MSTRG.11610.1	AUR62011020	trans	fe-S cluster assembly factor HCF101, chloroplastic-like [Chenopodium quinoa]
MSTRG.11610.1	AUR62011132	trans	carbonic anhydrase, chloroplastic-like [Chenopodium quinoa]
MSTRG.11610.1	AUR62011145	trans	PREDICTED: probable histone H2B.1 isoform X1 [Beta vulgaris subsp. vulgaris]
MSTRG.11610.1	AUR62011167	trans	uncharacterized protein LOC110707978 isoform X2 [Chenopodium quinoa]
MSTRG.11610.1	AUR62011233	trans	protein NUCLEAR FUSION DEFECTIVE 4-like [Chenopodium quinoa]
MSTRG.11610.1	AUR62011300	trans	uncharacterized protein LOC110698444 isoform X1 [Chenopodium quinoa]
MSTRG.11610.1	AUR62011307	trans	transcription factor HBI1-like [Chenopodium quinoa]
MSTRG.11610.1	AUR62011326	trans	BTB/POZ domain-containing protein At3g05675-like [Chenopodium quinoa]
MSTRG.11610.1	AUR62011361	trans	cytochrome c biogenesis protein CCS1, chloroplastic-like isoform X1 [Chenopodium quinoa]
MSTRG.11610.1	AUR62011378	trans	plastid division protein PDV2-like [Chenopodium quinoa]
MSTRG.11610.1	AUR62011432	trans	chloride channel protein CLC-e-like [Chenopodium quinoa]
MSTRG.11610.1	AUR62011462	trans	3-isopropylmalate dehydrogenase 2, chloroplastic-like [Chenopodium quinoa]
MSTRG.11610.1	AUR62011553	trans	PREDICTED: uncharacterized protein At1g15400 [Beta vulgaris subsp. vulgaris]
MSTRG.11610.1	AUR62011604	trans	D-glycerate 3-kinase, chloroplastic-like [Chenopodium quinoa]
MSTRG.11610.1	AUR62011746	trans	60S ribosomal protein L27a-3-like [Chenopodium quinoa]
MSTRG.11610.1	AUR62011782	trans	zinc transporter 6, chloroplastic-like [Chenopodium quinoa]
MSTRG.11610.1	AUR62011815	trans	ribosomal RNA small subunit methyltransferase-like [Chenopodium quinoa]
MSTRG.11610.1	AUR62011940	trans	F-box/LRR-repeat protein 17-like [Chenopodium quinoa]
MSTRG.11610.1	AUR62011962	trans	2-methyl-6-phytyl-1,4-hydroquinone methyltransferase, chloroplastic [Chenopodium quinoa]
MSTRG.11610.1	AUR62012005	trans	uncharacterized protein LOC110734481 [Chenopodium quinoa]
MSTRG.11610.1	AUR62012092	trans	triosephosphate isomerase, cytosolic-like [Chenopodium quinoa]
MSTRG.11610.1	AUR62012108	trans	telomere repeat-binding protein 3-like [Chenopodium quinoa]
MSTRG.11610.1	AUR62012132	trans	thylakoid lumenal 15 kDa protein 1, chloroplastic-like [Chenopodium quinoa]
MSTRG.11610.1	AUR62012146	trans	delta-1-pyrroline-5-carboxylate synthase-like isoform X3 [Chenopodium quinoa]
MSTRG.11610.1	AUR62012182	trans	probable L-type lectin-domain containing receptor kinase S.7 [Chenopodium quinoa]
MSTRG.11610.1	AUR62012229	trans	auxin transporter-like protein 2 [Chenopodium quinoa]
MSTRG.11610.1	AUR62012238	trans	cytochrome P450 90A1-like [Chenopodium quinoa]
MSTRG.11610.1	AUR62012328	trans	aminomethyltransferase, mitochondrial [Chenopodium quinoa]
MSTRG.11610.1	AUR62012335	trans	ribosome biogenesis protein NOP53-like [Chenopodium quinoa]
MSTRG.11610.1	AUR62012362	trans	uncharacterized protein LOC110733563 [Chenopodium quinoa]
MSTRG.11610.1	AUR62012384	trans	jasmonate-induced protein homolog [Chenopodium quinoa]
MSTRG.11610.1	AUR62012394	trans	putative L-ascorbate peroxidase 6 [Chenopodium quinoa]
MSTRG.11610.1	AUR62012420	trans	sucrose-phosphate synthase-like [Chenopodium quinoa]
MSTRG.11610.1	AUR62012469	trans	NADP-dependent glyceraldehyde-3-phosphate dehydrogenase-like [Chenopodium quinoa]
MSTRG.11610.1	AUR62012708	trans	peroxidase 42 [Chenopodium quinoa]
MSTRG.11610.1	AUR62012745	trans	leucine--tRNA ligase, chloroplastic/mitochondrial-like isoform X1 [Chenopodium quinoa]
MSTRG.11610.1	AUR62012806	trans	tonoplast dicarboxylate transporter-like [Chenopodium quinoa]
MSTRG.11610.1	AUR62012881	trans	protein EXECUTER 1, chloroplastic-like [Chenopodium quinoa]
MSTRG.11610.1	AUR62012953	trans	alanine--tRNA ligase, chloroplastic/mitochondrial-like isoform X1 [Chenopodium quinoa]
MSTRG.11610.1	AUR62013025	trans	hypothetical protein SOVF_148430 [Spinacia oleracea]
MSTRG.11610.1	AUR62013028	trans	glycerate dehydrogenase HPR, peroxisomal [Chenopodium quinoa]
MSTRG.11610.1	AUR62013048	trans	subtilisin-like protease SBT1.6 [Chenopodium quinoa]
MSTRG.11610.1	AUR62013107	trans	aquaporin-like [Chenopodium quinoa]
MSTRG.11610.1	AUR62013155	trans	phospho-2-dehydro-3-deoxyheptonate aldolase 2, chloroplastic-like [Chenopodium quinoa]
MSTRG.11610.1	AUR62013159	trans	2-carboxy-1,4-naphthoquinone phytyltransferase, chloroplastic-like isoform X1 [Chenopodium quinoa]
MSTRG.11610.1	AUR62013215	trans	phototropin-2-like [Chenopodium quinoa]
MSTRG.11610.1	AUR62013238	trans	phenylalanine--tRNA ligase, chloroplastic/mitochondrial-like [Chenopodium quinoa]
MSTRG.11610.1	AUR62013247	trans	low-temperature-induced cysteine proteinase-like [Chenopodium quinoa]
MSTRG.11610.1	AUR62013251	trans	cyclin-D3-1-like [Chenopodium quinoa]
MSTRG.11610.1	AUR62013344	trans	uncharacterized protein LOC110725627 [Chenopodium quinoa]
MSTRG.11610.1	AUR62013354	trans	peroxidase 25 [Chenopodium quinoa]
MSTRG.11610.1	AUR62013355	trans	carbonic anhydrase, chloroplastic [Chenopodium quinoa]
MSTRG.11610.1	AUR62013357	trans	uncharacterized protein LOC110725642 [Chenopodium quinoa]
MSTRG.11610.1	AUR62013520	trans	probable NAD(P)H dehydrogenase subunit CRR3, chloroplastic [Chenopodium quinoa]
MSTRG.11610.1	AUR62013573	trans	fructose-1,6-bisphosphatase, cytosolic [Chenopodium quinoa]
MSTRG.11610.1	AUR62013789	trans	protein TRIGALACTOSYLDIACYLGLYCEROL 4, chloroplastic-like [Chenopodium quinoa]
MSTRG.11610.1	AUR62013834	trans	hypothetical protein L484_001064 [Morus notabilis]
MSTRG.11610.1	AUR62013835	trans	uncharacterized protein LOC110703657 [Chenopodium quinoa]
MSTRG.11610.1	AUR62013947	trans	bidirectional sugar transporter SWEET2-like [Chenopodium quinoa]
MSTRG.11610.1	AUR62014019	trans	probable xyloglucan endotransglucosylase/hydrolase protein 33 [Chenopodium quinoa]
MSTRG.11610.1	AUR62014021	trans	equilibrative nucleotide transporter 1-like [Chenopodium quinoa]
MSTRG.11610.1	AUR62014059	trans	polygalacturonase At1g48100-like [Chenopodium quinoa]
MSTRG.11610.1	AUR62014077	trans	F-box/kelch-repeat protein At1g23390-like [Chenopodium quinoa]
MSTRG.11610.1	AUR62014099	trans	photosynthetic NDH subunit of subcomplex B 5, chloroplastic-like [Chenopodium quinoa]
MSTRG.11610.1	AUR62014102	trans	putative zinc finger protein At1g68190 isoform X1 [Chenopodium quinoa]
MSTRG.11610.1	AUR62014328	trans	F-box protein 7-like isoform X1 [Chenopodium quinoa]
MSTRG.11610.1	AUR62014331	trans	chlorophyllide a oxygenase, chloroplastic-like [Chenopodium quinoa]
MSTRG.11610.1	AUR62014365	trans	GATA transcription factor 24-like isoform X1 [Chenopodium quinoa]
MSTRG.11610.1	AUR62014405	trans	putative pentatricopeptide repeat-containing protein At5g52630 [Chenopodium quinoa]
MSTRG.11610.1	AUR62014464	trans	beta-galactosidase 3-like [Chenopodium quinoa]
MSTRG.11610.1	AUR62014491	trans	bifunctional nuclease 1-like [Chenopodium quinoa]
MSTRG.11610.1	AUR62014691	trans	UDP-glycosyltransferase 86A1-like [Chenopodium quinoa]
MSTRG.11610.1	AUR62014995	trans	ribulose-1,5 bisphosphate carboxylase/oxygenase large subunit N-methyltransferase, chloroplastic-like [Chenopodium quinoa]
MSTRG.11610.1	AUR62015013	trans	hypothetical protein SOVF_162250 [Spinacia oleracea]
MSTRG.11610.1	AUR62015071	trans	thymidine kinase-like [Chenopodium quinoa]
MSTRG.11610.1	AUR62015079	trans	uncharacterized protein LOC110701915 [Chenopodium quinoa]
MSTRG.11610.1	AUR62015171	trans	protein NPG1-like [Chenopodium quinoa]
MSTRG.11610.1	AUR62015174	trans	beta-amylase-like [Chenopodium quinoa]
MSTRG.11610.1	AUR62015216	trans	uncharacterized protein LOC110691994 isoform X1 [Chenopodium quinoa]
MSTRG.11610.1	AUR62015344	trans	thioredoxin-like 3-1, chloroplastic [Chenopodium quinoa]
MSTRG.11610.1	AUR62015444	trans	uncharacterized Rho GTPase-activating protein At5g61530-like [Chenopodium quinoa]
MSTRG.11610.1	AUR62015446	trans	ceramide kinase-like isoform X3 [Chenopodium quinoa]
MSTRG.11610.1	AUR62015499	trans	putative glycerol-3-phosphate transporter 1 [Chenopodium quinoa]
MSTRG.11610.1	AUR62015625	trans	peptidyl-prolyl cis-trans isomerase CYP37, chloroplastic-like isoform X1 [Chenopodium quinoa]
MSTRG.11610.1	AUR62015637	trans	uncharacterized protein LOC110723730 [Chenopodium quinoa]
MSTRG.11610.1	AUR62015645	trans	uncharacterized protein LOC110723736 [Chenopodium quinoa]
MSTRG.11610.1	AUR62015655	trans	chalcone--flavonone isomerase-like [Chenopodium quinoa]
MSTRG.11610.1	AUR62015657	trans	PREDICTED: histone H2A-like [Vigna radiata var. radiata]
MSTRG.11610.1	AUR62015670	trans	TBC1 domain family member 15-like [Chenopodium quinoa]
MSTRG.11610.1	AUR62015690	trans	glutamyl-tRNA(Gln) amidotransferase subunit B, chloroplastic/mitochondrial-like [Chenopodium quinoa]
MSTRG.11610.1	AUR62015700	trans	tryptophan synthase beta chain 1-like [Chenopodium quinoa]
MSTRG.11610.1	AUR62015702	trans	protein LHCP TRANSLOCATION DEFECT-like [Chenopodium quinoa]
MSTRG.11610.1	AUR62015777	trans	reactive Intermediate Deaminase A, chloroplastic-like [Chenopodium quinoa]
MSTRG.11610.1	AUR62015811	trans	uncharacterized protein LOC110723867 [Chenopodium quinoa]
MSTRG.11610.1	AUR62015831	trans	protein O-linked-mannose beta-1,4-N-acetylglucosaminyltransferase 2-like [Chenopodium quinoa]
MSTRG.11610.1	AUR62015868	trans	uncharacterized protein LOC110720683 [Chenopodium quinoa]
MSTRG.11610.1	AUR62015875	trans	photosystem I chlorophyll a/b-binding protein 5, chloroplastic-like [Chenopodium quinoa]
MSTRG.11610.1	AUR62015881	trans	trigger factor-like protein TIG, Chloroplastic [Chenopodium quinoa]
MSTRG.11610.1	AUR62015987	trans	transmembrane ascorbate ferrireductase 1-like [Chenopodium quinoa]
MSTRG.11610.1	AUR62016002	trans	60S ribosomal protein L24 [Chenopodium quinoa]
MSTRG.11610.1	AUR62016006	trans	protein ENDOSPERM DEFECTIVE 1-like [Chenopodium quinoa]
MSTRG.11610.1	AUR62016056	trans	peroxidase 66-like [Chenopodium quinoa]
MSTRG.11610.1	AUR62016084	trans	CDGSH iron-sulfur domain-containing protein NEET-like [Chenopodium quinoa]
MSTRG.11610.1	AUR62016182	trans	uncharacterized protein LOC110697260 [Chenopodium quinoa]
MSTRG.11610.1	AUR62016333	trans	hypothetical protein TanjilG_30138 [Lupinus angustifolius]
MSTRG.11610.1	AUR62016371	trans	ferrochelatase-2, chloroplastic-like [Chenopodium quinoa]
MSTRG.11610.1	AUR62016418	trans	D-glycerate 3-kinase, chloroplastic-like [Chenopodium quinoa]
MSTRG.11610.1	AUR62016441	trans	MAR-binding filament-like protein 1-1 isoform X1 [Chenopodium quinoa]
MSTRG.11610.1	AUR62016509	trans	probable inactive nicotinamidase At3g16190 [Chenopodium quinoa]
MSTRG.11610.1	AUR62016521	trans	UV-B-induced protein At3g17800, chloroplastic-like [Chenopodium quinoa]
MSTRG.11610.1	AUR62016561	trans	protein PIN-LIKES 7-like [Chenopodium quinoa]
MSTRG.11610.1	AUR62016605	trans	ribosomal RNA-processing protein 7 homolog A-like [Chenopodium quinoa]
MSTRG.11610.1	AUR62016700	trans	cytochrome c biogenesis protein CCS1, chloroplastic-like [Chenopodium quinoa]
MSTRG.11610.1	AUR62016750	trans	transcription factor HBI1-like [Chenopodium quinoa]
MSTRG.11610.1	AUR62016834	trans	epimerase family protein SDR39U1 homolog, chloroplastic-like [Chenopodium quinoa]
MSTRG.11610.1	AUR62016883	trans	pentatricopeptide repeat-containing protein MRL1, chloroplastic-like [Chenopodium quinoa]
MSTRG.11610.1	AUR62016982	trans	stem-specific protein TSJT1-like [Chenopodium quinoa]
MSTRG.11610.1	AUR62017008	trans	hypothetical protein BVRB_8g183270 [Beta vulgaris subsp. vulgaris]
MSTRG.11610.1	AUR62017062	trans	U-box domain-containing protein 13-like [Chenopodium quinoa]
MSTRG.11610.1	AUR62017160	trans	Uridine kinase-like protein 4 [Glycine soja]
MSTRG.11610.1	AUR62017248	trans	uncharacterized protein LOC110702466 [Chenopodium quinoa]
MSTRG.11610.1	AUR62017251	trans	remorin-like [Chenopodium quinoa]
MSTRG.11610.1	AUR62017330	trans	PGR5-like protein 1B, chloroplastic [Chenopodium quinoa]
MSTRG.11610.1	AUR62017380	trans	methylsterol monooxygenase 1-1-like [Chenopodium quinoa]
MSTRG.11610.1	AUR62017541	trans	uncharacterized protein LOC110701915 [Chenopodium quinoa]
MSTRG.11610.1	AUR62017551	trans	fasciclin-like arabinogalactan protein 7 [Chenopodium quinoa]
MSTRG.11610.1	AUR62017661	trans	uncharacterized protein LOC110702043 [Chenopodium quinoa]
MSTRG.11610.1	AUR62017664	trans	delta(24)-sterol reductase-like [Chenopodium quinoa]
MSTRG.11610.1	AUR62017666	trans	probable strigolactone esterase DAD2 [Chenopodium quinoa]
MSTRG.11610.1	AUR62017696	trans	photosystem II stability/assembly factor HCF136, chloroplastic-like [Chenopodium quinoa]
MSTRG.11610.1	AUR62017775	trans	hypothetical protein SOVF_156590 [Spinacia oleracea]
MSTRG.11610.1	AUR62017813	trans	30S ribosomal protein S21, chloroplastic-like [Chenopodium quinoa]
MSTRG.11610.1	AUR62017875	trans	NAD(P)H-quinone oxidoreductase subunit O, chloroplastic-like [Chenopodium quinoa]
MSTRG.11610.1	AUR62017944	trans	ribonucleoside-diphosphate reductase large subunit [Chenopodium quinoa]
MSTRG.11610.1	AUR62018041	trans	28 kDa ribonucleoprotein, chloroplastic-like [Chenopodium quinoa]
MSTRG.11610.1	AUR62018125	trans	uncharacterized protein LOC110735050 [Chenopodium quinoa]
MSTRG.11610.1	AUR62018388	trans	protein NRT1/ PTR FAMILY 3.1-like [Chenopodium quinoa]
MSTRG.11610.1	AUR62018438	trans	alpha-L-arabinofuranosidase 1-like [Chenopodium quinoa]
MSTRG.11610.1	AUR62018523	trans	crocetin glucosyltransferase, chloroplastic-like [Chenopodium quinoa]
MSTRG.11610.1	AUR62018533	trans	xyloglucan endotransglucosylase/hydrolase 2-like [Chenopodium quinoa]
MSTRG.11610.1	AUR62018567	trans	ruBisCO large subunit-binding protein subunit beta, chloroplastic [Chenopodium quinoa]
MSTRG.11610.1	AUR62018762	trans	type I inositol polyphosphate 5-phosphatase 2-like [Chenopodium quinoa]
MSTRG.11610.1	AUR62018800	trans	M-phase inducer phosphatase-like [Chenopodium quinoa]
MSTRG.11610.1	AUR62018851	trans	histone-lysine N-methyltransferase, H3 lysine-9 specific SUVH6-like [Chenopodium quinoa]
MSTRG.11610.1	AUR62018922	trans	cryptochrome-1-like isoform X1 [Chenopodium quinoa]
MSTRG.11610.1	AUR62018924	trans	uncharacterized protein LOC110709872 [Chenopodium quinoa]
MSTRG.11610.1	AUR62019205	trans	DNA (cytosine-5)-methyltransferase CMT3-like [Chenopodium quinoa]
MSTRG.11610.1	AUR62019329	trans	beta-amylase 1, chloroplastic-like [Chenopodium quinoa]
MSTRG.11610.1	AUR62019399	trans	uncharacterized protein LOC110696125 isoform X1 [Chenopodium quinoa]
MSTRG.11610.1	AUR62019489	trans	UDP-glycosyltransferase 79B6-like [Chenopodium quinoa]
MSTRG.11610.1	AUR62019497	trans	PREDICTED: histone H3.2 [Musa acuminata subsp. malaccensis]
MSTRG.11610.1	AUR62019499	trans	PREDICTED: histone H3.2 [Musa acuminata subsp. malaccensis]
MSTRG.11610.1	AUR62019727	trans	homeobox protein BEL1 homolog [Chenopodium quinoa]
MSTRG.11610.1	AUR62019777	trans	protein PAM71, chloroplastic-like isoform X1 [Chenopodium quinoa]
MSTRG.11610.1	AUR62019808	trans	golgin subfamily A member 4-like [Chenopodium quinoa]
MSTRG.11610.1	AUR62019814	trans	high mobility group B protein 13-like [Chenopodium quinoa]
MSTRG.11610.1	AUR62019831	trans	endoglucanase 6-like [Chenopodium quinoa]
MSTRG.11610.1	AUR62019847	trans	uncharacterized protein LOC110722696 [Chenopodium quinoa]
MSTRG.11610.1	AUR62019908	trans	uncharacterized protein LOC110722760 [Chenopodium quinoa]
MSTRG.11610.1	AUR62019928	trans	beta-carotene isomerase D27, chloroplastic-like [Chenopodium quinoa]
MSTRG.11610.1	AUR62019942	trans	hypothetical protein SOVF_048860 [Spinacia oleracea]
MSTRG.11610.1	AUR62020008	trans	F-box/LRR-repeat protein 14-like [Chenopodium quinoa]
MSTRG.11610.1	AUR62020058	trans	UDP-glycosyltransferase 76E4-like [Chenopodium quinoa]
MSTRG.11610.1	AUR62020073	trans	probable sugar phosphate/phosphate translocator At3g11320 [Chenopodium quinoa]
MSTRG.11610.1	AUR62020109	trans	uncharacterized protein LOC110683433 [Chenopodium quinoa]
MSTRG.11610.1	AUR62020124	trans	dehydrodolichyl diphosphate synthase 2-like [Chenopodium quinoa]
MSTRG.11610.1	AUR62020265	trans	leucine aminopeptidase 1-like [Chenopodium quinoa]
MSTRG.11610.1	AUR62020267	trans	protein ACTIVITY OF BC1 COMPLEX KINASE 3, chloroplastic-like [Chenopodium quinoa]
MSTRG.11610.1	AUR62020342	trans	trigger factor-like protein TIG, Chloroplastic [Chenopodium quinoa]
MSTRG.11610.1	AUR62020407	trans	uncharacterized protein LOC110720936 [Chenopodium quinoa]
MSTRG.11610.1	AUR62020432	trans	uncharacterized protein LOC110720950 [Chenopodium quinoa]
MSTRG.11610.1	AUR62020536	trans	pectinesterase-like [Chenopodium quinoa]
MSTRG.11610.1	AUR62020545	trans	PREDICTED: probable histone H2A.5 [Beta vulgaris subsp. vulgaris]
MSTRG.11610.1	AUR62020547	trans	chalcone--flavonone isomerase-like isoform X1 [Chenopodium quinoa]
MSTRG.11610.1	AUR62020565	trans	(S)-coclaurine N-methyltransferase-like [Chenopodium quinoa]
MSTRG.11610.1	AUR62020592	trans	LRR receptor-like serine/threonine-protein kinase ERECTA [Chenopodium quinoa]
MSTRG.11610.1	AUR62020652	trans	probable nucleoredoxin 3 [Chenopodium quinoa]
MSTRG.11610.1	AUR62020714	trans	root phototropism protein 2-like [Chenopodium quinoa]
MSTRG.11610.1	AUR62020851	trans	ruBisCO large subunit-binding protein subunit beta, chloroplastic [Chenopodium quinoa]
MSTRG.11610.1	AUR62020884	trans	xyloglucan endotransglucosylase/hydrolase 2-like [Chenopodium quinoa]
MSTRG.11610.1	AUR62020889	trans	probable xyloglucan endotransglucosylase/hydrolase protein 16 [Chenopodium quinoa]
MSTRG.11610.1	AUR62020933	trans	probably inactive leucine-rich repeat receptor-like protein kinase At3g28040 [Chenopodium quinoa]
MSTRG.11610.1	AUR62020993	trans	50S ribosomal protein 5 alpha, chloroplastic-like [Chenopodium quinoa]
MSTRG.11610.1	AUR62020995	trans	alpha-L-arabinofuranosidase 1-like [Chenopodium quinoa]
MSTRG.11610.1	AUR62021071	trans	uncharacterized protein LOC110729539 [Chenopodium quinoa]
MSTRG.11610.1	AUR62021079	trans	S-type anion channel SLAH2-like [Chenopodium quinoa]
MSTRG.11610.1	AUR62021089	trans	UDP-glycosyltransferase 88B1-like [Chenopodium quinoa]
MSTRG.11610.1	AUR62021092	trans	UDP-glycosyltransferase 88B1-like [Chenopodium quinoa]
MSTRG.11610.1	AUR62021105	trans	uncharacterized protein At3g49140-like [Chenopodium quinoa]
MSTRG.11610.1	AUR62021189	trans	heavy metal-associated isoprenylated plant protein 31-like [Chenopodium quinoa]
MSTRG.11610.1	AUR62021226	trans	oxygen-dependent coproporphyrinogen-III oxidase, chloroplastic-like [Chenopodium quinoa]
MSTRG.11610.1	AUR62021235	trans	dihydrodipicolinate reductase-like protein CRR1, chloroplastic [Chenopodium quinoa]
MSTRG.11610.1	AUR62021287	trans	unnamed protein product, partial [Vitis vinifera]
MSTRG.11610.1	AUR62021293	trans	CDGSH iron-sulfur domain-containing protein NEET-like [Chenopodium quinoa]
MSTRG.11610.1	AUR62021321	trans	putative glucose-6-phosphate 1-epimerase [Chenopodium quinoa]
MSTRG.11610.1	AUR62021336	trans	uncharacterized oxidoreductase At4g09670-like [Chenopodium quinoa]
MSTRG.11610.1	AUR62021344	trans	subtilisin-like protease SBT2.5 [Chenopodium quinoa]
MSTRG.11610.1	AUR62021454	trans	uncharacterized protein LOC110690984 isoform X1 [Chenopodium quinoa]
MSTRG.11610.1	AUR62021554	trans	replication protein A 70 kDa DNA-binding subunit B-like [Chenopodium quinoa]
MSTRG.11610.1	AUR62021595	trans	50S ribosomal protein L17, chloroplastic-like [Chenopodium quinoa]
MSTRG.11610.1	AUR62021616	trans	zinc finger RNA-binding protein 2-like [Chenopodium quinoa]
MSTRG.11610.1	AUR62021673	trans	malate dehydrogenase, chloroplastic-like [Chenopodium quinoa]
MSTRG.11610.1	AUR62021914	trans	peroxidase 29-like [Chenopodium quinoa]
MSTRG.11610.1	AUR62021935	trans	5&apos;-adenylylsulfate reductase 1, chloroplastic-like [Chenopodium quinoa]
MSTRG.11610.1	AUR62021968	trans	UPF0051 protein ABCI8, chloroplastic-like [Chenopodium quinoa]
MSTRG.11610.1	AUR62022050	trans	thioredoxin-like protein HCF164, chloroplastic [Chenopodium quinoa]
MSTRG.11610.1	AUR62022069	trans	--
MSTRG.11610.1	AUR62022118	trans	ferredoxin-thioredoxin reductase catalytic chain, chloroplastic-like [Chenopodium quinoa]
MSTRG.11610.1	AUR62022164	trans	photosynthetic NDH subunit of subcomplex B 3, chloroplastic-like [Chenopodium quinoa]
MSTRG.11610.1	AUR62022180	trans	PREDICTED: probable inactive ATP-dependent zinc metalloprotease FTSHI 2, chloroplastic [Vitis vinifera]
MSTRG.11610.1	AUR62022197	trans	protein SAWADEE HOMEODOMAIN HOMOLOG 1-like [Chenopodium quinoa]
MSTRG.11610.1	AUR62022244	trans	GDSL esterase/lipase APG-like [Chenopodium quinoa]
MSTRG.11610.1	AUR62022292	trans	uncharacterized protein LOC110715494 [Chenopodium quinoa]
MSTRG.11610.1	AUR62022297	trans	jacalin-related lectin 19-like [Chenopodium quinoa]
MSTRG.11610.1	AUR62022311	trans	tRNA pseudouridine(38/39) synthase-like [Chenopodium quinoa]
MSTRG.11610.1	AUR62022318	trans	uncharacterized oxidoreductase At4g09670-like [Chenopodium quinoa]
MSTRG.11610.1	AUR62022326	trans	chaperone protein dnaJ 11, chloroplastic-like [Chenopodium quinoa]
MSTRG.11610.1	AUR62022354	trans	acetyl-CoA carboxylase 1-like [Chenopodium quinoa]
MSTRG.11610.1	AUR62022527	trans	metal tolerance protein 11 isoform X1 [Chenopodium quinoa]
MSTRG.11610.1	AUR62022576	trans	probable aquaporin PIP1-4 [Chenopodium quinoa]
MSTRG.11610.1	AUR62022630	trans	uncharacterized protein LOC110731600 [Chenopodium quinoa]
MSTRG.11610.1	AUR62022643	trans	chaperone protein dnaJ 8, chloroplastic-like [Chenopodium quinoa]
MSTRG.11610.1	AUR62022678	trans	transcription factor bHLH57-like isoform X2 [Chenopodium quinoa]
MSTRG.11610.1	AUR62022692	trans	50S ribosomal protein L21, chloroplastic-like [Chenopodium quinoa]
MSTRG.11610.1	AUR62022715	trans	homeobox-leucine zipper protein ATHB-12-like [Chenopodium quinoa]
MSTRG.11610.1	AUR62022776	trans	ruBisCO large subunit-binding protein subunit alpha [Chenopodium quinoa]
MSTRG.11610.1	AUR62022781	trans	uncharacterized protein LOC110699172 [Chenopodium quinoa]
MSTRG.11610.1	AUR62022858	trans	60S acidic ribosomal protein P0-like [Chenopodium quinoa]
MSTRG.11610.1	AUR62022870	trans	cytochrome P450 90A1-like [Chenopodium quinoa]
MSTRG.11610.1	AUR62022910	trans	transcription factor bHLH51-like [Chenopodium quinoa]
MSTRG.11610.1	AUR62022935	trans	multiple inositol polyphosphate phosphatase 1-like isoform X1 [Chenopodium quinoa]
MSTRG.11610.1	AUR62022937	trans	peroxisomal membrane protein 11B-like [Chenopodium quinoa]
MSTRG.11610.1	AUR62022970	trans	aminomethyltransferase, mitochondrial-like [Chenopodium quinoa]
MSTRG.11610.1	AUR62023017	trans	pentatricopeptide repeat-containing protein At5g25630-like [Chenopodium quinoa]
MSTRG.11610.1	AUR62023093	trans	50S ribosomal protein L1, chloroplastic [Chenopodium quinoa]
MSTRG.11610.1	AUR62023097	trans	uncharacterized protein LOC110702909 [Chenopodium quinoa]
MSTRG.11610.1	AUR62023118	trans	zinc finger protein CONSTANS-LIKE 2-like isoform X1 [Chenopodium quinoa]
MSTRG.11610.1	AUR62023133	trans	WPP domain-interacting tail-anchored protein 1-like isoform X1 [Chenopodium quinoa]
MSTRG.11610.1	AUR62023139	trans	amino acid transporter AVT6A-like [Chenopodium quinoa]
MSTRG.11610.1	AUR62023310	trans	ribulose bisphosphate carboxylase small chain 1, chloroplastic-like [Chenopodium quinoa]
MSTRG.11610.1	AUR62023312	trans	RNA-binding KH domain-containing protein RCF3-like isoform X1 [Chenopodium quinoa]
MSTRG.11610.1	AUR62023332	trans	50S ribosomal protein L3, chloroplastic [Chenopodium quinoa]
MSTRG.11610.1	AUR62023343	trans	protein NRT1/ PTR FAMILY 7.3-like [Chenopodium quinoa]
MSTRG.11610.1	AUR62023363	trans	uncharacterized protein LOC110720457 [Chenopodium quinoa]
MSTRG.11610.1	AUR62023459	trans	uncharacterized protein LOC110725140 [Chenopodium quinoa]
MSTRG.11610.1	AUR62023479	trans	abscisic acid receptor PYL9-like [Chenopodium quinoa]
MSTRG.11610.1	AUR62023496	trans	hypothetical protein SOVF_159270 [Spinacia oleracea]
MSTRG.11610.1	AUR62023522	trans	ribosome production factor 1-like [Chenopodium quinoa]
MSTRG.11610.1	AUR62023540	trans	patellin-3-like [Chenopodium quinoa]
MSTRG.11610.1	AUR62023570	trans	uncharacterized protein LOC110725263 [Chenopodium quinoa]
MSTRG.11610.1	AUR62023728	trans	uncharacterized protein LOC110738669 [Chenopodium quinoa]
MSTRG.11610.1	AUR62023801	trans	thioredoxin-like 1-1, chloroplastic [Chenopodium quinoa]
MSTRG.11610.1	AUR62023965	trans	BTB/POZ domain-containing protein At3g44820-like [Chenopodium quinoa]
MSTRG.11610.1	AUR62024075	trans	uncharacterized protein LOC110699738 [Chenopodium quinoa]
MSTRG.11610.1	AUR62024093	trans	cinnamoyl-CoA reductase 2-like [Chenopodium quinoa]
MSTRG.11610.1	AUR62024106	trans	peptidyl-prolyl cis-trans isomerase FKBP18, chloroplastic-like isoform X2 [Chenopodium quinoa]
MSTRG.11610.1	AUR62024126	trans	small ribosomal subunit biogenesis GTPase RsgA 1, mitochondrial-like [Chenopodium quinoa]
MSTRG.11610.1	AUR62024127	trans	F-box/kelch-repeat protein At1g67480-like [Chenopodium quinoa]
MSTRG.11610.1	AUR62024148	trans	1,4-dihydroxy-2-naphthoyl-CoA synthase, peroxisomal-like [Chenopodium quinoa]
MSTRG.11610.1	AUR62024176	trans	serine/threonine protein phosphatase 2A 57 kDa regulatory subunit B&apos; theta isoform-like [Chenopodium quinoa]
MSTRG.11610.1	AUR62024230	trans	uncharacterized protein LOC110712600 [Chenopodium quinoa]
MSTRG.11610.1	AUR62024289	trans	uncharacterized protein LOC110712357 [Chenopodium quinoa]
MSTRG.11610.1	AUR62024302	trans	uncharacterized protein LOC110712360 [Chenopodium quinoa]
MSTRG.11610.1	AUR62024390	trans	receptor-like protein kinase HERK 1 [Chenopodium quinoa]
MSTRG.11610.1	AUR62024415	trans	isoflavone 2&apos;-hydroxylase-like [Chenopodium quinoa]
MSTRG.11610.1	AUR62024544	trans	uncharacterized protein LOC110686153 isoform X1 [Chenopodium quinoa]
MSTRG.11610.1	AUR62024648	trans	probable glutamyl endopeptidase, chloroplastic isoform X1 [Chenopodium quinoa]
MSTRG.11610.1	AUR62024655	trans	ribosomal RNA small subunit methyltransferase-like [Chenopodium quinoa]
MSTRG.11610.1	AUR62024873	trans	uncharacterized protein LOC110723137 [Chenopodium quinoa]
MSTRG.11610.1	AUR62024893	trans	UPF0481 protein At3g47200-like isoform X1 [Chenopodium quinoa]
MSTRG.11610.1	AUR62024915	trans	uncharacterized protein LOC110723181 [Chenopodium quinoa]
MSTRG.11610.1	AUR62024921	trans	expansin-A4-like [Chenopodium quinoa]
MSTRG.11610.1	AUR62024925	trans	expansin-A8-like [Chenopodium quinoa]
MSTRG.11610.1	AUR62025039	trans	exosome complex component RRP4 homolog [Chenopodium quinoa]
MSTRG.11610.1	AUR62025049	trans	6-phosphofructo-2-kinase/fructose-2,6-bisphosphatase-like [Chenopodium quinoa]
MSTRG.11610.1	AUR62025050	trans	LOW QUALITY PROTEIN: glutamate receptor 3.4-like [Chenopodium quinoa]
MSTRG.11610.1	AUR62025073	trans	transmembrane 9 superfamily member 12 [Chenopodium quinoa]
MSTRG.11610.1	AUR62025247	trans	uncharacterized protein LOC110715983 [Chenopodium quinoa]
MSTRG.11610.1	AUR62025283	trans	20 kDa chaperonin, chloroplastic-like [Chenopodium quinoa]
MSTRG.11610.1	AUR62025294	trans	photosystem I chlorophyll a/b-binding protein 6, chloroplastic-like [Chenopodium quinoa]
MSTRG.11610.1	AUR62025306	trans	uncharacterized protein LOC110715815 [Chenopodium quinoa]
MSTRG.11610.1	AUR62025368	trans	uncharacterized protein LOC110715913 [Chenopodium quinoa]
MSTRG.11610.1	AUR62025581	trans	glycine--tRNA ligase, chloroplastic/mitochondrial 2-like isoform X1 [Chenopodium quinoa]
MSTRG.11610.1	AUR62025659	trans	uncharacterized protein LOC110726746 [Chenopodium quinoa]
MSTRG.11610.1	AUR62025669	trans	uncharacterized protein LOC110726753 [Chenopodium quinoa]
MSTRG.11610.1	AUR62025686	trans	uncharacterized protein LOC110726774 [Chenopodium quinoa]
MSTRG.11610.1	AUR62025754	trans	probable pectate lyase 18 [Chenopodium quinoa]
MSTRG.11610.1	AUR62025783	trans	fructose-1,6-bisphosphatase, chloroplastic-like [Chenopodium quinoa]
MSTRG.11610.1	AUR62025812	trans	sulfoquinovosyl transferase SQD2-like [Chenopodium quinoa]
MSTRG.11610.1	AUR62025868	trans	lysine histidine transporter 1-like isoform X1 [Chenopodium quinoa]
MSTRG.11610.1	AUR62026153	trans	triacylglycerol lipase SDP1-like [Chenopodium quinoa]
MSTRG.11610.1	AUR62026209	trans	uncharacterized protein LOC110697974 [Chenopodium quinoa]
MSTRG.11610.1	AUR62026291	trans	glutathione S-transferase U17-like [Chenopodium quinoa]
MSTRG.11610.1	AUR62026323	trans	probable galacturonosyltransferase-like 8 [Chenopodium quinoa]
MSTRG.11610.1	AUR62026385	trans	uncharacterized protein LOC110713620 [Chenopodium quinoa]
MSTRG.11610.1	AUR62026530	trans	TORTIFOLIA1-like protein 4 [Chenopodium quinoa]
MSTRG.11610.1	AUR62026679	trans	uncharacterized protein LOC110735685 [Chenopodium quinoa]
MSTRG.11610.1	AUR62026808	trans	uncharacterized protein LOC110738335 [Chenopodium quinoa]
MSTRG.11610.1	AUR62026852	trans	uncharacterized protein LOC110738374 [Chenopodium quinoa]
MSTRG.11610.1	AUR62026965	trans	PREDICTED: probable histone H2B.1 isoform X1 [Beta vulgaris subsp. vulgaris]
MSTRG.11610.1	AUR62026998	trans	photosynthetic NDH subunit of subcomplex B 1, chloroplastic-like [Chenopodium quinoa]
MSTRG.11610.1	AUR62027075	trans	phosphoglycerate mutase-like protein 1 [Chenopodium quinoa]
MSTRG.11610.1	AUR62027086	trans	oligopeptide transporter 4-like [Chenopodium quinoa]
MSTRG.11610.1	AUR62027133	trans	probable flavin-containing monooxygenase 1 [Chenopodium quinoa]
MSTRG.11610.1	AUR62027186	trans	protein DETOXIFICATION 27-like [Chenopodium quinoa]
MSTRG.11610.1	AUR62027204	trans	homeobox-leucine zipper protein ATHB-16-like [Chenopodium quinoa]
MSTRG.11610.1	AUR62027280	trans	flavonoid 3&apos;-monooxygenase-like [Chenopodium quinoa]
MSTRG.11610.1	AUR62027281	trans	flavonoid 3&apos;-monooxygenase-like [Chenopodium quinoa]
MSTRG.11610.1	AUR62027384	trans	beta-xylosidase/alpha-L-arabinofuranosidase 2-like [Chenopodium quinoa]
MSTRG.11610.1	AUR62027498	trans	uncharacterized protein LOC110716891 isoform X1 [Chenopodium quinoa]
MSTRG.11610.1	AUR62027692	trans	uncharacterized protein LOC110691275 isoform X2 [Chenopodium quinoa]
MSTRG.11610.1	AUR62027741	trans	probable xyloglucan endotransglucosylase/hydrolase protein 23 [Chenopodium quinoa]
MSTRG.11610.1	AUR62027757	trans	uncharacterized protein LOC110706486 [Chenopodium quinoa]
MSTRG.11610.1	AUR62027788	trans	protein EXORDIUM-like [Chenopodium quinoa]
MSTRG.11610.1	AUR62027809	trans	thylakoid lumenal 29 kDa protein, chloroplastic-like [Chenopodium quinoa]
MSTRG.11610.1	AUR62027911	trans	40S ribosomal protein S23 [Chenopodium quinoa]
MSTRG.11610.1	AUR62028008	trans	root phototropism protein 2-like [Chenopodium quinoa]
MSTRG.11610.1	AUR62028107	trans	probable L-type lectin-domain containing receptor kinase S.7 [Chenopodium quinoa]
MSTRG.11610.1	AUR62028119	trans	protein RESPONSE TO LOW SULFUR 3-like [Chenopodium quinoa]
MSTRG.11610.1	AUR62028148	trans	uncharacterized protein LOC110692982 [Chenopodium quinoa]
MSTRG.11610.1	AUR62028203	trans	uncharacterized protein LOC110693041 [Chenopodium quinoa]
MSTRG.11610.1	AUR62028300	trans	photosystem I chlorophyll a/b-binding protein 6, chloroplastic-like [Chenopodium quinoa]
MSTRG.11610.1	AUR62028326	trans	coiled-coil domain-containing protein 12-like [Chenopodium quinoa]
MSTRG.11610.1	AUR62028386	trans	S-adenosylmethionine decarboxylase proenzyme-like [Chenopodium quinoa]
MSTRG.11610.1	AUR62028436	trans	ras-related protein Rab2BV [Chenopodium quinoa]
MSTRG.11610.1	AUR62028508	trans	secoisolariciresinol dehydrogenase-like [Chenopodium quinoa]
MSTRG.11610.1	AUR62028558	trans	zinc finger A20 and AN1 domain-containing stress-associated protein 3-like [Chenopodium quinoa]
MSTRG.11610.1	AUR62028579	trans	uncharacterized protein LOC110695779 [Chenopodium quinoa]
MSTRG.11610.1	AUR62028658	trans	serine carboxypeptidase-like 20 [Chenopodium quinoa]
MSTRG.11610.1	AUR62028718	trans	elongation factor TuA, chloroplastic-like [Chenopodium quinoa]
MSTRG.11610.1	AUR62028757	trans	LOW QUALITY PROTEIN: G-type lectin S-receptor-like serine/threonine-protein kinase At4g03230 [Chenopodium quinoa]
MSTRG.11610.1	AUR62028837	trans	uncharacterized protein LOC110690451 isoform X1 [Chenopodium quinoa]
MSTRG.11610.1	AUR62028862	trans	protein TIFY 9-like isoform X2 [Chenopodium quinoa]
MSTRG.11610.1	AUR62028940	trans	uncharacterized protein At1g04910-like [Chenopodium quinoa]
MSTRG.11610.1	AUR62029129	trans	protein CMSS1-like [Chenopodium quinoa]
MSTRG.11610.1	AUR62029228	trans	ruBisCO large subunit-binding protein subunit alpha-like [Chenopodium quinoa]
MSTRG.11610.1	AUR62029360	trans	probable E3 ubiquitin-protein ligase HERC3 isoform X1 [Chenopodium quinoa]
MSTRG.11610.1	AUR62029399	trans	pentatricopeptide repeat-containing protein At3g26630, chloroplastic-like [Chenopodium quinoa]
MSTRG.11610.1	AUR62029484	trans	alpha-mannosidase-like isoform X1 [Chenopodium quinoa]
MSTRG.11610.1	AUR62029486	trans	histidine kinase 1-like [Chenopodium quinoa]
MSTRG.11610.1	AUR62029550	trans	bidirectional sugar transporter N3-like [Chenopodium quinoa]
MSTRG.11610.1	AUR62029929	trans	uncharacterized protein LOC110702953 [Chenopodium quinoa]
MSTRG.11610.1	AUR62029986	trans	pentatricopeptide repeat-containing protein At3g06430, chloroplastic-like [Chenopodium quinoa]
MSTRG.11610.1	AUR62030031	trans	isoamylase 2, chloroplastic-like [Chenopodium quinoa]
MSTRG.11610.1	AUR62030055	trans	mediator of RNA polymerase II transcription subunit 33A-like isoform X1 [Chenopodium quinoa]
MSTRG.11610.1	AUR62030104	trans	basic 7S globulin-like [Chenopodium quinoa]
MSTRG.11610.1	AUR62030179	trans	peroxisomal (S)-2-hydroxy-acid oxidase GLO1-like isoform X2 [Chenopodium quinoa]
MSTRG.11610.1	AUR62030238	trans	uncharacterized protein ycf23-like [Chenopodium quinoa]
MSTRG.11610.1	AUR62030304	trans	dual specificity protein phosphatase 12-like [Chenopodium quinoa]
MSTRG.11610.1	AUR62030341	trans	uncharacterized protein LOC110710499 isoform X2 [Chenopodium quinoa]
MSTRG.11610.1	AUR62030408	trans	abscisic acid 8&apos;-hydroxylase 1-like [Chenopodium quinoa]
MSTRG.11610.1	AUR62030623	trans	expansin-A4-like [Chenopodium quinoa]
MSTRG.11610.1	AUR62030675	trans	uncharacterized protein LOC110704518 [Chenopodium quinoa]
MSTRG.11610.1	AUR62030838	trans	photosynthetic NDH subunit of subcomplex B 1, chloroplastic-like [Chenopodium quinoa]
MSTRG.11610.1	AUR62030915	trans	phosphoglycerate mutase-like protein 1 [Chenopodium quinoa]
MSTRG.11610.1	AUR62030948	trans	uncharacterized protein LOC110686627 [Chenopodium quinoa]
MSTRG.11610.1	AUR62030985	trans	U-box domain-containing protein 19-like [Chenopodium quinoa]
MSTRG.11610.1	AUR62031062	trans	general transcription factor 3C polypeptide 3-like [Chenopodium quinoa]
MSTRG.11610.1	AUR62031199	trans	uncharacterized protein LOC110730590 isoform X1 [Chenopodium quinoa]
MSTRG.11610.1	AUR62031220	trans	uncharacterized protein LOC110730603 [Chenopodium quinoa]
MSTRG.11610.1	AUR62031240	trans	probable phospholipase A2 homolog 1 [Chenopodium quinoa]
MSTRG.11610.1	AUR62031299	trans	beta-xylosidase/alpha-L-arabinofuranosidase 2-like [Chenopodium quinoa]
MSTRG.11610.1	AUR62031389	trans	sec-independent protein translocase protein TATB, chloroplastic-like [Chenopodium quinoa]
MSTRG.11610.1	AUR62031481	trans	probable inactive receptor kinase At4g23740 [Chenopodium quinoa]
MSTRG.11610.1	AUR62031562	trans	uncharacterized protein LOC110705585 [Chenopodium quinoa]
MSTRG.11610.1	AUR62031582	trans	deSI-like protein At4g17486 [Chenopodium quinoa]
MSTRG.11610.1	AUR62031595	trans	NADP-dependent glyceraldehyde-3-phosphate dehydrogenase [Chenopodium quinoa]
MSTRG.11610.1	AUR62031747	trans	chloride channel protein CLC-b-like [Chenopodium quinoa]
MSTRG.11610.1	AUR62031872	trans	photosynthetic NDH subunit of subcomplex B 3, chloroplastic-like [Chenopodium quinoa]
MSTRG.11610.1	AUR62031976	trans	transcription factor bHLH87-like [Chenopodium quinoa]
MSTRG.11610.1	AUR62032008	trans	probable polyribonucleotide nucleotidyltransferase 1, chloroplastic [Chenopodium quinoa]
MSTRG.11610.1	AUR62032180	trans	uncharacterized protein LOC110698369 [Chenopodium quinoa]
MSTRG.11610.1	AUR62032272	trans	probable histone H2A variant 3 [Chenopodium quinoa]
MSTRG.11610.1	AUR62032336	trans	myosin-binding protein 3-like [Chenopodium quinoa]
MSTRG.11610.1	AUR62032380	trans	RNA polymerase sigma factor sigA-like isoform X1 [Chenopodium quinoa]
MSTRG.11610.1	AUR62032389	trans	uncharacterized protein LOC110712192 isoform X2 [Chenopodium quinoa]
MSTRG.11610.1	AUR62032428	trans	probable folate-biopterin transporter 2 [Chenopodium quinoa]
MSTRG.11610.1	AUR62032468	trans	protein FAR1-RELATED SEQUENCE 11-like isoform X1 [Chenopodium quinoa]
MSTRG.11610.1	AUR62032652	trans	DNA-directed RNA polymerase V subunit 1-like [Chenopodium quinoa]
MSTRG.11610.1	AUR62032664	trans	probable pectate lyase 8 [Chenopodium quinoa]
MSTRG.11610.1	AUR62032713	trans	cycloeucalenol cycloisomerase-like [Chenopodium quinoa]
MSTRG.11610.1	AUR62032784	trans	ribonuclease 1-like [Chenopodium quinoa]
MSTRG.11610.1	AUR62032860	trans	uncharacterized protein At5g01610-like [Chenopodium quinoa]
MSTRG.11610.1	AUR62032903	trans	uncharacterized protein LOC110716395 [Chenopodium quinoa]
MSTRG.11610.1	AUR62033126	trans	cyanidin 3-O-glucoside 5-O-glucosyltransferase (acyl-glucose)-like [Chenopodium quinoa]
MSTRG.11610.1	AUR62033258	trans	subtilisin-like protease SBT2.5 [Chenopodium quinoa]
MSTRG.11610.1	AUR62033645	trans	protein NETWORKED 1A-like [Chenopodium quinoa]
MSTRG.11610.1	AUR62033697	trans	E3 ubiquitin-protein ligase SP1-like [Chenopodium quinoa]
MSTRG.11610.1	AUR62033900	trans	tubulin beta chain-like [Chenopodium quinoa]
MSTRG.11610.1	AUR62033914	trans	gibberellin-regulated protein 1-like [Chenopodium quinoa]
MSTRG.11610.1	AUR62033926	trans	lycopene epsilon cyclase, chloroplastic-like [Chenopodium quinoa]
MSTRG.11610.1	AUR62033982	trans	uncharacterized protein LOC110713007 isoform X1 [Chenopodium quinoa]
MSTRG.11610.1	AUR62034008	trans	ER membrane protein complex subunit 2-like [Chenopodium quinoa]
MSTRG.11610.1	AUR62034053	trans	uncharacterized protein LOC110692140 [Chenopodium quinoa]
MSTRG.11610.1	AUR62034355	trans	acetyl-CoA carboxylase 1-like [Chenopodium quinoa]
MSTRG.11610.1	AUR62034418	trans	aquaporin NIP2-1-like [Chenopodium quinoa]
MSTRG.11610.1	AUR62034432	trans	shaggy-related protein kinase alpha-like [Chenopodium quinoa]
MSTRG.11610.1	AUR62034533	trans	beta-galactosidase 3-like [Chenopodium quinoa]
MSTRG.11610.1	AUR62034550	trans	cysteine protease RD19A-like [Chenopodium quinoa]
MSTRG.11610.1	AUR62034594	trans	oleoyl-acyl carrier protein thioesterase 2, chloroplastic-like [Chenopodium quinoa]
MSTRG.11610.1	AUR62034644	trans	monothiol glutaredoxin-S1-like [Chenopodium quinoa]
MSTRG.11610.1	AUR62034678	trans	kinesin-like protein NACK1 [Chenopodium quinoa]
MSTRG.11610.1	AUR62034692	trans	VAN3-binding protein-like [Chenopodium quinoa]
MSTRG.11610.1	AUR62034740	trans	uncharacterized protein LOC110684845 [Chenopodium quinoa]
MSTRG.11610.1	AUR62034815	trans	bidirectional sugar transporter N3-like [Chenopodium quinoa]
MSTRG.11610.1	AUR62034822	trans	glutamate-1-semialdehyde 2,1-aminomutase, chloroplastic-like [Chenopodium quinoa]
MSTRG.11610.1	AUR62034957	trans	amino acid permease 6-like [Chenopodium quinoa]
MSTRG.11610.1	AUR62035062	trans	40S ribosomal protein S20-2 [Chenopodium quinoa]
MSTRG.11610.1	AUR62035116	trans	jasmonate-induced protein homolog [Chenopodium quinoa]
MSTRG.11610.1	AUR62035159	trans	PREDICTED: LOW QUALITY PROTEIN: uncharacterized protein LOC107027526 [Solanum pennellii]
MSTRG.11610.1	AUR62035212	trans	50S ribosomal protein L15, chloroplastic-like [Chenopodium quinoa]
MSTRG.11610.1	AUR62035240	trans	alpha-xylosidase 1-like [Chenopodium quinoa]
MSTRG.11610.1	AUR62035304	trans	probable pectate lyase 8 [Chenopodium quinoa]
MSTRG.11610.1	AUR62035439	trans	auxin response factor 5-like [Chenopodium quinoa]
MSTRG.11610.1	AUR62035505	trans	peptidyl-prolyl cis-trans isomerase, chloroplastic-like isoform X2 [Chenopodium quinoa]
MSTRG.11610.1	AUR62035506	trans	serine/threonine-protein kinase DDB_G0283821-like [Chenopodium quinoa]
MSTRG.11610.1	AUR62035556	trans	protein phosphatase 2C 57-like isoform X1 [Chenopodium quinoa]
MSTRG.11610.1	AUR62035618	trans	uncharacterized protein LOC110738900 [Chenopodium quinoa]
MSTRG.11610.1	AUR62035644	trans	fructose-bisphosphate aldolase 5, cytosolic [Chenopodium quinoa]
MSTRG.11610.1	AUR62035752	trans	uncharacterized protein LOC110688728 isoform X2 [Chenopodium quinoa]
MSTRG.11610.1	AUR62035771	trans	uncharacterized protein LOC110688754 [Chenopodium quinoa]
MSTRG.11610.1	AUR62035774	trans	50S ribosomal protein 6, chloroplastic-like [Chenopodium quinoa]
MSTRG.11610.1	AUR62035865	trans	probable N-acetyl-gamma-glutamyl-phosphate reductase, chloroplastic [Chenopodium quinoa]
MSTRG.11610.1	AUR62035952	trans	photosynthetic NDH subunit of lumenal location 1, chloroplastic-like [Chenopodium quinoa]
MSTRG.11610.1	AUR62036023	trans	ribosome-recycling factor, chloroplastic [Chenopodium quinoa]
MSTRG.11610.1	AUR62036074	trans	fasciclin-like arabinogalactan protein 9 [Chenopodium quinoa]
MSTRG.11610.1	AUR62036120	trans	ABC transporter I family member 17-like [Chenopodium quinoa]
MSTRG.11610.1	AUR62036139	trans	PREDICTED: histone H3.2 [Musa acuminata subsp. malaccensis]
MSTRG.11610.1	AUR62036211	trans	transcription factor RF2b-like [Chenopodium quinoa]
MSTRG.11610.1	AUR62036244	trans	enoyl-[acyl-carrier-protein] reductase, mitochondrial-like [Chenopodium quinoa]
MSTRG.11610.1	AUR62036557	trans	uncharacterized protein LOC110715055 [Chenopodium quinoa]
MSTRG.11610.1	AUR62036675	trans	histone H2A, sperm-like [Chenopodium quinoa]
MSTRG.11610.1	AUR62036701	trans	hypothetical protein SOVF_111720 [Spinacia oleracea]
MSTRG.11610.1	AUR62036763	trans	thioredoxin-like 4, chloroplastic [Chenopodium quinoa]
MSTRG.11610.1	AUR62036848	trans	catalase-like [Chenopodium quinoa]
MSTRG.11610.1	AUR62036860	trans	1,4-alpha-glucan-branching enzyme 1, chloroplastic/amyloplastic-like [Chenopodium quinoa]
MSTRG.11610.1	AUR62036905	trans	alcohol dehydrogenase-like 7 [Chenopodium quinoa]
MSTRG.11610.1	AUR62037024	trans	signal recognition particle 54 kDa protein, chloroplastic-like [Chenopodium quinoa]
MSTRG.11610.1	AUR62037153	trans	glucose-1-phosphate adenylyltransferase small subunit, chloroplastic/amyloplastic [Chenopodium quinoa]
MSTRG.11610.1	AUR62037220	trans	U-box domain-containing protein 44-like [Chenopodium quinoa]
MSTRG.11610.1	AUR62037244	trans	uncharacterized protein LOC110716588 [Chenopodium quinoa]
MSTRG.11610.1	AUR62037361	trans	expansin-B3-like [Chenopodium quinoa]
MSTRG.11610.1	AUR62037623	trans	proline--tRNA ligase, chloroplastic/mitochondrial-like [Chenopodium quinoa]
MSTRG.11610.1	AUR62037703	trans	pentatricopeptide repeat-containing protein At5g08305-like [Chenopodium quinoa]
MSTRG.11610.1	AUR62037830	trans	probable alpha-mannosidase At5g13980 [Chenopodium quinoa]
MSTRG.11610.1	AUR62038047	trans	bifunctional nuclease 1-like isoform X1 [Chenopodium quinoa]
MSTRG.11610.1	AUR62038057	trans	stem-specific protein TSJT1-like [Chenopodium quinoa]
MSTRG.11610.1	AUR62038131	trans	beta-galactosidase 1-like [Chenopodium quinoa]
MSTRG.11610.1	AUR62038153	trans	glyoxylate/succinic semialdehyde reductase 2, chloroplastic-like [Chenopodium quinoa]
MSTRG.11610.1	AUR62038302	trans	protein TIC 100-like [Chenopodium quinoa]
MSTRG.11610.1	AUR62038343	trans	hypothetical protein BVRB_9g211520 [Beta vulgaris subsp. vulgaris]
MSTRG.11610.1	AUR62038450	trans	cationic amino acid transporter 4, vacuolar-like [Chenopodium quinoa]
MSTRG.11610.1	AUR62038922	trans	uncharacterized protein LOC110739532 [Chenopodium quinoa]
MSTRG.11610.1	AUR62038995	trans	uncharacterized protein LOC110685967 isoform X1 [Chenopodium quinoa]
MSTRG.11610.1	AUR62039047	trans	DNA repair protein XRCC2 homolog isoform X3 [Chenopodium quinoa]
MSTRG.11610.1	AUR62039068	trans	methylthioribose kinase-like isoform X1 [Chenopodium quinoa]
MSTRG.11610.1	AUR62039092	trans	60S ribosomal protein L9-like [Chenopodium quinoa]
MSTRG.11610.1	AUR62039127	trans	probable ADP,ATP carrier protein At5g56450 [Chenopodium quinoa]
MSTRG.11610.1	AUR62039132	trans	uncharacterized protein LOC110728386 [Chenopodium quinoa]
MSTRG.11610.1	AUR62039200	trans	probable serine/threonine-protein kinase DDB_G0282963 [Chenopodium quinoa]
MSTRG.11610.1	AUR62039238	trans	flagellar radial spoke protein 5-like isoform X2 [Chenopodium quinoa]
MSTRG.11610.1	AUR62039264	trans	calmodulin-like [Chenopodium quinoa]
MSTRG.11610.1	AUR62039291	trans	mitochondrial import inner membrane translocase subunit PAM16 like 2-like isoform X2 [Chenopodium quinoa]
MSTRG.11610.1	AUR62039448	trans	transcription factor KUA1-like [Chenopodium quinoa]
MSTRG.11610.1	AUR62039560	trans	ABC transporter G family member 7-like [Chenopodium quinoa]
MSTRG.11610.1	AUR62039573	trans	cytochrome P450 72A15-like [Chenopodium quinoa]
MSTRG.11610.1	AUR62039603	trans	dolichol-phosphate mannosyltransferase subunit 1 [Chenopodium quinoa]
MSTRG.11610.1	AUR62039625	trans	beta-galactosidase 8-like [Chenopodium quinoa]
MSTRG.11610.1	AUR62039632	trans	ribonuclease E/G-like protein, chloroplastic [Chenopodium quinoa]
MSTRG.11610.1	AUR62039671	trans	probable galacturonosyltransferase 11 [Chenopodium quinoa]
MSTRG.11610.1	AUR62039739	trans	protein CHUP1, chloroplastic-like [Chenopodium quinoa]
MSTRG.11610.1	AUR62039825	trans	ABC transporter B family member 19-like [Chenopodium quinoa]
MSTRG.11610.1	AUR62039844	trans	magnesium-chelatase subunit ChlD, chloroplastic [Manihot esculenta]
MSTRG.11610.1	AUR62039890	trans	protein PLASTID TRANSCRIPTIONALLY ACTIVE 14-like isoform X1 [Chenopodium quinoa]
MSTRG.11610.1	AUR62039962	trans	small heat shock protein, chloroplastic-like [Chenopodium quinoa]
MSTRG.11610.1	AUR62039993	trans	pathogenesis-related protein PRB1-3-like [Chenopodium quinoa]
MSTRG.11610.1	AUR62039995	trans	FGGY carbohydrate kinase domain-containing protein-like [Chenopodium quinoa]
MSTRG.11610.1	AUR62040100	trans	inactive protein kinase SELMODRAFT_444075-like [Chenopodium quinoa]
MSTRG.11610.1	AUR62040362	trans	uncharacterized protein LOC110734714 [Chenopodium quinoa]
MSTRG.11610.1	AUR62040363	trans	probable E3 ubiquitin-protein ligase LOG2 [Chenopodium quinoa]
MSTRG.11610.1	AUR62040449	trans	probable aquaporin PIP2-5 [Chenopodium quinoa]
MSTRG.11610.1	AUR62040456	trans	RNA polymerase sigma factor sigF, chloroplastic-like isoform X1 [Chenopodium quinoa]
MSTRG.11610.1	AUR62040588	trans	uncharacterized protein LOC110704255 isoform X1 [Chenopodium quinoa]
MSTRG.11610.1	AUR62040689	trans	delta-1-pyrroline-5-carboxylate synthase isoform X2 [Chenopodium quinoa]
MSTRG.11610.1	AUR62040835	trans	haloacid dehalogenase-like hydrolase domain-containing protein 3 [Chenopodium quinoa]
MSTRG.11610.1	AUR62040899	trans	lysine--tRNA ligase, chloroplastic/mitochondrial-like isoform X1 [Chenopodium quinoa]
MSTRG.11610.1	AUR62041007	trans	protein ALUMINUM SENSITIVE 3 [Chenopodium quinoa]
MSTRG.11610.1	AUR62041032	trans	divinyl chlorophyllide a 8-vinyl-reductase, chloroplastic-like [Chenopodium quinoa]
MSTRG.11610.1	AUR62041122	trans	ATP phosphoribosyltransferase 1, chloroplastic-like [Chenopodium quinoa]
MSTRG.11610.1	AUR62041197	trans	lipase-like isoform X1 [Chenopodium quinoa]
MSTRG.11610.1	AUR62041348	trans	uncharacterized protein At5g02240-like [Chenopodium quinoa]
MSTRG.11610.1	AUR62041370	trans	PREDICTED: probable histone H2B.1 isoform X1 [Beta vulgaris subsp. vulgaris]
MSTRG.11610.1	AUR62041396	trans	bifunctional TENA-E protein-like [Chenopodium quinoa]
MSTRG.11610.1	AUR62041583	trans	serine/threonine protein phosphatase 2A 57 kDa regulatory subunit B&apos; beta isoform-like [Chenopodium quinoa]
MSTRG.11610.1	AUR62041641	trans	peroxisomal and mitochondrial division factor 2-like [Chenopodium quinoa]
MSTRG.11610.1	AUR62041647	trans	short-chain dehydrogenase TIC 32, chloroplastic-like [Chenopodium quinoa]
MSTRG.11610.1	AUR62041770	trans	GPN-loop GTPase 1-like isoform X1 [Chenopodium quinoa]
MSTRG.11610.1	AUR62041821	trans	uncharacterized protein LOC110716158 [Chenopodium quinoa]
MSTRG.11610.1	AUR62041904	trans	tubulin beta chain-like [Chenopodium quinoa]
MSTRG.11610.1	AUR62042003	trans	probable aquaporin PIP2-5 [Chenopodium quinoa]
MSTRG.11610.1	AUR62042063	trans	uncharacterized protein LOC110709920 [Chenopodium quinoa]
MSTRG.11610.1	AUR62042074	trans	peptidyl-prolyl cis-trans isomerase FKBP17-2, chloroplastic-like [Chenopodium quinoa]
MSTRG.11610.1	AUR62042160	trans	maf-like protein DDB_G0281937 isoform X1 [Chenopodium quinoa]
MSTRG.11610.1	AUR62042256	trans	transmembrane emp24 domain-containing protein p24delta3-like [Chenopodium quinoa]
MSTRG.11610.1	AUR62042347	trans	--
MSTRG.11610.1	AUR62042495	trans	uncharacterized protein LOC110734756 [Chenopodium quinoa]
MSTRG.11610.1	AUR62042536	trans	chlorophyll a-b binding protein 7, chloroplastic-like isoform X2 [Chenopodium quinoa]
MSTRG.11610.1	AUR62043004	trans	CBBY-like protein isoform X2 [Chenopodium quinoa]
MSTRG.11610.1	AUR62043005	trans	hypothetical protein DCAR_007856 [Daucus carota subsp. sativus]
MSTRG.11610.1	AUR62043049	trans	vacuolar-processing enzyme-like [Chenopodium quinoa]
MSTRG.11610.1	AUR62043056	trans	protease Do-like 1, chloroplastic [Chenopodium quinoa]
MSTRG.11610.1	AUR62043188	trans	uncharacterized protein LOC110735355 [Chenopodium quinoa]
MSTRG.11610.1	AUR62043215	trans	peptidyl-prolyl cis-trans isomerase, chloroplastic isoform X2 [Chenopodium quinoa]
MSTRG.11610.1	AUR62043386	trans	ATP-dependent zinc metalloprotease FTSH, chloroplastic-like [Chenopodium quinoa]
MSTRG.11610.1	AUR62043426	trans	phosphatidylinositol 4-phosphate 5-kinase 9-like [Chenopodium quinoa]
MSTRG.11610.1	AUR62043580	trans	PREDICTED: histone H3.2 [Musa acuminata subsp. malaccensis]
MSTRG.11610.1	AUR62043666	trans	glycerate dehydrogenase HPR, peroxisomal-like [Chenopodium quinoa]
MSTRG.11610.1	AUR62043746	trans	very-long-chain (3R)-3-hydroxyacyl-CoA dehydratase PASTICCINO 2-like [Chenopodium quinoa]
MSTRG.11610.1	AUR62043843	trans	uncharacterized protein LOC110683228 [Chenopodium quinoa]
MSTRG.11610.1	AUR62043879	trans	uncharacterized protein LOC110693798 [Chenopodium quinoa]
MSTRG.11610.1	AUR62043881	trans	isoflavone 3&apos;-hydroxylase-like [Chenopodium quinoa]
MSTRG.11610.1	AUR62044426	trans	phosphatidylinositol 4-phosphate 5-kinase 9-like [Chenopodium quinoa]
MSTRG.11610.1	AUR62044470	trans	protein NLP9-like [Chenopodium quinoa]
MSTRG.11610.1	Chenopodium_quinoa_newGene_13570	trans	protein GAST1-like [Chenopodium quinoa]
MSTRG.11610.1	Chenopodium_quinoa_newGene_13814	trans	--
MSTRG.11610.1	Chenopodium_quinoa_newGene_14483	trans	--
MSTRG.11610.1	Chenopodium_quinoa_newGene_14664	trans	defensin-like protein [Chenopodium quinoa]
MSTRG.11610.1	Chenopodium_quinoa_newGene_161	trans	PREDICTED: uncharacterized protein LOC8278993 [Ricinus communis]
MSTRG.11610.1	Chenopodium_quinoa_newGene_18404	trans	uncharacterized protein LOC110689136 isoform X3 [Chenopodium quinoa]
MSTRG.11610.1	Chenopodium_quinoa_newGene_19584	trans	protein RESPONSE TO LOW SULFUR 1-like [Spinacia oleracea]
MSTRG.11610.1	Chenopodium_quinoa_newGene_19622	trans	hypothetical protein SOVF_162230 [Spinacia oleracea]
MSTRG.11610.1	Chenopodium_quinoa_newGene_1979	trans	--
MSTRG.11610.1	Chenopodium_quinoa_newGene_21631	trans	uncharacterized protein LOC110722687 [Chenopodium quinoa]
MSTRG.11610.1	Chenopodium_quinoa_newGene_21646	trans	LOW QUALITY PROTEIN: transcription factor MafB-like [Chenopodium quinoa]
MSTRG.11610.1	Chenopodium_quinoa_newGene_22394	trans	ribosomal protein S3 (chloroplast) [Chenopodium quinoa]
MSTRG.11610.1	Chenopodium_quinoa_newGene_22772	trans	uncharacterized protein LOC110693527 [Chenopodium quinoa]
MSTRG.11610.1	Chenopodium_quinoa_newGene_23200	trans	uncharacterized protein LOC110709003 [Chenopodium quinoa]
MSTRG.11610.1	Chenopodium_quinoa_newGene_24050	trans	transcriptional regulatory protein AlgP-like isoform X2 [Chenopodium quinoa]
MSTRG.11610.1	Chenopodium_quinoa_newGene_25353	trans	defensin-like protein [Chenopodium quinoa]
MSTRG.11610.1	Chenopodium_quinoa_newGene_25980	trans	uncharacterized protein LOC110724136 [Chenopodium quinoa]
MSTRG.11610.1	Chenopodium_quinoa_newGene_26315	trans	LOW QUALITY PROTEIN: golgin candidate 2-like [Chenopodium quinoa]
MSTRG.11610.1	Chenopodium_quinoa_newGene_26929	trans	putative yippee-like protein Os10g0369500 [Chenopodium quinoa]
MSTRG.11610.1	Chenopodium_quinoa_newGene_27046	trans	flavonol synthase/flavanone 3-hydroxylase-like [Chenopodium quinoa]
MSTRG.11610.1	Chenopodium_quinoa_newGene_28467	trans	NADH dehydrogenase [ubiquinone] 1 alpha subcomplex subunit 1 [Chenopodium quinoa]
MSTRG.11610.1	Chenopodium_quinoa_newGene_30508	trans	protein RSI-1-like [Chenopodium quinoa]
MSTRG.11610.1	Chenopodium_quinoa_newGene_30544	trans	--
MSTRG.11610.1	Chenopodium_quinoa_newGene_3245	trans	importin beta-like SAD2 [Chenopodium quinoa]
MSTRG.11610.1	Chenopodium_quinoa_newGene_449	trans	uncharacterized protein LOC110714497 [Chenopodium quinoa]
MSTRG.11610.1	Chenopodium_quinoa_newGene_4807	trans	uncharacterized protein LOC110724843 [Chenopodium quinoa]
MSTRG.11610.1	Chenopodium_quinoa_newGene_5229	trans	uncharacterized protein LOC110704958 [Chenopodium quinoa]
MSTRG.11610.1	Chenopodium_quinoa_newGene_5268	trans	uncharacterized protein LOC110728175 [Chenopodium quinoa]
MSTRG.11610.1	Chenopodium_quinoa_newGene_5415	trans	uncharacterized protein LOC110685824 isoform X1 [Chenopodium quinoa]
MSTRG.11610.1	Chenopodium_quinoa_newGene_6096	trans	protein RSI-1-like [Chenopodium quinoa]
MSTRG.11610.1	Chenopodium_quinoa_newGene_6770	trans	--
MSTRG.11610.1	Chenopodium_quinoa_newGene_6930	trans	uncharacterized protein At5g01610-like [Chenopodium quinoa]
MSTRG.11610.1	Chenopodium_quinoa_newGene_6932	trans	uncharacterized protein LOC110684317 [Chenopodium quinoa]
MSTRG.11610.1	Chenopodium_quinoa_newGene_8616	trans	--
MSTRG.11610.1	Chenopodium_quinoa_newGene_9011	trans	uncharacterized protein LOC110696196 [Chenopodium quinoa]
MSTRG.11610.1	Chenopodium_quinoa_newGene_9077	trans	BTB/POZ domain-containing protein At3g19850-like [Chenopodium quinoa]
MSTRG.11610.1	Chenopodium_quinoa_newGene_9168	trans	uncharacterized protein LOC110690532 [Chenopodium quinoa]
MSTRG.11610.1	Chenopodium_quinoa_newGene_9309	trans	uncharacterized protein LOC110709003 [Chenopodium quinoa]
MSTRG.11610.1	Chenopodium_quinoa_newGene_9403	trans	--
MSTRG.53750.2	AUR62002620	trans	PTI1-like tyrosine-protein kinase 1 isoform X1 [Chenopodium quinoa]
MSTRG.53750.2	AUR62003682	trans	probable glycosyltransferase At5g03795 [Chenopodium quinoa]
MSTRG.53750.2	AUR62004318	trans	bifunctional protein FolD 4, chloroplastic-like isoform X2 [Chenopodium quinoa]
MSTRG.53750.2	AUR62004376	trans	uncharacterized protein LOC110713954 [Chenopodium quinoa]
MSTRG.53750.2	AUR62004607	trans	protein NRT1/ PTR FAMILY 5.10-like isoform X1 [Chenopodium quinoa]
MSTRG.53750.2	AUR62004900	trans	ankyrin-3-like [Chenopodium quinoa]
MSTRG.53750.2	AUR62008198	trans	phosphoenolpyruvate/phosphate translocator 1, chloroplastic-like [Chenopodium quinoa]
MSTRG.53750.2	AUR62009251	trans	ankyrin repeat-containing protein BDA1-like [Chenopodium quinoa]
MSTRG.53750.2	AUR62010131	trans	hypothetical protein SOVF_126270 [Spinacia oleracea]
MSTRG.53750.2	AUR62010681	trans	uncharacterized protein LOC110719529 [Chenopodium quinoa]
MSTRG.53750.2	AUR62010814	trans	high mobility group B protein 13-like isoform X2 [Chenopodium quinoa]
MSTRG.53750.2	AUR62010894	trans	cytochrome B5-like protein isoform X2 [Chenopodium quinoa]
MSTRG.53750.2	AUR62011013	trans	leucine-rich repeat extensin-like protein 3 [Chenopodium quinoa]
MSTRG.53750.2	AUR62012195	trans	PREDICTED: probable leucine-rich repeat receptor-like protein kinase At5g49770 isoform X5 [Beta vulgaris subsp. vulgaris]
MSTRG.53750.2	AUR62012630	trans	cysteine-rich receptor-like protein kinase 5 isoform X1 [Chenopodium quinoa]
MSTRG.53750.2	AUR62013988	trans	protein RICE SALT SENSITIVE 3-like [Chenopodium quinoa]
MSTRG.53750.2	AUR62014340	trans	long chain acyl-CoA synthetase 9, chloroplastic-like [Chenopodium quinoa]
MSTRG.53750.2	AUR62014654	trans	WD repeat-containing protein 55-like [Chenopodium quinoa]
MSTRG.53750.2	AUR62015599	trans	myosin-2-like [Chenopodium quinoa]
MSTRG.53750.2	AUR62015928	trans	hypothetical protein SOVF_082830 [Spinacia oleracea]
MSTRG.53750.2	AUR62017159	trans	kinesin-like protein KIN-14F [Chenopodium quinoa]
MSTRG.53750.2	AUR62017862	trans	pentatricopeptide repeat-containing protein At1g30610, chloroplastic-like isoform X2 [Chenopodium quinoa]
MSTRG.53750.2	AUR62017948	trans	ribonuclease P protein subunit p25-like protein [Chenopodium quinoa]
MSTRG.53750.2	AUR62020113	trans	general transcription factor IIE subunit 2-like [Chenopodium quinoa]
MSTRG.53750.2	AUR62020710	trans	methyl-CpG-binding domain-containing protein 2-like [Chenopodium quinoa]
MSTRG.53750.2	AUR62021527	trans	heavy metal-associated isoprenylated plant protein 35-like [Chenopodium quinoa]
MSTRG.53750.2	AUR62021757	trans	protein NUCLEAR FUSION DEFECTIVE 4-like [Chenopodium quinoa]
MSTRG.53750.2	AUR62026853	trans	aspartyl protease AED3-like [Chenopodium quinoa]
MSTRG.53750.2	AUR62027184	trans	GLABRA2 expression modulator-like [Chenopodium quinoa]
MSTRG.53750.2	AUR62027299	trans	SH3 domain-containing protein 2-like isoform X1 [Chenopodium quinoa]
MSTRG.53750.2	AUR62027441	trans	zinc finger BED domain-containing protein RICESLEEPER 4-like [Chenopodium quinoa]
MSTRG.53750.2	AUR62028599	trans	tRNA (guanine-N(7)-)-methyltransferase non-catalytic subunit wdr4-like [Chenopodium quinoa]
MSTRG.53750.2	AUR62029378	trans	uncharacterized protein LOC110693268 [Chenopodium quinoa]
MSTRG.53750.2	AUR62030709	trans	NADPH-dependent aldo-keto reductase, chloroplastic-like isoform X1 [Chenopodium quinoa]
MSTRG.53750.2	AUR62030734	trans	serine/threonine-protein kinase RIPK-like [Chenopodium quinoa]
MSTRG.53750.2	AUR62030895	trans	uncharacterized protein At4g19900-like [Chenopodium quinoa]
MSTRG.53750.2	AUR62032859	trans	uncharacterized protein LOC110706392 isoform X2 [Chenopodium quinoa]
MSTRG.53750.2	AUR62033646	trans	protein tesmin/TSO1-like CXC 2 isoform X1 [Chenopodium quinoa]
MSTRG.53750.2	AUR62037203	trans	F-box protein SKIP5-like [Chenopodium quinoa]
MSTRG.53750.2	AUR62037894	trans	PREDICTED: probable 3-deoxy-D-manno-octulosonic acid transferase, mitochondrial isoform X2 [Vitis vinifera]
MSTRG.53750.2	AUR62038246	trans	small RNA degrading nuclease 1-like [Chenopodium quinoa]
MSTRG.53750.2	AUR62038821	trans	cell division control protein 45 homolog [Chenopodium quinoa]
MSTRG.53750.2	AUR62039361	trans	uncharacterized protein LOC110715315 [Chenopodium quinoa]
MSTRG.53750.2	AUR62039694	trans	ethylene-responsive transcription factor TINY-like [Chenopodium quinoa]
MSTRG.53750.2	AUR62040254	trans	BTB/POZ domain-containing protein NPY4-like [Chenopodium quinoa]
MSTRG.53750.2	AUR62041872	trans	dihydroorotase, mitochondrial-like [Chenopodium quinoa]
MSTRG.53750.2	AUR62042024	trans	uncharacterized protein LOC110738257 [Chenopodium quinoa]
MSTRG.53750.2	AUR62043152	trans	DEAD-box ATP-dependent RNA helicase 57-like [Chenopodium quinoa]
MSTRG.53750.2	Chenopodium_quinoa_newGene_15286	trans	protein ALP1-like [Chenopodium quinoa]
MSTRG.53750.2	Chenopodium_quinoa_newGene_5647	trans	--
MSTRG.29609.4	AUR62000009	trans	probable membrane metalloprotease ARASP2, chloroplastic [Chenopodium quinoa]
MSTRG.29609.4	AUR62000086	trans	PREDICTED: histone H3.2 [Musa acuminata subsp. malaccensis]
MSTRG.29609.4	AUR62000088	trans	transcription factor bHLH130-like [Chenopodium quinoa]
MSTRG.29609.4	AUR62000091	trans	oxygen-evolving enhancer protein 1, chloroplastic [Chenopodium quinoa]
MSTRG.29609.4	AUR62000132	trans	photosystem II 5 kDa protein, chloroplastic-like [Chenopodium quinoa]
MSTRG.29609.4	AUR62000148	trans	beta-amylase 1, chloroplastic-like [Chenopodium quinoa]
MSTRG.29609.4	AUR62000162	trans	uncharacterized protein LOC110736262 [Chenopodium quinoa]
MSTRG.29609.4	AUR62000174	trans	protein CHROMATIN REMODELING 5-like isoform X2 [Chenopodium quinoa]
MSTRG.29609.4	AUR62000194	trans	uncharacterized protein LOC110736303 [Chenopodium quinoa]
MSTRG.29609.4	AUR62000202	trans	endoglucanase 8-like [Chenopodium quinoa]
MSTRG.29609.4	AUR62000260	trans	acetolactate synthase small subunit 1, chloroplastic-like [Chenopodium quinoa]
MSTRG.29609.4	AUR62000476	trans	aspartic proteinase-like [Chenopodium quinoa]
MSTRG.29609.4	AUR62000511	trans	rust resistance kinase Lr10-like [Chenopodium quinoa]
MSTRG.29609.4	AUR62000551	trans	alternative NAD(P)H-ubiquinone oxidoreductase C1, chloroplastic/mitochondrial-like [Chenopodium quinoa]
MSTRG.29609.4	AUR62000568	trans	uncharacterized protein LOC110736671 [Chenopodium quinoa]
MSTRG.29609.4	AUR62000655	trans	U-box domain-containing protein 9-like [Chenopodium quinoa]
MSTRG.29609.4	AUR62000674	trans	universal stress protein A-like protein [Chenopodium quinoa]
MSTRG.29609.4	AUR62000701	trans	ABC transporter F family member 5-like [Chenopodium quinoa]
MSTRG.29609.4	AUR62000724	trans	probable protein phosphatase 2C 73 [Chenopodium quinoa]
MSTRG.29609.4	AUR62000814	trans	probable linoleate 9S-lipoxygenase 5 [Chenopodium quinoa]
MSTRG.29609.4	AUR62001003	trans	auxin-induced protein 22B-like [Chenopodium quinoa]
MSTRG.29609.4	AUR62001057	trans	uncharacterized protein LOC110708379 [Chenopodium quinoa]
MSTRG.29609.4	AUR62001155	trans	UV-B-induced protein At3g17800, chloroplastic-like [Chenopodium quinoa]
MSTRG.29609.4	AUR62001211	trans	ferredoxin-thioredoxin reductase catalytic chain, chloroplastic [Chenopodium quinoa]
MSTRG.29609.4	AUR62001232	trans	protein SIEVE ELEMENT OCCLUSION B-like [Chenopodium quinoa]
MSTRG.29609.4	AUR62001254	trans	probable pectate lyase 18 [Chenopodium quinoa]
MSTRG.29609.4	AUR62001287	trans	nucleoside diphosphate kinase 2, chloroplastic-like [Chenopodium quinoa]
MSTRG.29609.4	AUR62001304	trans	uncharacterized protein LOC110687923 [Chenopodium quinoa]
MSTRG.29609.4	AUR62001425	trans	GDSL esterase/lipase 4-like [Chenopodium quinoa]
MSTRG.29609.4	AUR62001427	trans	GDSL esterase/lipase 2-like [Chenopodium quinoa]
MSTRG.29609.4	AUR62001434	trans	auxin-responsive protein SAUR41-like [Chenopodium quinoa]
MSTRG.29609.4	AUR62001435	trans	dnaJ homolog subfamily B member 6-like isoform X1 [Chenopodium quinoa]
MSTRG.29609.4	AUR62001501	trans	phospholipid:diacylglycerol acyltransferase 1-like isoform X1 [Chenopodium quinoa]
MSTRG.29609.4	AUR62001622	trans	potassium transporter 7-like isoform X2 [Chenopodium quinoa]
MSTRG.29609.4	AUR62001648	trans	vacuolar cation/proton exchanger 3-like isoform X2 [Chenopodium quinoa]
MSTRG.29609.4	AUR62001672	trans	uncharacterized protein LOC110688289 [Chenopodium quinoa]
MSTRG.29609.4	AUR62001769	trans	telomere repeat-binding protein 2-like [Chenopodium quinoa]
MSTRG.29609.4	AUR62001776	trans	expansin-A6-like [Chenopodium quinoa]
MSTRG.29609.4	AUR62001828	trans	histone H2A-like [Chenopodium quinoa]
MSTRG.29609.4	AUR62001926	trans	zeaxanthin epoxidase, chloroplastic-like isoform X2 [Chenopodium quinoa]
MSTRG.29609.4	AUR62001956	trans	CDPK-related kinase 5-like [Chenopodium quinoa]
MSTRG.29609.4	AUR62002007	trans	BTB/POZ domain-containing protein DOT3-like [Chenopodium quinoa]
MSTRG.29609.4	AUR62002070	trans	bark storage protein A-like [Chenopodium quinoa]
MSTRG.29609.4	AUR62002085	trans	uncharacterized protein LOC110718133 [Chenopodium quinoa]
MSTRG.29609.4	AUR62002146	trans	probable methyltransferase PMT3 [Chenopodium quinoa]
MSTRG.29609.4	AUR62002162	trans	kinesin-like protein KIN-10A [Chenopodium quinoa]
MSTRG.29609.4	AUR62002369	trans	peptidyl-prolyl cis-trans isomerase FKBP16-3, chloroplastic-like [Chenopodium quinoa]
MSTRG.29609.4	AUR62002387	trans	thioredoxin-like 1-1, chloroplastic [Chenopodium quinoa]
MSTRG.29609.4	AUR62002432	trans	BTB/POZ and TAZ domain-containing protein 3-like [Chenopodium quinoa]
MSTRG.29609.4	AUR62002438	trans	peptidyl-prolyl cis-trans isomerase-like [Chenopodium quinoa]
MSTRG.29609.4	AUR62002496	trans	RAP domain-containing protein, chloroplastic-like [Chenopodium quinoa]
MSTRG.29609.4	AUR62002534	trans	1,4-dihydroxy-2-naphthoyl-CoA thioesterase 1-like [Chenopodium quinoa]
MSTRG.29609.4	AUR62002555	trans	probable GTP diphosphokinase CRSH, chloroplastic [Chenopodium quinoa]
MSTRG.29609.4	AUR62002564	trans	pentatricopeptide repeat-containing protein At3g06430, chloroplastic-like [Chenopodium quinoa]
MSTRG.29609.4	AUR62002580	trans	polygalacturonase At1g48100-like [Chenopodium quinoa]
MSTRG.29609.4	AUR62002592	trans	putative disease resistance protein RGA3 [Chenopodium quinoa]
MSTRG.29609.4	AUR62002604	trans	CMP-sialic acid transporter 3-like [Chenopodium quinoa]
MSTRG.29609.4	AUR62002650	trans	uncharacterized protein LOC110699271 [Chenopodium quinoa]
MSTRG.29609.4	AUR62002782	trans	photosynthetic NDH subunit of subcomplex B 5, chloroplastic-like [Chenopodium quinoa]
MSTRG.29609.4	AUR62002930	trans	uncharacterized protein At1g26090, chloroplastic-like isoform X1 [Chenopodium quinoa]
MSTRG.29609.4	AUR62003032	trans	serine/threonine-protein kinase RIO1-like isoform X1 [Chenopodium quinoa]
MSTRG.29609.4	AUR62003057	trans	uncharacterized protein LOC110721391 [Chenopodium quinoa]
MSTRG.29609.4	AUR62003078	trans	PI-PLC X domain-containing protein At5g67130-like [Chenopodium quinoa]
MSTRG.29609.4	AUR62003092	trans	ras GTPase-activating protein-binding protein 1-like isoform X1 [Chenopodium quinoa]
MSTRG.29609.4	AUR62003120	trans	alpha-1,4 glucan phosphorylase L-2 isozyme, chloroplastic/amyloplastic-like isoform X2 [Chenopodium quinoa]
MSTRG.29609.4	AUR62003141	trans	tubulin alpha-1 chain [Chenopodium quinoa]
MSTRG.29609.4	AUR62003205	trans	uncharacterized protein LOC110723038 [Chenopodium quinoa]
MSTRG.29609.4	AUR62003300	trans	alkane hydroxylase MAH1-like [Chenopodium quinoa]
MSTRG.29609.4	AUR62003336	trans	ubiquitin-conjugating enzyme E2-17 kDa-like [Chenopodium quinoa]
MSTRG.29609.4	AUR62003345	trans	L-ascorbate peroxidase 5, peroxisomal-like [Chenopodium quinoa]
MSTRG.29609.4	AUR62003352	trans	alpha-mannosidase-like isoform X1 [Chenopodium quinoa]
MSTRG.29609.4	AUR62003362	trans	LOW QUALITY PROTEIN: ferredoxin--NADP reductase, chloroplastic-like [Chenopodium quinoa]
MSTRG.29609.4	AUR62003366	trans	calcium-dependent protein kinase 28-like isoform X1 [Chenopodium quinoa]
MSTRG.29609.4	AUR62003414	trans	pentatricopeptide repeat-containing protein At5g14080-like [Chenopodium quinoa]
MSTRG.29609.4	AUR62003498	trans	30S ribosomal protein S21, chloroplastic-like [Chenopodium quinoa]
MSTRG.29609.4	AUR62003517	trans	ribonucleoside-diphosphate reductase small chain-like [Chenopodium quinoa]
MSTRG.29609.4	AUR62003557	trans	phytochrome A-like [Chenopodium quinoa]
MSTRG.29609.4	AUR62003634	trans	ribonucleoside-diphosphate reductase large subunit-like [Chenopodium quinoa]
MSTRG.29609.4	AUR62003665	trans	protein NETWORKED 2D-like [Chenopodium quinoa]
MSTRG.29609.4	AUR62003733	trans	protein PIN-LIKES 7-like [Chenopodium quinoa]
MSTRG.29609.4	AUR62003838	trans	L-ascorbate oxidase homolog [Chenopodium quinoa]
MSTRG.29609.4	AUR62003961	trans	upstream activation factor subunit UAF30-like [Chenopodium quinoa]
MSTRG.29609.4	AUR62003967	trans	subtilisin-like protease SBT1.7 [Chenopodium quinoa]
MSTRG.29609.4	AUR62004021	trans	heptahelical transmembrane protein 4-like [Chenopodium quinoa]
MSTRG.29609.4	AUR62004056	trans	ADP-ribosylation factor-like protein 2 [Chenopodium quinoa]
MSTRG.29609.4	AUR62004108	trans	60S ribosomal protein L18a-like [Chenopodium quinoa]
MSTRG.29609.4	AUR62004273	trans	uracil phosphoribosyltransferase-like [Chenopodium quinoa]
MSTRG.29609.4	AUR62004315	trans	LOW QUALITY PROTEIN: (+)-neomenthol dehydrogenase-like [Chenopodium quinoa]
MSTRG.29609.4	AUR62004340	trans	AT-hook motif nuclear-localized protein 9-like [Chenopodium quinoa]
MSTRG.29609.4	AUR62004367	trans	probable aquaporin PIP1-4 [Chenopodium quinoa]
MSTRG.29609.4	AUR62004418	trans	reticulon-like protein B4 [Chenopodium quinoa]
MSTRG.29609.4	AUR62004439	trans	protein CURVATURE THYLAKOID 1A, chloroplastic-like [Chenopodium quinoa]
MSTRG.29609.4	AUR62004542	trans	CDPK-related kinase 3-like [Chenopodium quinoa]
MSTRG.29609.4	AUR62004545	trans	transcription factor bHLH14-like [Chenopodium quinoa]
MSTRG.29609.4	AUR62004550	trans	CBL-interacting serine/threonine-protein kinase 9-like [Chenopodium quinoa]
MSTRG.29609.4	AUR62004572	trans	SUPPRESSOR OF GAMMA RESPONSE 1-like [Chenopodium quinoa]
MSTRG.29609.4	AUR62004580	trans	uncharacterized protein LOC110714476 isoform X1 [Chenopodium quinoa]
MSTRG.29609.4	AUR62004598	trans	uncharacterized protein LOC110714606 [Chenopodium quinoa]
MSTRG.29609.4	AUR62004604	trans	patellin-3-like [Chenopodium quinoa]
MSTRG.29609.4	AUR62004618	trans	chaperone protein dnaJ 8, chloroplastic-like [Chenopodium quinoa]
MSTRG.29609.4	AUR62004644	trans	50S ribosomal protein L21, chloroplastic-like [Chenopodium quinoa]
MSTRG.29609.4	AUR62004651	trans	uncharacterized protein LOC110713886 [Chenopodium quinoa]
MSTRG.29609.4	AUR62004710	trans	uncharacterized protein LOC110714486 [Chenopodium quinoa]
MSTRG.29609.4	AUR62004717	trans	flavonol synthase/flavanone 3-hydroxylase-like [Chenopodium quinoa]
MSTRG.29609.4	AUR62004807	trans	ribosome-recycling factor, chloroplastic-like [Chenopodium quinoa]
MSTRG.29609.4	AUR62004949	trans	pentatricopeptide repeat-containing protein At3g18970-like [Chenopodium quinoa]
MSTRG.29609.4	AUR62004954	trans	auxin-induced protein 22D-like [Chenopodium quinoa]
MSTRG.29609.4	AUR62005129	trans	probable RNA helicase SDE3 [Chenopodium quinoa]
MSTRG.29609.4	AUR62005175	trans	psbP domain-containing protein 7, chloroplastic-like [Chenopodium quinoa]
MSTRG.29609.4	AUR62005232	trans	glycine-rich domain-containing protein 1-like [Chenopodium quinoa]
MSTRG.29609.4	AUR62005240	trans	probable protein phosphatase 2C 73 [Chenopodium quinoa]
MSTRG.29609.4	AUR62005252	trans	ABC transporter F family member 5-like [Chenopodium quinoa]
MSTRG.29609.4	AUR62005316	trans	uncharacterized protein LOC110708059 [Chenopodium quinoa]
MSTRG.29609.4	AUR62005324	trans	uncharacterized protein LOC110708169 [Chenopodium quinoa]
MSTRG.29609.4	AUR62005397	trans	polygalacturonase At1g48100 [Chenopodium quinoa]
MSTRG.29609.4	AUR62005416	trans	F-box/kelch-repeat protein At1g23390-like [Chenopodium quinoa]
MSTRG.29609.4	AUR62005455	trans	uncharacterized protein LOC110709299 [Chenopodium quinoa]
MSTRG.29609.4	AUR62005500	trans	uncharacterized protein LOC110709651 isoform X2 [Chenopodium quinoa]
MSTRG.29609.4	AUR62005557	trans	serine/threonine protein phosphatase 2A 57 kDa regulatory subunit B&apos; theta isoform-like [Chenopodium quinoa]
MSTRG.29609.4	AUR62005603	trans	small ribosomal subunit biogenesis GTPase RsgA 1, mitochondrial-like [Chenopodium quinoa]
MSTRG.29609.4	AUR62005624	trans	probable methyltransferase At1g27930 [Chenopodium quinoa]
MSTRG.29609.4	AUR62005690	trans	uncharacterized protein At2g33490-like [Chenopodium quinoa]
MSTRG.29609.4	AUR62005729	trans	alpha-amylase 3, chloroplastic-like [Chenopodium quinoa]
MSTRG.29609.4	AUR62005795	trans	ribonuclease 1-like [Chenopodium quinoa]
MSTRG.29609.4	AUR62005833	trans	fructose-bisphosphate aldolase-lysine N-methyltransferase, chloroplastic-like [Chenopodium quinoa]
MSTRG.29609.4	AUR62005847	trans	protein MET1, chloroplastic-like [Chenopodium quinoa]
MSTRG.29609.4	AUR62005868	trans	uncharacterized protein At5g01610-like [Chenopodium quinoa]
MSTRG.29609.4	AUR62005946	trans	hypothetical protein SOVF_142850 [Spinacia oleracea]
MSTRG.29609.4	AUR62005967	trans	bifunctional aspartokinase/homoserine dehydrogenase 2, chloroplastic-like [Chenopodium quinoa]
MSTRG.29609.4	AUR62005989	trans	bZIP transcription factor 11-like [Chenopodium quinoa]
MSTRG.29609.4	AUR62006005	trans	ribosome-binding factor PSRP1, chloroplastic [Chenopodium quinoa]
MSTRG.29609.4	AUR62006025	trans	syntaxin-related protein KNOLLE-like [Chenopodium quinoa]
MSTRG.29609.4	AUR62006065	trans	thylakoid lumenal 17.4 kDa protein, chloroplastic-like [Chenopodium quinoa]
MSTRG.29609.4	AUR62006088	trans	uncharacterized protein LOC110728617 [Chenopodium quinoa]
MSTRG.29609.4	AUR62006175	trans	cell division protein FtsZ homolog 2-1, chloroplastic-like [Chenopodium quinoa]
MSTRG.29609.4	AUR62006196	trans	signal recognition particle 54 kDa protein, chloroplastic-like [Chenopodium quinoa]
MSTRG.29609.4	AUR62006273	trans	probable aspartyl protease At4g16563 [Chenopodium quinoa]
MSTRG.29609.4	AUR62006288	trans	uncharacterized protein LOC110730431 [Chenopodium quinoa]
MSTRG.29609.4	AUR62006337	trans	uncharacterized protein LOC110730783 [Chenopodium quinoa]
MSTRG.29609.4	AUR62006385	trans	non-specific lipid-transfer protein-like [Chenopodium quinoa]
MSTRG.29609.4	AUR62006389	trans	RING-H2 finger protein ATL74-like [Chenopodium quinoa]
MSTRG.29609.4	AUR62006418	trans	chromatin assembly factor 1 subunit A-B-like [Chenopodium quinoa]
MSTRG.29609.4	AUR62006450	trans	KH domain-containing protein At3g08620-like isoform X2 [Chenopodium quinoa]
MSTRG.29609.4	AUR62006544	trans	uncharacterized protein LOC110700977 [Chenopodium quinoa]
MSTRG.29609.4	AUR62006608	trans	acetolactate synthase small subunit 1, chloroplastic-like [Chenopodium quinoa]
MSTRG.29609.4	AUR62006620	trans	omega-hydroxypalmitate O-feruloyl transferase-like [Chenopodium quinoa]
MSTRG.29609.4	AUR62006658	trans	probable tyrosine-protein phosphatase At1g05000 [Chenopodium quinoa]
MSTRG.29609.4	AUR62006706	trans	wall-associated receptor kinase-like 1 [Chenopodium quinoa]
MSTRG.29609.4	AUR62006770	trans	DUF724 domain-containing protein 6-like [Chenopodium quinoa]
MSTRG.29609.4	AUR62006773	trans	psbP domain-containing protein 1, chloroplastic-like [Chenopodium quinoa]
MSTRG.29609.4	AUR62006877	trans	amino acid permease 4-like [Chenopodium quinoa]
MSTRG.29609.4	AUR62006886	trans	aspartic proteinase Asp1-like [Chenopodium quinoa]
MSTRG.29609.4	AUR62006915	trans	diacylglycerol kinase 2-like [Chenopodium quinoa]
MSTRG.29609.4	AUR62006983	trans	probable inactive ATP-dependent zinc metalloprotease FTSHI 5, chloroplastic [Chenopodium quinoa]
MSTRG.29609.4	AUR62007063	trans	beta-carotene isomerase D27, chloroplastic-like [Chenopodium quinoa]
MSTRG.29609.4	AUR62007114	trans	transcription factor MYBS3-like [Chenopodium quinoa]
MSTRG.29609.4	AUR62007184	trans	tRNA (guanine-N(7)-)-methyltransferase-like [Chenopodium quinoa]
MSTRG.29609.4	AUR62007188	trans	chlorophyll a-b binding protein CP29.1, chloroplastic-like [Chenopodium quinoa]
MSTRG.29609.4	AUR62007194	trans	phosphatidylinositol 4-phosphate 5-kinase 6-like [Chenopodium quinoa]
MSTRG.29609.4	AUR62007208	trans	ATP synthase subunit delta&apos;, mitochondrial-like [Chenopodium quinoa]
MSTRG.29609.4	AUR62007234	trans	double-stranded RNA-binding protein 6-like [Chenopodium quinoa]
MSTRG.29609.4	AUR62007348	trans	lysine-specific demethylase JMJ706-like [Chenopodium quinoa]
MSTRG.29609.4	AUR62007435	trans	phytochrome-interacting ankyrin-repeat protein 2-like [Chenopodium quinoa]
MSTRG.29609.4	AUR62007471	trans	thylakoid lumenal protein TL20.3, chloroplastic-like [Chenopodium quinoa]
MSTRG.29609.4	AUR62007474	trans	acid beta-fructofuranosidase 2, vacuolar-like [Chenopodium quinoa]
MSTRG.29609.4	AUR62007518	trans	asparagine--tRNA ligase, chloroplastic/mitochondrial-like isoform X2 [Chenopodium quinoa]
MSTRG.29609.4	AUR62007529	trans	heptahelical transmembrane protein 4-like [Chenopodium quinoa]
MSTRG.29609.4	AUR62007563	trans	random slug protein 5-like [Chenopodium quinoa]
MSTRG.29609.4	AUR62007719	trans	NAD kinase 2, chloroplastic-like isoform X1 [Chenopodium quinoa]
MSTRG.29609.4	AUR62007757	trans	riboflavin synthase-like [Chenopodium quinoa]
MSTRG.29609.4	AUR62007817	trans	scopoletin glucosyltransferase-like [Chenopodium quinoa]
MSTRG.29609.4	AUR62007876	trans	cytosolic sulfotransferase 12-like [Chenopodium quinoa]
MSTRG.29609.4	AUR62007878	trans	ACT domain-containing protein ACR4-like [Chenopodium quinoa]
MSTRG.29609.4	AUR62007939	trans	alpha-1,4 glucan phosphorylase L-2 isozyme, chloroplastic/amyloplastic-like isoform X1 [Chenopodium quinoa]
MSTRG.29609.4	AUR62007978	trans	branched-chain amino acid aminotransferase 2, chloroplastic-like [Chenopodium quinoa]
MSTRG.29609.4	AUR62007994	trans	uncharacterized protein LOC110686190 [Chenopodium quinoa]
MSTRG.29609.4	AUR62008020	trans	calcium uniporter protein 2, mitochondrial-like [Chenopodium quinoa]
MSTRG.29609.4	AUR62008136	trans	elongation factor TuA, chloroplastic-like [Chenopodium quinoa]
MSTRG.29609.4	AUR62008209	trans	probable inactive poly [ADP-ribose] polymerase SRO5 [Chenopodium quinoa]
MSTRG.29609.4	AUR62008327	trans	histone H1.1-like [Chenopodium quinoa]
MSTRG.29609.4	AUR62008337	trans	PREDICTED: protein NUCLEAR FUSION DEFECTIVE 4-like [Beta vulgaris subsp. vulgaris]
MSTRG.29609.4	AUR62008422	trans	malate dehydrogenase, chloroplastic-like [Chenopodium quinoa]
MSTRG.29609.4	AUR62008446	trans	18.1 kDa class I heat shock protein-like [Chenopodium quinoa]
MSTRG.29609.4	AUR62008494	trans	50S ribosomal protein L17, chloroplastic [Chenopodium quinoa]
MSTRG.29609.4	AUR62008537	trans	replication protein A 70 kDa DNA-binding subunit B-like [Chenopodium quinoa]
MSTRG.29609.4	AUR62008691	trans	pectinesterase-like [Chenopodium quinoa]
MSTRG.29609.4	AUR62008799	trans	uncharacterized protein LOC110728020 [Chenopodium quinoa]
MSTRG.29609.4	AUR62008886	trans	alcohol dehydrogenase 1-like [Chenopodium quinoa]
MSTRG.29609.4	AUR62009032	trans	uncharacterized protein LOC110728240 [Chenopodium quinoa]
MSTRG.29609.4	AUR62009069	trans	probable E3 ubiquitin-protein ligase RHG1A [Chenopodium quinoa]
MSTRG.29609.4	AUR62009078	trans	uncharacterized protein LOC110705373 [Chenopodium quinoa]
MSTRG.29609.4	AUR62009088	trans	NAD(P)H-quinone oxidoreductase subunit U, chloroplastic-like [Chenopodium quinoa]
MSTRG.29609.4	AUR62009124	trans	protein IQ-DOMAIN 1-like [Chenopodium quinoa]
MSTRG.29609.4	AUR62009149	trans	putative GATA transcription factor 22 [Chenopodium quinoa]
MSTRG.29609.4	AUR62009202	trans	hybrid signal transduction histidine kinase B-like isoform X2 [Chenopodium quinoa]
MSTRG.29609.4	AUR62009300	trans	protein NRT1/ PTR FAMILY 1.1-like [Chenopodium quinoa]
MSTRG.29609.4	AUR62009353	trans	BURP domain protein RD22-like [Chenopodium quinoa]
MSTRG.29609.4	AUR62009366	trans	chorismate mutase 2-like [Chenopodium quinoa]
MSTRG.29609.4	AUR62009398	trans	DNA topoisomerase 2-like [Chenopodium quinoa]
MSTRG.29609.4	AUR62009440	trans	zinc finger protein CONSTANS-LIKE 2-like isoform X1 [Chenopodium quinoa]
MSTRG.29609.4	AUR62009532	trans	magnesium protoporphyrin IX methyltransferase, chloroplastic-like [Chenopodium quinoa]
MSTRG.29609.4	AUR62009557	trans	telomere repeat-binding protein 2-like [Chenopodium quinoa]
MSTRG.29609.4	AUR62009564	trans	expansin-A6-like [Chenopodium quinoa]
MSTRG.29609.4	AUR62009615	trans	histone H2A-like [Chenopodium quinoa]
MSTRG.29609.4	AUR62009631	trans	monofunctional riboflavin biosynthesis protein RIBA 3, chloroplastic-like isoform X2 [Chenopodium quinoa]
MSTRG.29609.4	AUR62009653	trans	kinesin-like protein KIN-5D [Chenopodium quinoa]
MSTRG.29609.4	AUR62009791	trans	hypothetical protein SOVF_120170 isoform B [Spinacia oleracea]
MSTRG.29609.4	AUR62009819	trans	beta-galactosidase 1-like [Chenopodium quinoa]
MSTRG.29609.4	AUR62009880	trans	uncharacterized protein At2g37660, chloroplastic-like isoform X1 [Chenopodium quinoa]
MSTRG.29609.4	AUR62009932	trans	auxin-responsive protein SAUR41-like [Chenopodium quinoa]
MSTRG.29609.4	AUR62009933	trans	uncharacterized protein LOC110719101 [Chenopodium quinoa]
MSTRG.29609.4	AUR62009961	trans	alanine--tRNA ligase, chloroplastic/mitochondrial-like isoform X1 [Chenopodium quinoa]
MSTRG.29609.4	AUR62009996	trans	(RS)-norcoclaurine 6-O-methyltransferase-like [Chenopodium quinoa]
MSTRG.29609.4	AUR62010000	trans	serine/threonine-protein kinase STY46-like [Chenopodium quinoa]
MSTRG.29609.4	AUR62010082	trans	eukaryotic translation initiation factor 4B3-like [Chenopodium quinoa]
MSTRG.29609.4	AUR62010087	trans	berberine bridge enzyme-like 13 [Chenopodium quinoa]
MSTRG.29609.4	AUR62010091	trans	proline-rich protein 4-like [Chenopodium quinoa]
MSTRG.29609.4	AUR62010096	trans	U3 small nucleolar ribonucleoprotein protein MPP10-like [Chenopodium quinoa]
MSTRG.29609.4	AUR62010098	trans	triosephosphate isomerase, chloroplastic-like [Chenopodium quinoa]
MSTRG.29609.4	AUR62010119	trans	receptor protein kinase TMK1-like [Chenopodium quinoa]
MSTRG.29609.4	AUR62010135	trans	ubiquinol oxidase, mitochondrial-like [Chenopodium quinoa]
MSTRG.29609.4	AUR62010158	trans	phospho-2-dehydro-3-deoxyheptonate aldolase 2, chloroplastic-like [Chenopodium quinoa]
MSTRG.29609.4	AUR62010216	trans	transcription termination factor MTERF6, chloroplastic/mitochondrial-like [Chenopodium quinoa]
MSTRG.29609.4	AUR62010219	trans	phototropin-2-like [Chenopodium quinoa]
MSTRG.29609.4	AUR62010256	trans	phenylalanine--tRNA ligase, chloroplastic/mitochondrial-like [Chenopodium quinoa]
MSTRG.29609.4	AUR62010266	trans	low-temperature-induced cysteine proteinase-like [Chenopodium quinoa]
MSTRG.29609.4	AUR62010281	trans	stress enhanced protein 1, chloroplastic-like [Chenopodium quinoa]
MSTRG.29609.4	AUR62010374	trans	NADP-dependent D-sorbitol-6-phosphate dehydrogenase-like [Chenopodium quinoa]
MSTRG.29609.4	AUR62010384	trans	epimerase family protein SDR39U1 homolog, chloroplastic-like [Chenopodium quinoa]
MSTRG.29609.4	AUR62010449	trans	pyruvate decarboxylase 2 [Chenopodium quinoa]
MSTRG.29609.4	AUR62010523	trans	AT-hook motif nuclear-localized protein 1-like [Chenopodium quinoa]
MSTRG.29609.4	AUR62010540	trans	probable aminotransferase ACS10 [Chenopodium quinoa]
MSTRG.29609.4	AUR62010559	trans	PGR5-like protein 1B, chloroplastic [Chenopodium quinoa]
MSTRG.29609.4	AUR62010607	trans	uncharacterized protein LOC110719464 [Chenopodium quinoa]
MSTRG.29609.4	AUR62010613	trans	probable LRR receptor-like serine/threonine-protein kinase At1g63430 isoform X1 [Chenopodium quinoa]
MSTRG.29609.4	AUR62010630	trans	bifunctional UDP-glucose 4-epimerase and UDP-xylose 4-epimerase 1-like [Chenopodium quinoa]
MSTRG.29609.4	AUR62010631	trans	heat stress transcription factor B-2b-like [Chenopodium quinoa]
MSTRG.29609.4	AUR62010695	trans	cytochrome P450 86A22-like [Chenopodium quinoa]
MSTRG.29609.4	AUR62010743	trans	uncharacterized protein LOC110719578 [Chenopodium quinoa]
MSTRG.29609.4	AUR62010778	trans	GDT1-like protein 1, chloroplastic isoform X1 [Chenopodium quinoa]
MSTRG.29609.4	AUR62010809	trans	paramyosin-like [Chenopodium quinoa]
MSTRG.29609.4	AUR62010833	trans	endoglucanase 6-like [Chenopodium quinoa]
MSTRG.29609.4	AUR62010872	trans	delta-latroinsectotoxin-Lt1a-like [Chenopodium quinoa]
MSTRG.29609.4	AUR62010915	trans	senescence/dehydration-associated protein At4g35985, chloroplastic-like [Chenopodium quinoa]
MSTRG.29609.4	AUR62010941	trans	uncharacterized protein LOC110707738 isoform X1 [Chenopodium quinoa]
MSTRG.29609.4	AUR62010988	trans	polyol transporter 5-like [Chenopodium quinoa]
MSTRG.29609.4	AUR62011020	trans	fe-S cluster assembly factor HCF101, chloroplastic-like [Chenopodium quinoa]
MSTRG.29609.4	AUR62011129	trans	uncharacterized protein LOC110707941 [Chenopodium quinoa]
MSTRG.29609.4	AUR62011130	trans	uncharacterized protein LOC110707942 [Chenopodium quinoa]
MSTRG.29609.4	AUR62011137	trans	phospholipase D alpha 1-like [Chenopodium quinoa]
MSTRG.29609.4	AUR62011145	trans	PREDICTED: probable histone H2B.1 isoform X1 [Beta vulgaris subsp. vulgaris]
MSTRG.29609.4	AUR62011167	trans	uncharacterized protein LOC110707978 isoform X2 [Chenopodium quinoa]
MSTRG.29609.4	AUR62011233	trans	protein NUCLEAR FUSION DEFECTIVE 4-like [Chenopodium quinoa]
MSTRG.29609.4	AUR62011300	trans	uncharacterized protein LOC110698444 isoform X1 [Chenopodium quinoa]
MSTRG.29609.4	AUR62011307	trans	transcription factor HBI1-like [Chenopodium quinoa]
MSTRG.29609.4	AUR62011326	trans	BTB/POZ domain-containing protein At3g05675-like [Chenopodium quinoa]
MSTRG.29609.4	AUR62011361	trans	cytochrome c biogenesis protein CCS1, chloroplastic-like isoform X1 [Chenopodium quinoa]
MSTRG.29609.4	AUR62011378	trans	plastid division protein PDV2-like [Chenopodium quinoa]
MSTRG.29609.4	AUR62011387	trans	long chain acyl-CoA synthetase 2-like [Chenopodium quinoa]
MSTRG.29609.4	AUR62011432	trans	chloride channel protein CLC-e-like [Chenopodium quinoa]
MSTRG.29609.4	AUR62011510	trans	uncharacterized protein LOC110698641 isoform X1 [Chenopodium quinoa]
MSTRG.29609.4	AUR62011513	trans	PTI1-like tyrosine-protein kinase At3g15890 [Chenopodium quinoa]
MSTRG.29609.4	AUR62011553	trans	PREDICTED: uncharacterized protein At1g15400 [Beta vulgaris subsp. vulgaris]
MSTRG.29609.4	AUR62011571	trans	acyl-protein thioesterase 2-like [Chenopodium quinoa]
MSTRG.29609.4	AUR62011746	trans	60S ribosomal protein L27a-3-like [Chenopodium quinoa]
MSTRG.29609.4	AUR62011775	trans	probable WRKY transcription factor 23 [Cajanus cajan]
MSTRG.29609.4	AUR62011779	trans	pentatricopeptide repeat-containing protein At2g31400, chloroplastic-like [Chenopodium quinoa]
MSTRG.29609.4	AUR62011781	trans	peptidyl-prolyl cis-trans isomerase CYP21-4-like isoform X1 [Chenopodium quinoa]
MSTRG.29609.4	AUR62011782	trans	zinc transporter 6, chloroplastic-like [Chenopodium quinoa]
MSTRG.29609.4	AUR62011815	trans	ribosomal RNA small subunit methyltransferase-like [Chenopodium quinoa]
MSTRG.29609.4	AUR62011907	trans	transcription factor bHLH3-like [Chenopodium quinoa]
MSTRG.29609.4	AUR62011948	trans	transcription factor UNE12-like [Chenopodium quinoa]
MSTRG.29609.4	AUR62011962	trans	2-methyl-6-phytyl-1,4-hydroquinone methyltransferase, chloroplastic [Chenopodium quinoa]
MSTRG.29609.4	AUR62012005	trans	uncharacterized protein LOC110734481 [Chenopodium quinoa]
MSTRG.29609.4	AUR62012108	trans	telomere repeat-binding protein 3-like [Chenopodium quinoa]
MSTRG.29609.4	AUR62012132	trans	thylakoid lumenal 15 kDa protein 1, chloroplastic-like [Chenopodium quinoa]
MSTRG.29609.4	AUR62012146	trans	delta-1-pyrroline-5-carboxylate synthase-like isoform X3 [Chenopodium quinoa]
MSTRG.29609.4	AUR62012182	trans	probable L-type lectin-domain containing receptor kinase S.7 [Chenopodium quinoa]
MSTRG.29609.4	AUR62012229	trans	auxin transporter-like protein 2 [Chenopodium quinoa]
MSTRG.29609.4	AUR62012238	trans	cytochrome P450 90A1-like [Chenopodium quinoa]
MSTRG.29609.4	AUR62012254	trans	CTD nuclear envelope phosphatase 1 homolog [Chenopodium quinoa]
MSTRG.29609.4	AUR62012272	trans	myb protein-like [Chenopodium quinoa]
MSTRG.29609.4	AUR62012278	trans	UTP--glucose-1-phosphate uridylyltransferase 3, chloroplastic-like [Chenopodium quinoa]
MSTRG.29609.4	AUR62012328	trans	aminomethyltransferase, mitochondrial [Chenopodium quinoa]
MSTRG.29609.4	AUR62012335	trans	ribosome biogenesis protein NOP53-like [Chenopodium quinoa]
MSTRG.29609.4	AUR62012362	trans	uncharacterized protein LOC110733563 [Chenopodium quinoa]
MSTRG.29609.4	AUR62012383	trans	jasmonate-induced protein homolog [Chenopodium quinoa]
MSTRG.29609.4	AUR62012384	trans	jasmonate-induced protein homolog [Chenopodium quinoa]
MSTRG.29609.4	AUR62012420	trans	sucrose-phosphate synthase-like [Chenopodium quinoa]
MSTRG.29609.4	AUR62012438	trans	uncharacterized protein LOC110733632 [Chenopodium quinoa]
MSTRG.29609.4	AUR62012469	trans	NADP-dependent glyceraldehyde-3-phosphate dehydrogenase-like [Chenopodium quinoa]
MSTRG.29609.4	AUR62012580	trans	probable histone H2A.3 [Chenopodium quinoa]
MSTRG.29609.4	AUR62012665	trans	glucose-6-phosphate/phosphate translocator 2, chloroplastic-like [Chenopodium quinoa]
MSTRG.29609.4	AUR62012688	trans	UPF0051 protein ABCI8, chloroplastic-like [Chenopodium quinoa]
MSTRG.29609.4	AUR62012708	trans	peroxidase 42 [Chenopodium quinoa]
MSTRG.29609.4	AUR62012745	trans	leucine--tRNA ligase, chloroplastic/mitochondrial-like isoform X1 [Chenopodium quinoa]
MSTRG.29609.4	AUR62012806	trans	tonoplast dicarboxylate transporter-like [Chenopodium quinoa]
MSTRG.29609.4	AUR62012817	trans	heterogeneous nuclear ribonucleoprotein 1-like [Chenopodium quinoa]
MSTRG.29609.4	AUR62012881	trans	protein EXECUTER 1, chloroplastic-like [Chenopodium quinoa]
MSTRG.29609.4	AUR62012953	trans	alanine--tRNA ligase, chloroplastic/mitochondrial-like isoform X1 [Chenopodium quinoa]
MSTRG.29609.4	AUR62013025	trans	hypothetical protein SOVF_148430 [Spinacia oleracea]
MSTRG.29609.4	AUR62013028	trans	glycerate dehydrogenase HPR, peroxisomal [Chenopodium quinoa]
MSTRG.29609.4	AUR62013036	trans	ubiquitin-conjugating enzyme E2-17 kDa-like [Chenopodium quinoa]
MSTRG.29609.4	AUR62013048	trans	subtilisin-like protease SBT1.6 [Chenopodium quinoa]
MSTRG.29609.4	AUR62013107	trans	aquaporin-like [Chenopodium quinoa]
MSTRG.29609.4	AUR62013155	trans	phospho-2-dehydro-3-deoxyheptonate aldolase 2, chloroplastic-like [Chenopodium quinoa]
MSTRG.29609.4	AUR62013159	trans	2-carboxy-1,4-naphthoquinone phytyltransferase, chloroplastic-like isoform X1 [Chenopodium quinoa]
MSTRG.29609.4	AUR62013215	trans	phototropin-2-like [Chenopodium quinoa]
MSTRG.29609.4	AUR62013238	trans	phenylalanine--tRNA ligase, chloroplastic/mitochondrial-like [Chenopodium quinoa]
MSTRG.29609.4	AUR62013247	trans	low-temperature-induced cysteine proteinase-like [Chenopodium quinoa]
MSTRG.29609.4	AUR62013251	trans	cyclin-D3-1-like [Chenopodium quinoa]
MSTRG.29609.4	AUR62013344	trans	uncharacterized protein LOC110725627 [Chenopodium quinoa]
MSTRG.29609.4	AUR62013354	trans	peroxidase 25 [Chenopodium quinoa]
MSTRG.29609.4	AUR62013355	trans	carbonic anhydrase, chloroplastic [Chenopodium quinoa]
MSTRG.29609.4	AUR62013357	trans	uncharacterized protein LOC110725642 [Chenopodium quinoa]
MSTRG.29609.4	AUR62013520	trans	probable NAD(P)H dehydrogenase subunit CRR3, chloroplastic [Chenopodium quinoa]
MSTRG.29609.4	AUR62013573	trans	fructose-1,6-bisphosphatase, cytosolic [Chenopodium quinoa]
MSTRG.29609.4	AUR62013640	trans	LOW QUALITY PROTEIN: pentatricopeptide repeat-containing protein At2g45350, chloroplastic-like [Chenopodium quinoa]
MSTRG.29609.4	AUR62013789	trans	protein TRIGALACTOSYLDIACYLGLYCEROL 4, chloroplastic-like [Chenopodium quinoa]
MSTRG.29609.4	AUR62013835	trans	uncharacterized protein LOC110703657 [Chenopodium quinoa]
MSTRG.29609.4	AUR62013858	trans	glutathione S-transferase-like [Chenopodium quinoa]
MSTRG.29609.4	AUR62013947	trans	bidirectional sugar transporter SWEET2-like [Chenopodium quinoa]
MSTRG.29609.4	AUR62014021	trans	equilibrative nucleotide transporter 1-like [Chenopodium quinoa]
MSTRG.29609.4	AUR62014059	trans	polygalacturonase At1g48100-like [Chenopodium quinoa]
MSTRG.29609.4	AUR62014099	trans	photosynthetic NDH subunit of subcomplex B 5, chloroplastic-like [Chenopodium quinoa]
MSTRG.29609.4	AUR62014102	trans	putative zinc finger protein At1g68190 isoform X1 [Chenopodium quinoa]
MSTRG.29609.4	AUR62014176	trans	uncharacterized protein LOC110694411 isoform X1 [Chenopodium quinoa]
MSTRG.29609.4	AUR62014328	trans	F-box protein 7-like isoform X1 [Chenopodium quinoa]
MSTRG.29609.4	AUR62014331	trans	chlorophyllide a oxygenase, chloroplastic-like [Chenopodium quinoa]
MSTRG.29609.4	AUR62014405	trans	putative pentatricopeptide repeat-containing protein At5g52630 [Chenopodium quinoa]
MSTRG.29609.4	AUR62014464	trans	beta-galactosidase 3-like [Chenopodium quinoa]
MSTRG.29609.4	AUR62014473	trans	uncharacterized protein LOC110724763 [Chenopodium quinoa]
MSTRG.29609.4	AUR62014491	trans	bifunctional nuclease 1-like [Chenopodium quinoa]
MSTRG.29609.4	AUR62014499	trans	mannan endo-1,4-beta-mannosidase 7-like [Chenopodium quinoa]
MSTRG.29609.4	AUR62014691	trans	UDP-glycosyltransferase 86A1-like [Chenopodium quinoa]
MSTRG.29609.4	AUR62014717	trans	external alternative NAD(P)H-ubiquinone oxidoreductase B2, mitochondrial-like [Chenopodium quinoa]
MSTRG.29609.4	AUR62014814	trans	hypothetical protein BVRB_8g183260 [Beta vulgaris subsp. vulgaris]
MSTRG.29609.4	AUR62014995	trans	ribulose-1,5 bisphosphate carboxylase/oxygenase large subunit N-methyltransferase, chloroplastic-like [Chenopodium quinoa]
MSTRG.29609.4	AUR62015013	trans	hypothetical protein SOVF_162250 [Spinacia oleracea]
MSTRG.29609.4	AUR62015071	trans	thymidine kinase-like [Chenopodium quinoa]
MSTRG.29609.4	AUR62015097	trans	TBC1 domain family member 2A-like [Chenopodium quinoa]
MSTRG.29609.4	AUR62015174	trans	beta-amylase-like [Chenopodium quinoa]
MSTRG.29609.4	AUR62015216	trans	uncharacterized protein LOC110691994 isoform X1 [Chenopodium quinoa]
MSTRG.29609.4	AUR62015232	trans	photosystem II stability/assembly factor HCF136, chloroplastic-like [Chenopodium quinoa]
MSTRG.29609.4	AUR62015344	trans	thioredoxin-like 3-1, chloroplastic [Chenopodium quinoa]
MSTRG.29609.4	AUR62015433	trans	leucine-rich repeat receptor-like protein kinase TDR [Chenopodium quinoa]
MSTRG.29609.4	AUR62015499	trans	putative glycerol-3-phosphate transporter 1 [Chenopodium quinoa]
MSTRG.29609.4	AUR62015610	trans	uncharacterized protein LOC110723699 isoform X1 [Chenopodium quinoa]
MSTRG.29609.4	AUR62015625	trans	peptidyl-prolyl cis-trans isomerase CYP37, chloroplastic-like isoform X1 [Chenopodium quinoa]
MSTRG.29609.4	AUR62015645	trans	uncharacterized protein LOC110723736 [Chenopodium quinoa]
MSTRG.29609.4	AUR62015655	trans	chalcone--flavonone isomerase-like [Chenopodium quinoa]
MSTRG.29609.4	AUR62015657	trans	PREDICTED: histone H2A-like [Vigna radiata var. radiata]
MSTRG.29609.4	AUR62015670	trans	TBC1 domain family member 15-like [Chenopodium quinoa]
MSTRG.29609.4	AUR62015690	trans	glutamyl-tRNA(Gln) amidotransferase subunit B, chloroplastic/mitochondrial-like [Chenopodium quinoa]
MSTRG.29609.4	AUR62015700	trans	tryptophan synthase beta chain 1-like [Chenopodium quinoa]
MSTRG.29609.4	AUR62015777	trans	reactive Intermediate Deaminase A, chloroplastic-like [Chenopodium quinoa]
MSTRG.29609.4	AUR62015811	trans	uncharacterized protein LOC110723867 [Chenopodium quinoa]
MSTRG.29609.4	AUR62015837	trans	aspartate carbamoyltransferase 1, chloroplastic-like [Chenopodium quinoa]
MSTRG.29609.4	AUR62015868	trans	uncharacterized protein LOC110720683 [Chenopodium quinoa]
MSTRG.29609.4	AUR62015875	trans	photosystem I chlorophyll a/b-binding protein 5, chloroplastic-like [Chenopodium quinoa]
MSTRG.29609.4	AUR62015987	trans	transmembrane ascorbate ferrireductase 1-like [Chenopodium quinoa]
MSTRG.29609.4	AUR62016006	trans	protein ENDOSPERM DEFECTIVE 1-like [Chenopodium quinoa]
MSTRG.29609.4	AUR62016084	trans	CDGSH iron-sulfur domain-containing protein NEET-like [Chenopodium quinoa]
MSTRG.29609.4	AUR62016137	trans	beta-D-xylosidase 1-like [Chenopodium quinoa]
MSTRG.29609.4	AUR62016148	trans	uncharacterized protein LOC110697222 [Chenopodium quinoa]
MSTRG.29609.4	AUR62016182	trans	uncharacterized protein LOC110697260 [Chenopodium quinoa]
MSTRG.29609.4	AUR62016209	trans	phytochrome B-like [Chenopodium quinoa]
MSTRG.29609.4	AUR62016333	trans	hypothetical protein TanjilG_30138 [Lupinus angustifolius]
MSTRG.29609.4	AUR62016371	trans	ferrochelatase-2, chloroplastic-like [Chenopodium quinoa]
MSTRG.29609.4	AUR62016386	trans	WD repeat-containing protein 43-like [Chenopodium quinoa]
MSTRG.29609.4	AUR62016388	trans	acyl-protein thioesterase 2-like [Chenopodium quinoa]
MSTRG.29609.4	AUR62016418	trans	D-glycerate 3-kinase, chloroplastic-like [Chenopodium quinoa]
MSTRG.29609.4	AUR62016433	trans	F-box/kelch-repeat protein At1g80440-like [Chenopodium quinoa]
MSTRG.29609.4	AUR62016441	trans	MAR-binding filament-like protein 1-1 isoform X1 [Chenopodium quinoa]
MSTRG.29609.4	AUR62016509	trans	probable inactive nicotinamidase At3g16190 [Chenopodium quinoa]
MSTRG.29609.4	AUR62016521	trans	UV-B-induced protein At3g17800, chloroplastic-like [Chenopodium quinoa]
MSTRG.29609.4	AUR62016542	trans	galacturonosyltransferase 8-like [Chenopodium quinoa]
MSTRG.29609.4	AUR62016561	trans	protein PIN-LIKES 7-like [Chenopodium quinoa]
MSTRG.29609.4	AUR62016605	trans	ribosomal RNA-processing protein 7 homolog A-like [Chenopodium quinoa]
MSTRG.29609.4	AUR62016621	trans	presequence protease 1, chloroplastic/mitochondrial-like [Chenopodium quinoa]
MSTRG.29609.4	AUR62016700	trans	cytochrome c biogenesis protein CCS1, chloroplastic-like [Chenopodium quinoa]
MSTRG.29609.4	AUR62016734	trans	BTB/POZ domain-containing protein At1g63850-like [Chenopodium quinoa]
MSTRG.29609.4	AUR62016750	trans	transcription factor HBI1-like [Chenopodium quinoa]
MSTRG.29609.4	AUR62016834	trans	epimerase family protein SDR39U1 homolog, chloroplastic-like [Chenopodium quinoa]
MSTRG.29609.4	AUR62016853	trans	probable ribosome-binding factor A, chloroplastic [Chenopodium quinoa]
MSTRG.29609.4	AUR62016883	trans	pentatricopeptide repeat-containing protein MRL1, chloroplastic-like [Chenopodium quinoa]
MSTRG.29609.4	AUR62016896	trans	external alternative NAD(P)H-ubiquinone oxidoreductase B2, mitochondrial-like isoform X1 [Chenopodium quinoa]
MSTRG.29609.4	AUR62016982	trans	stem-specific protein TSJT1-like [Chenopodium quinoa]
MSTRG.29609.4	AUR62017008	trans	hypothetical protein BVRB_8g183270 [Beta vulgaris subsp. vulgaris]
MSTRG.29609.4	AUR62017061	trans	zinc finger CCCH domain-containing protein 18-like isoform X1 [Chenopodium quinoa]
MSTRG.29609.4	AUR62017062	trans	U-box domain-containing protein 13-like [Chenopodium quinoa]
MSTRG.29609.4	AUR62017160	trans	Uridine kinase-like protein 4 [Glycine soja]
MSTRG.29609.4	AUR62017167	trans	hypothetical protein SOVF_126600 [Spinacia oleracea]
MSTRG.29609.4	AUR62017248	trans	uncharacterized protein LOC110702466 [Chenopodium quinoa]
MSTRG.29609.4	AUR62017251	trans	remorin-like [Chenopodium quinoa]
MSTRG.29609.4	AUR62017275	trans	heat stress transcription factor B-2b-like [Chenopodium quinoa]
MSTRG.29609.4	AUR62017301	trans	DNA-directed RNA polymerase IV subunit 1-like [Chenopodium quinoa]
MSTRG.29609.4	AUR62017330	trans	PGR5-like protein 1B, chloroplastic [Chenopodium quinoa]
MSTRG.29609.4	AUR62017380	trans	methylsterol monooxygenase 1-1-like [Chenopodium quinoa]
MSTRG.29609.4	AUR62017541	trans	uncharacterized protein LOC110701915 [Chenopodium quinoa]
MSTRG.29609.4	AUR62017551	trans	fasciclin-like arabinogalactan protein 7 [Chenopodium quinoa]
MSTRG.29609.4	AUR62017664	trans	delta(24)-sterol reductase-like [Chenopodium quinoa]
MSTRG.29609.4	AUR62017666	trans	probable strigolactone esterase DAD2 [Chenopodium quinoa]
MSTRG.29609.4	AUR62017696	trans	photosystem II stability/assembly factor HCF136, chloroplastic-like [Chenopodium quinoa]
MSTRG.29609.4	AUR62017799	trans	probable potassium transporter 17 isoform X1 [Chenopodium quinoa]
MSTRG.29609.4	AUR62017944	trans	ribonucleoside-diphosphate reductase large subunit [Chenopodium quinoa]
MSTRG.29609.4	AUR62018041	trans	28 kDa ribonucleoprotein, chloroplastic-like [Chenopodium quinoa]
MSTRG.29609.4	AUR62018125	trans	uncharacterized protein LOC110735050 [Chenopodium quinoa]
MSTRG.29609.4	AUR62018154	trans	ribulose bisphosphate carboxylase small chain 3, chloroplastic-like [Chenopodium quinoa]
MSTRG.29609.4	AUR62018208	trans	Histone H4 [Aegilops tauschii]
MSTRG.29609.4	AUR62018388	trans	protein NRT1/ PTR FAMILY 3.1-like [Chenopodium quinoa]
MSTRG.29609.4	AUR62018438	trans	alpha-L-arabinofuranosidase 1-like [Chenopodium quinoa]
MSTRG.29609.4	AUR62018533	trans	xyloglucan endotransglucosylase/hydrolase 2-like [Chenopodium quinoa]
MSTRG.29609.4	AUR62018567	trans	ruBisCO large subunit-binding protein subunit beta, chloroplastic [Chenopodium quinoa]
MSTRG.29609.4	AUR62018658	trans	rhodanese-like domain-containing protein 10 [Chenopodium quinoa]
MSTRG.29609.4	AUR62018708	trans	bifunctional protein FolD 2-like [Chenopodium quinoa]
MSTRG.29609.4	AUR62018762	trans	type I inositol polyphosphate 5-phosphatase 2-like [Chenopodium quinoa]
MSTRG.29609.4	AUR62018800	trans	M-phase inducer phosphatase-like [Chenopodium quinoa]
MSTRG.29609.4	AUR62018854	trans	serine/threonine-protein kinase RIM15-like [Chenopodium quinoa]
MSTRG.29609.4	AUR62018922	trans	cryptochrome-1-like isoform X1 [Chenopodium quinoa]
MSTRG.29609.4	AUR62019110	trans	calcium-binding allergen Ole e 8-like [Chenopodium quinoa]
MSTRG.29609.4	AUR62019142	trans	putative pentatricopeptide repeat-containing protein At5g52630 [Chenopodium quinoa]
MSTRG.29609.4	AUR62019205	trans	DNA (cytosine-5)-methyltransferase CMT3-like [Chenopodium quinoa]
MSTRG.29609.4	AUR62019322	trans	uncharacterized protein LOC110696170 [Chenopodium quinoa]
MSTRG.29609.4	AUR62019329	trans	beta-amylase 1, chloroplastic-like [Chenopodium quinoa]
MSTRG.29609.4	AUR62019345	trans	abscisic acid receptor PYL8-like [Chenopodium quinoa]
MSTRG.29609.4	AUR62019388	trans	putative zinc finger protein CONSTANS-LIKE 11 [Chenopodium quinoa]
MSTRG.29609.4	AUR62019395	trans	GDSL esterase/lipase At4g10955-like [Chenopodium quinoa]
MSTRG.29609.4	AUR62019399	trans	uncharacterized protein LOC110696125 isoform X1 [Chenopodium quinoa]
MSTRG.29609.4	AUR62019465	trans	putative disease resistance protein RGA1 [Chenopodium quinoa]
MSTRG.29609.4	AUR62019499	trans	PREDICTED: histone H3.2 [Musa acuminata subsp. malaccensis]
MSTRG.29609.4	AUR62019599	trans	cytosolic sulfotransferase 5-like [Chenopodium quinoa]
MSTRG.29609.4	AUR62019626	trans	protein trichome birefringence-like 41 [Chenopodium quinoa]
MSTRG.29609.4	AUR62019727	trans	homeobox protein BEL1 homolog [Chenopodium quinoa]
MSTRG.29609.4	AUR62019808	trans	golgin subfamily A member 4-like [Chenopodium quinoa]
MSTRG.29609.4	AUR62019817	trans	hydroquinone glucosyltransferase-like [Chenopodium quinoa]
MSTRG.29609.4	AUR62019831	trans	endoglucanase 6-like [Chenopodium quinoa]
MSTRG.29609.4	AUR62019847	trans	uncharacterized protein LOC110722696 [Chenopodium quinoa]
MSTRG.29609.4	AUR62019852	trans	phosphatidylinositol 4-kinase gamma 4-like [Chenopodium quinoa]
MSTRG.29609.4	AUR62019859	trans	probable inactive ATP-dependent zinc metalloprotease FTSHI 1, chloroplastic [Chenopodium quinoa]
MSTRG.29609.4	AUR62019896	trans	transcription factor bHLH157-like [Chenopodium quinoa]
MSTRG.29609.4	AUR62019908	trans	uncharacterized protein LOC110722760 [Chenopodium quinoa]
MSTRG.29609.4	AUR62019924	trans	probable lysophospholipase BODYGUARD 3 [Chenopodium quinoa]
MSTRG.29609.4	AUR62019928	trans	beta-carotene isomerase D27, chloroplastic-like [Chenopodium quinoa]
MSTRG.29609.4	AUR62019942	trans	hypothetical protein SOVF_048860 [Spinacia oleracea]
MSTRG.29609.4	AUR62019947	trans	mitochondrial import inner membrane translocase subunit Tim13-like [Chenopodium quinoa]
MSTRG.29609.4	AUR62019985	trans	transcription factor MYBS3-like [Chenopodium quinoa]
MSTRG.29609.4	AUR62020008	trans	F-box/LRR-repeat protein 14-like [Chenopodium quinoa]
MSTRG.29609.4	AUR62020058	trans	UDP-glycosyltransferase 76E4-like [Chenopodium quinoa]
MSTRG.29609.4	AUR62020080	trans	probable glutathione S-transferase [Chenopodium quinoa]
MSTRG.29609.4	AUR62020109	trans	uncharacterized protein LOC110683433 [Chenopodium quinoa]
MSTRG.29609.4	AUR62020112	trans	anthranilate synthase alpha subunit 2, chloroplastic-like [Chenopodium quinoa]
MSTRG.29609.4	AUR62020124	trans	dehydrodolichyl diphosphate synthase 2-like [Chenopodium quinoa]
MSTRG.29609.4	AUR62020126	trans	ABC transporter G family member 31-like [Chenopodium quinoa]
MSTRG.29609.4	AUR62020267	trans	protein ACTIVITY OF BC1 COMPLEX KINASE 3, chloroplastic-like [Chenopodium quinoa]
MSTRG.29609.4	AUR62020342	trans	trigger factor-like protein TIG, Chloroplastic [Chenopodium quinoa]
MSTRG.29609.4	AUR62020407	trans	uncharacterized protein LOC110720936 [Chenopodium quinoa]
MSTRG.29609.4	AUR62020411	trans	GDSL esterase/lipase At5g55050-like [Chenopodium quinoa]
MSTRG.29609.4	AUR62020428	trans	autophagy-related protein 8C [Chenopodium quinoa]
MSTRG.29609.4	AUR62020432	trans	uncharacterized protein LOC110720950 [Chenopodium quinoa]
MSTRG.29609.4	AUR62020505	trans	tryptophan synthase beta chain 1 [Chenopodium quinoa]
MSTRG.29609.4	AUR62020536	trans	pectinesterase-like [Chenopodium quinoa]
MSTRG.29609.4	AUR62020545	trans	PREDICTED: probable histone H2A.5 [Beta vulgaris subsp. vulgaris]
MSTRG.29609.4	AUR62020547	trans	chalcone--flavonone isomerase-like isoform X1 [Chenopodium quinoa]
MSTRG.29609.4	AUR62020548	trans	polyubiquitin [Chenopodium quinoa]
MSTRG.29609.4	AUR62020565	trans	(S)-coclaurine N-methyltransferase-like [Chenopodium quinoa]
MSTRG.29609.4	AUR62020592	trans	LRR receptor-like serine/threonine-protein kinase ERECTA [Chenopodium quinoa]
MSTRG.29609.4	AUR62020594	trans	uncharacterized protein LOC110710190 [Chenopodium quinoa]
MSTRG.29609.4	AUR62020652	trans	probable nucleoredoxin 3 [Chenopodium quinoa]
MSTRG.29609.4	AUR62020714	trans	root phototropism protein 2-like [Chenopodium quinoa]
MSTRG.29609.4	AUR62020738	trans	lupeol synthase-like isoform X1 [Chenopodium quinoa]
MSTRG.29609.4	AUR62020766	trans	uncharacterized protein LOC110710341 isoform X1 [Chenopodium quinoa]
MSTRG.29609.4	AUR62020851	trans	ruBisCO large subunit-binding protein subunit beta, chloroplastic [Chenopodium quinoa]
MSTRG.29609.4	AUR62020884	trans	xyloglucan endotransglucosylase/hydrolase 2-like [Chenopodium quinoa]
MSTRG.29609.4	AUR62020894	trans	uncharacterized protein LOC110714914 [Chenopodium quinoa]
MSTRG.29609.4	AUR62020933	trans	probably inactive leucine-rich repeat receptor-like protein kinase At3g28040 [Chenopodium quinoa]
MSTRG.29609.4	AUR62020993	trans	50S ribosomal protein 5 alpha, chloroplastic-like [Chenopodium quinoa]
MSTRG.29609.4	AUR62020995	trans	alpha-L-arabinofuranosidase 1-like [Chenopodium quinoa]
MSTRG.29609.4	AUR62021049	trans	ethylene-responsive transcription factor CRF4-like [Chenopodium quinoa]
MSTRG.29609.4	AUR62021071	trans	uncharacterized protein LOC110729539 [Chenopodium quinoa]
MSTRG.29609.4	AUR62021079	trans	S-type anion channel SLAH2-like [Chenopodium quinoa]
MSTRG.29609.4	AUR62021089	trans	UDP-glycosyltransferase 88B1-like [Chenopodium quinoa]
MSTRG.29609.4	AUR62021092	trans	UDP-glycosyltransferase 88B1-like [Chenopodium quinoa]
MSTRG.29609.4	AUR62021171	trans	tripeptidyl-peptidase 2-like [Chenopodium quinoa]
MSTRG.29609.4	AUR62021185	trans	pentatricopeptide repeat-containing protein At3g54980, mitochondrial-like [Chenopodium quinoa]
MSTRG.29609.4	AUR62021189	trans	heavy metal-associated isoprenylated plant protein 31-like [Chenopodium quinoa]
MSTRG.29609.4	AUR62021226	trans	oxygen-dependent coproporphyrinogen-III oxidase, chloroplastic-like [Chenopodium quinoa]
MSTRG.29609.4	AUR62021235	trans	dihydrodipicolinate reductase-like protein CRR1, chloroplastic [Chenopodium quinoa]
MSTRG.29609.4	AUR62021293	trans	CDGSH iron-sulfur domain-containing protein NEET-like [Chenopodium quinoa]
MSTRG.29609.4	AUR62021316	trans	nifU-like protein 3, chloroplastic [Chenopodium quinoa]
MSTRG.29609.4	AUR62021336	trans	uncharacterized oxidoreductase At4g09670-like [Chenopodium quinoa]
MSTRG.29609.4	AUR62021385	trans	delta-latroinsectotoxin-Lt1a-like [Chenopodium quinoa]
MSTRG.29609.4	AUR62021416	trans	hypothetical protein BVRB_8g197400 [Beta vulgaris subsp. vulgaris]
MSTRG.29609.4	AUR62021454	trans	uncharacterized protein LOC110690984 isoform X1 [Chenopodium quinoa]
MSTRG.29609.4	AUR62021554	trans	replication protein A 70 kDa DNA-binding subunit B-like [Chenopodium quinoa]
MSTRG.29609.4	AUR62021595	trans	50S ribosomal protein L17, chloroplastic-like [Chenopodium quinoa]
MSTRG.29609.4	AUR62021616	trans	zinc finger RNA-binding protein 2-like [Chenopodium quinoa]
MSTRG.29609.4	AUR62021620	trans	uncharacterized protein LOC110726399 [Chenopodium quinoa]
MSTRG.29609.4	AUR62021673	trans	malate dehydrogenase, chloroplastic-like [Chenopodium quinoa]
MSTRG.29609.4	AUR62021770	trans	histone H1-like [Chenopodium quinoa]
MSTRG.29609.4	AUR62021845	trans	cysteine proteinase inhibitor 1-like [Chenopodium quinoa]
MSTRG.29609.4	AUR62021873	trans	alkaline ceramidase-like [Chenopodium quinoa]
MSTRG.29609.4	AUR62021912	trans	leucine--tRNA ligase, chloroplastic/mitochondrial-like isoform X2 [Chenopodium quinoa]
MSTRG.29609.4	AUR62021935	trans	5&apos;-adenylylsulfate reductase 1, chloroplastic-like [Chenopodium quinoa]
MSTRG.29609.4	AUR62021968	trans	UPF0051 protein ABCI8, chloroplastic-like [Chenopodium quinoa]
MSTRG.29609.4	AUR62021989	trans	glucose-6-phosphate/phosphate translocator 2, chloroplastic-like [Chenopodium quinoa]
MSTRG.29609.4	AUR62022050	trans	thioredoxin-like protein HCF164, chloroplastic [Chenopodium quinoa]
MSTRG.29609.4	AUR62022068	trans	calcineurin B-like protein 10 [Chenopodium quinoa]
MSTRG.29609.4	AUR62022069	trans	--
MSTRG.29609.4	AUR62022164	trans	photosynthetic NDH subunit of subcomplex B 3, chloroplastic-like [Chenopodium quinoa]
MSTRG.29609.4	AUR62022180	trans	PREDICTED: probable inactive ATP-dependent zinc metalloprotease FTSHI 2, chloroplastic [Vitis vinifera]
MSTRG.29609.4	AUR62022221	trans	hexokinase-1-like [Chenopodium quinoa]
MSTRG.29609.4	AUR62022226	trans	uncharacterized protein LOC110729884 isoform X1 [Chenopodium quinoa]
MSTRG.29609.4	AUR62022227	trans	O-acyltransferase WSD1-like isoform X1 [Chenopodium quinoa]
MSTRG.29609.4	AUR62022244	trans	GDSL esterase/lipase APG-like [Chenopodium quinoa]
MSTRG.29609.4	AUR62022297	trans	jacalin-related lectin 19-like [Chenopodium quinoa]
MSTRG.29609.4	AUR62022318	trans	uncharacterized oxidoreductase At4g09670-like [Chenopodium quinoa]
MSTRG.29609.4	AUR62022326	trans	chaperone protein dnaJ 11, chloroplastic-like [Chenopodium quinoa]
MSTRG.29609.4	AUR62022354	trans	acetyl-CoA carboxylase 1-like [Chenopodium quinoa]
MSTRG.29609.4	AUR62022493	trans	fatty acyl-CoA reductase 3-like [Chenopodium quinoa]
MSTRG.29609.4	AUR62022518	trans	photosynthetic NDH subunit of lumenal location 1, chloroplastic-like [Chenopodium quinoa]
MSTRG.29609.4	AUR62022527	trans	metal tolerance protein 11 isoform X1 [Chenopodium quinoa]
MSTRG.29609.4	AUR62022576	trans	probable aquaporin PIP1-4 [Chenopodium quinoa]
MSTRG.29609.4	AUR62022584	trans	bifunctional L-3-cyanoalanine synthase/cysteine synthase, mitochondrial-like [Chenopodium quinoa]
MSTRG.29609.4	AUR62022620	trans	uncharacterized protein LOC110731589 [Chenopodium quinoa]
MSTRG.29609.4	AUR62022630	trans	uncharacterized protein LOC110731600 [Chenopodium quinoa]
MSTRG.29609.4	AUR62022643	trans	chaperone protein dnaJ 8, chloroplastic-like [Chenopodium quinoa]
MSTRG.29609.4	AUR62022706	trans	NAD(P)H-quinone oxidoreductase subunit T, chloroplastic-like [Chenopodium quinoa]
MSTRG.29609.4	AUR62022746	trans	F-box protein PP2-A13-like [Chenopodium quinoa]
MSTRG.29609.4	AUR62022754	trans	PREDICTED: E3 ubiquitin-protein ligase At1g63170-like [Nicotiana attenuata]
MSTRG.29609.4	AUR62022776	trans	ruBisCO large subunit-binding protein subunit alpha [Chenopodium quinoa]
MSTRG.29609.4	AUR62022781	trans	uncharacterized protein LOC110699172 [Chenopodium quinoa]
MSTRG.29609.4	AUR62022858	trans	60S acidic ribosomal protein P0-like [Chenopodium quinoa]
MSTRG.29609.4	AUR62022870	trans	cytochrome P450 90A1-like [Chenopodium quinoa]
MSTRG.29609.4	AUR62022886	trans	putative serine/threonine-protein kinase-like protein CCR3 [Chenopodium quinoa]
MSTRG.29609.4	AUR62022910	trans	transcription factor bHLH51-like [Chenopodium quinoa]
MSTRG.29609.4	AUR62022935	trans	multiple inositol polyphosphate phosphatase 1-like isoform X1 [Chenopodium quinoa]
MSTRG.29609.4	AUR62022937	trans	peroxisomal membrane protein 11B-like [Chenopodium quinoa]
MSTRG.29609.4	AUR62022970	trans	aminomethyltransferase, mitochondrial-like [Chenopodium quinoa]
MSTRG.29609.4	AUR62023017	trans	pentatricopeptide repeat-containing protein At5g25630-like [Chenopodium quinoa]
MSTRG.29609.4	AUR62023062	trans	hypothetical protein SOVF_037480 [Spinacia oleracea]
MSTRG.29609.4	AUR62023093	trans	50S ribosomal protein L1, chloroplastic [Chenopodium quinoa]
MSTRG.29609.4	AUR62023118	trans	zinc finger protein CONSTANS-LIKE 2-like isoform X1 [Chenopodium quinoa]
MSTRG.29609.4	AUR62023139	trans	amino acid transporter AVT6A-like [Chenopodium quinoa]
MSTRG.29609.4	AUR62023332	trans	50S ribosomal protein L3, chloroplastic [Chenopodium quinoa]
MSTRG.29609.4	AUR62023343	trans	protein NRT1/ PTR FAMILY 7.3-like [Chenopodium quinoa]
MSTRG.29609.4	AUR62023374	trans	uncharacterized protein LOC110720471 [Chenopodium quinoa]
MSTRG.29609.4	AUR62023391	trans	uncharacterized protein LOC110720487 [Chenopodium quinoa]
MSTRG.29609.4	AUR62023479	trans	abscisic acid receptor PYL9-like [Chenopodium quinoa]
MSTRG.29609.4	AUR62023480	trans	pentatricopeptide repeat-containing protein At4g01030, mitochondrial-like [Chenopodium quinoa]
MSTRG.29609.4	AUR62023522	trans	ribosome production factor 1-like [Chenopodium quinoa]
MSTRG.29609.4	AUR62023526	trans	uncharacterized protein LOC110725217 isoform X1 [Chenopodium quinoa]
MSTRG.29609.4	AUR62023540	trans	patellin-3-like [Chenopodium quinoa]
MSTRG.29609.4	AUR62023546	trans	uncharacterized protein LOC110725234 [Chenopodium quinoa]
MSTRG.29609.4	AUR62023547	trans	cytochrome P450 90A1-like [Chenopodium quinoa]
MSTRG.29609.4	AUR62023585	trans	sucrose transport protein-like isoform X1 [Chenopodium quinoa]
MSTRG.29609.4	AUR62023632	trans	flavonol synthase/flavanone 3-hydroxylase-like [Chenopodium quinoa]
MSTRG.29609.4	AUR62023728	trans	uncharacterized protein LOC110738669 [Chenopodium quinoa]
MSTRG.29609.4	AUR62023801	trans	thioredoxin-like 1-1, chloroplastic [Chenopodium quinoa]
MSTRG.29609.4	AUR62023805	trans	DNA cross-link repair protein SNM1-like [Chenopodium quinoa]
MSTRG.29609.4	AUR62023892	trans	jacalin-related lectin 19-like [Chenopodium quinoa]
MSTRG.29609.4	AUR62023939	trans	pentatricopeptide repeat-containing protein At4g13650-like [Chenopodium quinoa]
MSTRG.29609.4	AUR62023965	trans	BTB/POZ domain-containing protein At3g44820-like [Chenopodium quinoa]
MSTRG.29609.4	AUR62023974	trans	magnesium transporter MRS2-11, chloroplastic-like isoform X1 [Chenopodium quinoa]
MSTRG.29609.4	AUR62024093	trans	cinnamoyl-CoA reductase 2-like [Chenopodium quinoa]
MSTRG.29609.4	AUR62024095	trans	SWI/SNF complex subunit SWI3B-like [Chenopodium quinoa]
MSTRG.29609.4	AUR62024096	trans	psbP domain-containing protein 3, chloroplastic-like [Chenopodium quinoa]
MSTRG.29609.4	AUR62024103	trans	protein PLASTID MOVEMENT IMPAIRED 1-like [Chenopodium quinoa]
MSTRG.29609.4	AUR62024106	trans	peptidyl-prolyl cis-trans isomerase FKBP18, chloroplastic-like isoform X2 [Chenopodium quinoa]
MSTRG.29609.4	AUR62024126	trans	small ribosomal subunit biogenesis GTPase RsgA 1, mitochondrial-like [Chenopodium quinoa]
MSTRG.29609.4	AUR62024127	trans	F-box/kelch-repeat protein At1g67480-like [Chenopodium quinoa]
MSTRG.29609.4	AUR62024148	trans	1,4-dihydroxy-2-naphthoyl-CoA synthase, peroxisomal-like [Chenopodium quinoa]
MSTRG.29609.4	AUR62024176	trans	serine/threonine protein phosphatase 2A 57 kDa regulatory subunit B&apos; theta isoform-like [Chenopodium quinoa]
MSTRG.29609.4	AUR62024207	trans	probable pectate lyase 5 [Chenopodium quinoa]
MSTRG.29609.4	AUR62024230	trans	uncharacterized protein LOC110712600 [Chenopodium quinoa]
MSTRG.29609.4	AUR62024283	trans	60S ribosomal protein L27a-3-like [Chenopodium quinoa]
MSTRG.29609.4	AUR62024285	trans	trypsin inhibitor 1B-like [Chenopodium quinoa]
MSTRG.29609.4	AUR62024289	trans	uncharacterized protein LOC110712357 [Chenopodium quinoa]
MSTRG.29609.4	AUR62024300	trans	cytochrome P450 98A2-like, partial [Chenopodium quinoa]
MSTRG.29609.4	AUR62024302	trans	uncharacterized protein LOC110712360 [Chenopodium quinoa]
MSTRG.29609.4	AUR62024630	trans	zinc transporter 6, chloroplastic-like [Chenopodium quinoa]
MSTRG.29609.4	AUR62024648	trans	probable glutamyl endopeptidase, chloroplastic isoform X1 [Chenopodium quinoa]
MSTRG.29609.4	AUR62024655	trans	ribosomal RNA small subunit methyltransferase-like [Chenopodium quinoa]
MSTRG.29609.4	AUR62024659	trans	ribosomal RNA small subunit methyltransferase-like [Chenopodium quinoa]
MSTRG.29609.4	AUR62024673	trans	BRCT domain-containing protein At4g02110-like [Chenopodium quinoa]
MSTRG.29609.4	AUR62024701	trans	programmed cell death protein 2-like [Chenopodium quinoa]
MSTRG.29609.4	AUR62024801	trans	nuclear nucleic acid-binding protein C1D-like [Chenopodium quinoa]
MSTRG.29609.4	AUR62024873	trans	uncharacterized protein LOC110723137 [Chenopodium quinoa]
MSTRG.29609.4	AUR62024893	trans	UPF0481 protein At3g47200-like isoform X1 [Chenopodium quinoa]
MSTRG.29609.4	AUR62024915	trans	uncharacterized protein LOC110723181 [Chenopodium quinoa]
MSTRG.29609.4	AUR62024921	trans	expansin-A4-like [Chenopodium quinoa]
MSTRG.29609.4	AUR62024925	trans	expansin-A8-like [Chenopodium quinoa]
MSTRG.29609.4	AUR62024970	trans	UDP-glucose 6-dehydrogenase-like isoform X2 [Chenopodium quinoa]
MSTRG.29609.4	AUR62025041	trans	L-ascorbate peroxidase, cytosolic [Chenopodium quinoa]
MSTRG.29609.4	AUR62025048	trans	protein CHUP1, chloroplastic-like [Chenopodium quinoa]
MSTRG.29609.4	AUR62025050	trans	LOW QUALITY PROTEIN: glutamate receptor 3.4-like [Chenopodium quinoa]
MSTRG.29609.4	AUR62025073	trans	transmembrane 9 superfamily member 12 [Chenopodium quinoa]
MSTRG.29609.4	AUR62025180	trans	mechanosensitive ion channel protein 10-like [Chenopodium quinoa]
MSTRG.29609.4	AUR62025247	trans	uncharacterized protein LOC110715983 [Chenopodium quinoa]
MSTRG.29609.4	AUR62025283	trans	20 kDa chaperonin, chloroplastic-like [Chenopodium quinoa]
MSTRG.29609.4	AUR62025294	trans	photosystem I chlorophyll a/b-binding protein 6, chloroplastic-like [Chenopodium quinoa]
MSTRG.29609.4	AUR62025306	trans	uncharacterized protein LOC110715815 [Chenopodium quinoa]
MSTRG.29609.4	AUR62025335	trans	coiled-coil domain-containing protein 12-like [Chenopodium quinoa]
MSTRG.29609.4	AUR62025430	trans	serine/threonine receptor-like kinase NFP [Chenopodium quinoa]
MSTRG.29609.4	AUR62025440	trans	uncharacterized protein LOC110689707 [Chenopodium quinoa]
MSTRG.29609.4	AUR62025581	trans	glycine--tRNA ligase, chloroplastic/mitochondrial 2-like isoform X1 [Chenopodium quinoa]
MSTRG.29609.4	AUR62025659	trans	uncharacterized protein LOC110726746 [Chenopodium quinoa]
MSTRG.29609.4	AUR62025686	trans	uncharacterized protein LOC110726774 [Chenopodium quinoa]
MSTRG.29609.4	AUR62025688	trans	uncharacterized protein LOC110726775 [Chenopodium quinoa]
MSTRG.29609.4	AUR62025754	trans	probable pectate lyase 18 [Chenopodium quinoa]
MSTRG.29609.4	AUR62025783	trans	fructose-1,6-bisphosphatase, chloroplastic-like [Chenopodium quinoa]
MSTRG.29609.4	AUR62025812	trans	sulfoquinovosyl transferase SQD2-like [Chenopodium quinoa]
MSTRG.29609.4	AUR62025868	trans	lysine histidine transporter 1-like isoform X1 [Chenopodium quinoa]
MSTRG.29609.4	AUR62025983	trans	--
MSTRG.29609.4	AUR62026153	trans	triacylglycerol lipase SDP1-like [Chenopodium quinoa]
MSTRG.29609.4	AUR62026209	trans	uncharacterized protein LOC110697974 [Chenopodium quinoa]
MSTRG.29609.4	AUR62026291	trans	glutathione S-transferase U17-like [Chenopodium quinoa]
MSTRG.29609.4	AUR62026308	trans	uncharacterized protein LOC110698074 [Chenopodium quinoa]
MSTRG.29609.4	AUR62026311	trans	formin-like protein 4 [Chenopodium quinoa]
MSTRG.29609.4	AUR62026323	trans	probable galacturonosyltransferase-like 8 [Chenopodium quinoa]
MSTRG.29609.4	AUR62026385	trans	uncharacterized protein LOC110713620 [Chenopodium quinoa]
MSTRG.29609.4	AUR62026521	trans	probable galacturonosyltransferase-like 8 [Chenopodium quinoa]
MSTRG.29609.4	AUR62026530	trans	TORTIFOLIA1-like protein 4 [Chenopodium quinoa]
MSTRG.29609.4	AUR62026679	trans	uncharacterized protein LOC110735685 [Chenopodium quinoa]
MSTRG.29609.4	AUR62026782	trans	serine carboxypeptidase-like 42 isoform X2 [Chenopodium quinoa]
MSTRG.29609.4	AUR62026829	trans	RNA polymerase-associated protein LEO1-like [Chenopodium quinoa]
MSTRG.29609.4	AUR62026852	trans	uncharacterized protein LOC110738374 [Chenopodium quinoa]
MSTRG.29609.4	AUR62026998	trans	photosynthetic NDH subunit of subcomplex B 1, chloroplastic-like [Chenopodium quinoa]
MSTRG.29609.4	AUR62027075	trans	phosphoglycerate mutase-like protein 1 [Chenopodium quinoa]
MSTRG.29609.4	AUR62027086	trans	oligopeptide transporter 4-like [Chenopodium quinoa]
MSTRG.29609.4	AUR62027133	trans	probable flavin-containing monooxygenase 1 [Chenopodium quinoa]
MSTRG.29609.4	AUR62027176	trans	mitochondrial uncoupling protein 4-like [Chenopodium quinoa]
MSTRG.29609.4	AUR62027186	trans	protein DETOXIFICATION 27-like [Chenopodium quinoa]
MSTRG.29609.4	AUR62027204	trans	homeobox-leucine zipper protein ATHB-16-like [Chenopodium quinoa]
MSTRG.29609.4	AUR62027280	trans	flavonoid 3&apos;-monooxygenase-like [Chenopodium quinoa]
MSTRG.29609.4	AUR62027281	trans	flavonoid 3&apos;-monooxygenase-like [Chenopodium quinoa]
MSTRG.29609.4	AUR62027291	trans	Pectin acetylesterase 8 [Ananas comosus]
MSTRG.29609.4	AUR62027384	trans	beta-xylosidase/alpha-L-arabinofuranosidase 2-like [Chenopodium quinoa]
MSTRG.29609.4	AUR62027498	trans	uncharacterized protein LOC110716891 isoform X1 [Chenopodium quinoa]
MSTRG.29609.4	AUR62027692	trans	uncharacterized protein LOC110691275 isoform X2 [Chenopodium quinoa]
MSTRG.29609.4	AUR62027741	trans	probable xyloglucan endotransglucosylase/hydrolase protein 23 [Chenopodium quinoa]
MSTRG.29609.4	AUR62027788	trans	protein EXORDIUM-like [Chenopodium quinoa]
MSTRG.29609.4	AUR62027809	trans	thylakoid lumenal 29 kDa protein, chloroplastic-like [Chenopodium quinoa]
MSTRG.29609.4	AUR62027911	trans	40S ribosomal protein S23 [Chenopodium quinoa]
MSTRG.29609.4	AUR62028081	trans	bZIP transcription factor 11-like [Chenopodium quinoa]
MSTRG.29609.4	AUR62028086	trans	caffeic acid 3-O-methyltransferase-like [Chenopodium quinoa]
MSTRG.29609.4	AUR62028107	trans	probable L-type lectin-domain containing receptor kinase S.7 [Chenopodium quinoa]
MSTRG.29609.4	AUR62028119	trans	protein RESPONSE TO LOW SULFUR 3-like [Chenopodium quinoa]
MSTRG.29609.4	AUR62028148	trans	uncharacterized protein LOC110692982 [Chenopodium quinoa]
MSTRG.29609.4	AUR62028203	trans	uncharacterized protein LOC110693041 [Chenopodium quinoa]
MSTRG.29609.4	AUR62028241	trans	serine/threonine-protein phosphatase PP1 isozyme 2-like isoform X1 [Chenopodium quinoa]
MSTRG.29609.4	AUR62028265	trans	protein STRICTOSIDINE SYNTHASE-LIKE 4-like isoform X1 [Chenopodium quinoa]
MSTRG.29609.4	AUR62028300	trans	photosystem I chlorophyll a/b-binding protein 6, chloroplastic-like [Chenopodium quinoa]
MSTRG.29609.4	AUR62028386	trans	S-adenosylmethionine decarboxylase proenzyme-like [Chenopodium quinoa]
MSTRG.29609.4	AUR62028412	trans	uncharacterized membrane protein At3g27390-like isoform X1 [Chenopodium quinoa]
MSTRG.29609.4	AUR62028533	trans	cell division protein FtsZ homolog 2-1, chloroplastic-like [Chenopodium quinoa]
MSTRG.29609.4	AUR62028558	trans	zinc finger A20 and AN1 domain-containing stress-associated protein 3-like [Chenopodium quinoa]
MSTRG.29609.4	AUR62028579	trans	uncharacterized protein LOC110695779 [Chenopodium quinoa]
MSTRG.29609.4	AUR62028658	trans	serine carboxypeptidase-like 20 [Chenopodium quinoa]
MSTRG.29609.4	AUR62028718	trans	elongation factor TuA, chloroplastic-like [Chenopodium quinoa]
MSTRG.29609.4	AUR62028749	trans	short-chain dehydrogenase TIC 32, chloroplastic-like [Chenopodium quinoa]
MSTRG.29609.4	AUR62028862	trans	protein TIFY 9-like isoform X2 [Chenopodium quinoa]
MSTRG.29609.4	AUR62028896	trans	ACT domain-containing protein ACR4-like [Chenopodium quinoa]
MSTRG.29609.4	AUR62028971	trans	galactan beta-1,4-galactosyltransferase GALS1-like [Chenopodium quinoa]
MSTRG.29609.4	AUR62029150	trans	50S ribosomal protein L9, chloroplastic-like [Chenopodium quinoa]
MSTRG.29609.4	AUR62029228	trans	ruBisCO large subunit-binding protein subunit alpha-like [Chenopodium quinoa]
MSTRG.29609.4	AUR62029237	trans	photosynthetic NDH subunit of lumenal location 3, chloroplastic-like isoform X1 [Chenopodium quinoa]
MSTRG.29609.4	AUR62029273	trans	uncharacterized protein At5g01610-like [Chenopodium quinoa]
MSTRG.29609.4	AUR62029360	trans	probable E3 ubiquitin-protein ligase HERC3 isoform X1 [Chenopodium quinoa]
MSTRG.29609.4	AUR62029466	trans	naringenin,2-oxoglutarate 3-dioxygenase-like [Chenopodium quinoa]
MSTRG.29609.4	AUR62029472	trans	ferredoxin--NADP reductase, chloroplastic-like [Chenopodium quinoa]
MSTRG.29609.4	AUR62029484	trans	alpha-mannosidase-like isoform X1 [Chenopodium quinoa]
MSTRG.29609.4	AUR62029486	trans	histidine kinase 1-like [Chenopodium quinoa]
MSTRG.29609.4	AUR62029550	trans	bidirectional sugar transporter N3-like [Chenopodium quinoa]
MSTRG.29609.4	AUR62029929	trans	uncharacterized protein LOC110702953 [Chenopodium quinoa]
MSTRG.29609.4	AUR62029986	trans	pentatricopeptide repeat-containing protein At3g06430, chloroplastic-like [Chenopodium quinoa]
MSTRG.29609.4	AUR62030031	trans	isoamylase 2, chloroplastic-like [Chenopodium quinoa]
MSTRG.29609.4	AUR62030104	trans	basic 7S globulin-like [Chenopodium quinoa]
MSTRG.29609.4	AUR62030238	trans	uncharacterized protein ycf23-like [Chenopodium quinoa]
MSTRG.29609.4	AUR62030304	trans	dual specificity protein phosphatase 12-like [Chenopodium quinoa]
MSTRG.29609.4	AUR62030341	trans	uncharacterized protein LOC110710499 isoform X2 [Chenopodium quinoa]
MSTRG.29609.4	AUR62030408	trans	abscisic acid 8&apos;-hydroxylase 1-like [Chenopodium quinoa]
MSTRG.29609.4	AUR62030581	trans	probable inactive receptor kinase At5g58300 [Chenopodium quinoa]
MSTRG.29609.4	AUR62030621	trans	expansin-A8-like [Chenopodium quinoa]
MSTRG.29609.4	AUR62030623	trans	expansin-A4-like [Chenopodium quinoa]
MSTRG.29609.4	AUR62030675	trans	uncharacterized protein LOC110704518 [Chenopodium quinoa]
MSTRG.29609.4	AUR62030676	trans	heavy metal-associated isoprenylated plant protein 21-like isoform X1 [Chenopodium quinoa]
MSTRG.29609.4	AUR62030838	trans	photosynthetic NDH subunit of subcomplex B 1, chloroplastic-like [Chenopodium quinoa]
MSTRG.29609.4	AUR62030860	trans	uncharacterized protein LOC110684951 [Chenopodium quinoa]
MSTRG.29609.4	AUR62030878	trans	uncharacterized protein LOC110685015 [Chenopodium quinoa]
MSTRG.29609.4	AUR62030915	trans	phosphoglycerate mutase-like protein 1 [Chenopodium quinoa]
MSTRG.29609.4	AUR62030948	trans	uncharacterized protein LOC110686627 [Chenopodium quinoa]
MSTRG.29609.4	AUR62030985	trans	U-box domain-containing protein 19-like [Chenopodium quinoa]
MSTRG.29609.4	AUR62030990	trans	uncharacterized protein LOC110686666 isoform X1 [Chenopodium quinoa]
MSTRG.29609.4	AUR62030991	trans	probable alpha,alpha-trehalose-phosphate synthase [UDP-forming] 9 isoform X1 [Chenopodium quinoa]
MSTRG.29609.4	AUR62031175	trans	uncharacterized protein YNL011C-like isoform X1 [Chenopodium quinoa]
MSTRG.29609.4	AUR62031199	trans	uncharacterized protein LOC110730590 isoform X1 [Chenopodium quinoa]
MSTRG.29609.4	AUR62031220	trans	uncharacterized protein LOC110730603 [Chenopodium quinoa]
MSTRG.29609.4	AUR62031240	trans	probable phospholipase A2 homolog 1 [Chenopodium quinoa]
MSTRG.29609.4	AUR62031246	trans	uroporphyrinogen decarboxylase 1, chloroplastic-like [Chenopodium quinoa]
MSTRG.29609.4	AUR62031299	trans	beta-xylosidase/alpha-L-arabinofuranosidase 2-like [Chenopodium quinoa]
MSTRG.29609.4	AUR62031562	trans	uncharacterized protein LOC110705585 [Chenopodium quinoa]
MSTRG.29609.4	AUR62031582	trans	deSI-like protein At4g17486 [Chenopodium quinoa]
MSTRG.29609.4	AUR62031595	trans	NADP-dependent glyceraldehyde-3-phosphate dehydrogenase [Chenopodium quinoa]
MSTRG.29609.4	AUR62031772	trans	magnesium transporter MRS2-11, chloroplastic-like [Chenopodium quinoa]
MSTRG.29609.4	AUR62031872	trans	photosynthetic NDH subunit of subcomplex B 3, chloroplastic-like [Chenopodium quinoa]
MSTRG.29609.4	AUR62031879	trans	ruBisCO large subunit-binding protein subunit beta, chloroplastic-like [Chenopodium quinoa]
MSTRG.29609.4	AUR62031957	trans	GDSL esterase/lipase APG-like [Chenopodium quinoa]
MSTRG.29609.4	AUR62031976	trans	transcription factor bHLH87-like [Chenopodium quinoa]
MSTRG.29609.4	AUR62032036	trans	uncharacterized protein LOC110707514 [Chenopodium quinoa]
MSTRG.29609.4	AUR62032164	trans	phosphatase IMPL1, chloroplastic-like [Chenopodium quinoa]
MSTRG.29609.4	AUR62032180	trans	uncharacterized protein LOC110698369 [Chenopodium quinoa]
MSTRG.29609.4	AUR62032224	trans	Proteinase inhibitor [Morus notabilis]
MSTRG.29609.4	AUR62032275	trans	2-methyl-6-phytyl-1,4-hydroquinone methyltransferase, chloroplastic-like [Chenopodium quinoa]
MSTRG.29609.4	AUR62032336	trans	myosin-binding protein 3-like [Chenopodium quinoa]
MSTRG.29609.4	AUR62032380	trans	RNA polymerase sigma factor sigA-like isoform X1 [Chenopodium quinoa]
MSTRG.29609.4	AUR62032389	trans	uncharacterized protein LOC110712192 isoform X2 [Chenopodium quinoa]
MSTRG.29609.4	AUR62032641	trans	uncharacterized protein LOC110718381 [Chenopodium quinoa]
MSTRG.29609.4	AUR62032764	trans	carboxyl-terminal-processing peptidase 2, chloroplastic-like isoform X2 [Chenopodium quinoa]
MSTRG.29609.4	AUR62032784	trans	ribonuclease 1-like [Chenopodium quinoa]
MSTRG.29609.4	AUR62032826	trans	fructose-bisphosphate aldolase-lysine N-methyltransferase, chloroplastic-like [Chenopodium quinoa]
MSTRG.29609.4	AUR62032860	trans	uncharacterized protein At5g01610-like [Chenopodium quinoa]
MSTRG.29609.4	AUR62032903	trans	uncharacterized protein LOC110716395 [Chenopodium quinoa]
MSTRG.29609.4	AUR62033060	trans	vacuolar cation/proton exchanger 3-like [Chenopodium quinoa]
MSTRG.29609.4	AUR62033101	trans	uncharacterized protein LOC110713158 [Chenopodium quinoa]
MSTRG.29609.4	AUR62033140	trans	CBS domain-containing protein CBSX3, mitochondrial-like [Chenopodium quinoa]
MSTRG.29609.4	AUR62033156	trans	xyloglucan 6-xylosyltransferase 2-like [Chenopodium quinoa]
MSTRG.29609.4	AUR62033258	trans	subtilisin-like protease SBT2.5 [Chenopodium quinoa]
MSTRG.29609.4	AUR62033418	trans	ABC transporter G family member 32-like isoform X1 [Chenopodium quinoa]
MSTRG.29609.4	AUR62033423	trans	probable inactive receptor kinase At2g26730 [Chenopodium quinoa]
MSTRG.29609.4	AUR62033631	trans	probable 1-deoxy-D-xylulose-5-phosphate synthase, chloroplastic [Chenopodium quinoa]
MSTRG.29609.4	AUR62033645	trans	protein NETWORKED 1A-like [Chenopodium quinoa]
MSTRG.29609.4	AUR62033697	trans	E3 ubiquitin-protein ligase SP1-like [Chenopodium quinoa]
MSTRG.29609.4	AUR62033850	trans	J domain-containing protein required for chloroplast accumulation response 1-like [Chenopodium quinoa]
MSTRG.29609.4	AUR62033900	trans	tubulin beta chain-like [Chenopodium quinoa]
MSTRG.29609.4	AUR62033914	trans	gibberellin-regulated protein 1-like [Chenopodium quinoa]
MSTRG.29609.4	AUR62033926	trans	lycopene epsilon cyclase, chloroplastic-like [Chenopodium quinoa]
MSTRG.29609.4	AUR62033977	trans	putative beta-galactosidase [Chenopodium quinoa]
MSTRG.29609.4	AUR62034244	trans	L-type lectin-domain containing receptor kinase IX.1-like [Chenopodium quinoa]
MSTRG.29609.4	AUR62034355	trans	acetyl-CoA carboxylase 1-like [Chenopodium quinoa]
MSTRG.29609.4	AUR62034418	trans	aquaporin NIP2-1-like [Chenopodium quinoa]
MSTRG.29609.4	AUR62034432	trans	shaggy-related protein kinase alpha-like [Chenopodium quinoa]
MSTRG.29609.4	AUR62034533	trans	beta-galactosidase 3-like [Chenopodium quinoa]
MSTRG.29609.4	AUR62034545	trans	probable GTP-binding protein OBGC2 [Chenopodium quinoa]
MSTRG.29609.4	AUR62034550	trans	cysteine protease RD19A-like [Chenopodium quinoa]
MSTRG.29609.4	AUR62034594	trans	oleoyl-acyl carrier protein thioesterase 2, chloroplastic-like [Chenopodium quinoa]
MSTRG.29609.4	AUR62034644	trans	monothiol glutaredoxin-S1-like [Chenopodium quinoa]
MSTRG.29609.4	AUR62034737	trans	protein NETWORKED 1A-like [Chenopodium quinoa]
MSTRG.29609.4	AUR62034768	trans	ATP-dependent Clp protease ATP-binding subunit ClpA homolog CD4B, chloroplastic [Chenopodium quinoa]
MSTRG.29609.4	AUR62034802	trans	2&apos;-deoxymugineic-acid 2&apos;-dioxygenase-like [Chenopodium quinoa]
MSTRG.29609.4	AUR62034815	trans	bidirectional sugar transporter N3-like [Chenopodium quinoa]
MSTRG.29609.4	AUR62034822	trans	glutamate-1-semialdehyde 2,1-aminomutase, chloroplastic-like [Chenopodium quinoa]
MSTRG.29609.4	AUR62034957	trans	amino acid permease 6-like [Chenopodium quinoa]
MSTRG.29609.4	AUR62034964	trans	50S ribosomal protein 6, chloroplastic-like [Chenopodium quinoa]
MSTRG.29609.4	AUR62034985	trans	squalene monooxygenase-like [Chenopodium quinoa]
MSTRG.29609.4	AUR62035028	trans	protein IN2-1 homolog B-like [Chenopodium quinoa]
MSTRG.29609.4	AUR62035062	trans	40S ribosomal protein S20-2 [Chenopodium quinoa]
MSTRG.29609.4	AUR62035101	trans	uncharacterized protein LOC110692994 [Chenopodium quinoa]
MSTRG.29609.4	AUR62035116	trans	jasmonate-induced protein homolog [Chenopodium quinoa]
MSTRG.29609.4	AUR62035159	trans	PREDICTED: LOW QUALITY PROTEIN: uncharacterized protein LOC107027526 [Solanum pennellii]
MSTRG.29609.4	AUR62035240	trans	alpha-xylosidase 1-like [Chenopodium quinoa]
MSTRG.29609.4	AUR62035304	trans	probable pectate lyase 8 [Chenopodium quinoa]
MSTRG.29609.4	AUR62035403	trans	methylcrotonoyl-CoA carboxylase beta chain, mitochondrial-like [Chenopodium quinoa]
MSTRG.29609.4	AUR62035439	trans	auxin response factor 5-like [Chenopodium quinoa]
MSTRG.29609.4	AUR62035471	trans	phosphoglucan phosphatase LSF1, chloroplastic-like isoform X1 [Chenopodium quinoa]
MSTRG.29609.4	AUR62035505	trans	peptidyl-prolyl cis-trans isomerase, chloroplastic-like isoform X2 [Chenopodium quinoa]
MSTRG.29609.4	AUR62035506	trans	serine/threonine-protein kinase DDB_G0283821-like [Chenopodium quinoa]
MSTRG.29609.4	AUR62035522	trans	peroxisomal and mitochondrial division factor 2-like [Chenopodium quinoa]
MSTRG.29609.4	AUR62035556	trans	protein phosphatase 2C 57-like isoform X1 [Chenopodium quinoa]
MSTRG.29609.4	AUR62035618	trans	uncharacterized protein LOC110738900 [Chenopodium quinoa]
MSTRG.29609.4	AUR62035752	trans	uncharacterized protein LOC110688728 isoform X2 [Chenopodium quinoa]
MSTRG.29609.4	AUR62035774	trans	50S ribosomal protein 6, chloroplastic-like [Chenopodium quinoa]
MSTRG.29609.4	AUR62035865	trans	probable N-acetyl-gamma-glutamyl-phosphate reductase, chloroplastic [Chenopodium quinoa]
MSTRG.29609.4	AUR62036023	trans	ribosome-recycling factor, chloroplastic [Chenopodium quinoa]
MSTRG.29609.4	AUR62036074	trans	fasciclin-like arabinogalactan protein 9 [Chenopodium quinoa]
MSTRG.29609.4	AUR62036090	trans	40S ribosomal protein S8 [Chenopodium quinoa]
MSTRG.29609.4	AUR62036137	trans	PREDICTED: histone H3.2 [Musa acuminata subsp. malaccensis]
MSTRG.29609.4	AUR62036281	trans	uncharacterized protein LOC110688825 [Chenopodium quinoa]
MSTRG.29609.4	AUR62036485	trans	protein SPA, chloroplastic-like [Chenopodium quinoa]
MSTRG.29609.4	AUR62036540	trans	protein IQ-DOMAIN 1-like [Chenopodium quinoa]
MSTRG.29609.4	AUR62036557	trans	uncharacterized protein LOC110715055 [Chenopodium quinoa]
MSTRG.29609.4	AUR62036701	trans	hypothetical protein SOVF_111720 [Spinacia oleracea]
MSTRG.29609.4	AUR62036763	trans	thioredoxin-like 4, chloroplastic [Chenopodium quinoa]
MSTRG.29609.4	AUR62036783	trans	E3 ubiquitin-protein ligase SP1-like [Chenopodium quinoa]
MSTRG.29609.4	AUR62036848	trans	catalase-like [Chenopodium quinoa]
MSTRG.29609.4	AUR62036860	trans	1,4-alpha-glucan-branching enzyme 1, chloroplastic/amyloplastic-like [Chenopodium quinoa]
MSTRG.29609.4	AUR62036867	trans	probable acyl-activating enzyme 1, peroxisomal [Chenopodium quinoa]
MSTRG.29609.4	AUR62037024	trans	signal recognition particle 54 kDa protein, chloroplastic-like [Chenopodium quinoa]
MSTRG.29609.4	AUR62037052	trans	probable protein phosphatase 2C 12 [Chenopodium quinoa]
MSTRG.29609.4	AUR62037148	trans	transmembrane 9 superfamily member 12-like [Chenopodium quinoa]
MSTRG.29609.4	AUR62037151	trans	L-ascorbate oxidase homolog [Chenopodium quinoa]
MSTRG.29609.4	AUR62037153	trans	glucose-1-phosphate adenylyltransferase small subunit, chloroplastic/amyloplastic [Chenopodium quinoa]
MSTRG.29609.4	AUR62037220	trans	U-box domain-containing protein 44-like [Chenopodium quinoa]
MSTRG.29609.4	AUR62037225	trans	RNA polymerase-associated protein LEO1-like [Chenopodium quinoa]
MSTRG.29609.4	AUR62037244	trans	uncharacterized protein LOC110716588 [Chenopodium quinoa]
MSTRG.29609.4	AUR62037361	trans	expansin-B3-like [Chenopodium quinoa]
MSTRG.29609.4	AUR62037661	trans	chorismate synthase 1, chloroplastic-like [Chenopodium quinoa]
MSTRG.29609.4	AUR62037799	trans	nudix hydrolase 12, mitochondrial-like isoform X1 [Chenopodium quinoa]
MSTRG.29609.4	AUR62037809	trans	chalcone synthase-like [Chenopodium quinoa]
MSTRG.29609.4	AUR62037830	trans	probable alpha-mannosidase At5g13980 [Chenopodium quinoa]
MSTRG.29609.4	AUR62038047	trans	bifunctional nuclease 1-like isoform X1 [Chenopodium quinoa]
MSTRG.29609.4	AUR62038057	trans	stem-specific protein TSJT1-like [Chenopodium quinoa]
MSTRG.29609.4	AUR62038131	trans	beta-galactosidase 1-like [Chenopodium quinoa]
MSTRG.29609.4	AUR62038153	trans	glyoxylate/succinic semialdehyde reductase 2, chloroplastic-like [Chenopodium quinoa]
MSTRG.29609.4	AUR62038233	trans	probable 2-oxoglutarate-dependent dioxygenase At3g50210 isoform X1 [Chenopodium quinoa]
MSTRG.29609.4	AUR62038273	trans	upstream activation factor subunit UAF30-like [Chenopodium quinoa]
MSTRG.29609.4	AUR62038302	trans	protein TIC 100-like [Chenopodium quinoa]
MSTRG.29609.4	AUR62038343	trans	hypothetical protein BVRB_9g211520 [Beta vulgaris subsp. vulgaris]
MSTRG.29609.4	AUR62038443	trans	probable zinc metalloprotease EGY1, chloroplastic [Chenopodium quinoa]
MSTRG.29609.4	AUR62038920	trans	uncharacterized protein LOC110739530 [Chenopodium quinoa]
MSTRG.29609.4	AUR62038922	trans	uncharacterized protein LOC110739532 [Chenopodium quinoa]
MSTRG.29609.4	AUR62038995	trans	uncharacterized protein LOC110685967 isoform X1 [Chenopodium quinoa]
MSTRG.29609.4	AUR62039047	trans	DNA repair protein XRCC2 homolog isoform X3 [Chenopodium quinoa]
MSTRG.29609.4	AUR62039068	trans	methylthioribose kinase-like isoform X1 [Chenopodium quinoa]
MSTRG.29609.4	AUR62039092	trans	60S ribosomal protein L9-like [Chenopodium quinoa]
MSTRG.29609.4	AUR62039132	trans	uncharacterized protein LOC110728386 [Chenopodium quinoa]
MSTRG.29609.4	AUR62039200	trans	probable serine/threonine-protein kinase DDB_G0282963 [Chenopodium quinoa]
MSTRG.29609.4	AUR62039238	trans	flagellar radial spoke protein 5-like isoform X2 [Chenopodium quinoa]
MSTRG.29609.4	AUR62039291	trans	mitochondrial import inner membrane translocase subunit PAM16 like 2-like isoform X2 [Chenopodium quinoa]
MSTRG.29609.4	AUR62039363	trans	telomere repeat-binding protein 3-like [Chenopodium quinoa]
MSTRG.29609.4	AUR62039424	trans	protein JINGUBANG-like [Chenopodium quinoa]
MSTRG.29609.4	AUR62039448	trans	transcription factor KUA1-like [Chenopodium quinoa]
MSTRG.29609.4	AUR62039518	trans	uncharacterized protein LOC110699924 [Chenopodium quinoa]
MSTRG.29609.4	AUR62039560	trans	ABC transporter G family member 7-like [Chenopodium quinoa]
MSTRG.29609.4	AUR62039573	trans	cytochrome P450 72A15-like [Chenopodium quinoa]
MSTRG.29609.4	AUR62039603	trans	dolichol-phosphate mannosyltransferase subunit 1 [Chenopodium quinoa]
MSTRG.29609.4	AUR62039625	trans	beta-galactosidase 8-like [Chenopodium quinoa]
MSTRG.29609.4	AUR62039696	trans	indole-3-glycerol phosphate synthase, chloroplastic-like isoform X1 [Chenopodium quinoa]
MSTRG.29609.4	AUR62039739	trans	protein CHUP1, chloroplastic-like [Chenopodium quinoa]
MSTRG.29609.4	AUR62039803	trans	aquaporin NIP2-1-like [Chenopodium quinoa]
MSTRG.29609.4	AUR62039825	trans	ABC transporter B family member 19-like [Chenopodium quinoa]
MSTRG.29609.4	AUR62039890	trans	protein PLASTID TRANSCRIPTIONALLY ACTIVE 14-like isoform X1 [Chenopodium quinoa]
MSTRG.29609.4	AUR62039923	trans	elongation factor G-2, chloroplastic-like [Chenopodium quinoa]
MSTRG.29609.4	AUR62039962	trans	small heat shock protein, chloroplastic-like [Chenopodium quinoa]
MSTRG.29609.4	AUR62039993	trans	pathogenesis-related protein PRB1-3-like [Chenopodium quinoa]
MSTRG.29609.4	AUR62040100	trans	inactive protein kinase SELMODRAFT_444075-like [Chenopodium quinoa]
MSTRG.29609.4	AUR62040284	trans	alpha,alpha-trehalose-phosphate synthase [UDP-forming] 5-like [Chenopodium quinoa]
MSTRG.29609.4	AUR62040449	trans	probable aquaporin PIP2-5 [Chenopodium quinoa]
MSTRG.29609.4	AUR62040450	trans	60S ribosomal protein L12-1 [Chenopodium quinoa]
MSTRG.29609.4	AUR62040456	trans	RNA polymerase sigma factor sigF, chloroplastic-like isoform X1 [Chenopodium quinoa]
MSTRG.29609.4	AUR62040476	trans	cytokinin riboside 5&apos;-monophosphate phosphoribohydrolase LOG1-like [Chenopodium quinoa]
MSTRG.29609.4	AUR62040559	trans	ABC transporter B family member 13-like [Chenopodium quinoa]
MSTRG.29609.4	AUR62040588	trans	uncharacterized protein LOC110704255 isoform X1 [Chenopodium quinoa]
MSTRG.29609.4	AUR62040689	trans	delta-1-pyrroline-5-carboxylate synthase isoform X2 [Chenopodium quinoa]
MSTRG.29609.4	AUR62040697	trans	probable methyltransferase PMT11 [Chenopodium quinoa]
MSTRG.29609.4	AUR62040699	trans	protein phosphatase 2C 37-like [Chenopodium quinoa]
MSTRG.29609.4	AUR62040835	trans	haloacid dehalogenase-like hydrolase domain-containing protein 3 [Chenopodium quinoa]
MSTRG.29609.4	AUR62040899	trans	lysine--tRNA ligase, chloroplastic/mitochondrial-like isoform X1 [Chenopodium quinoa]
MSTRG.29609.4	AUR62041007	trans	protein ALUMINUM SENSITIVE 3 [Chenopodium quinoa]
MSTRG.29609.4	AUR62041032	trans	divinyl chlorophyllide a 8-vinyl-reductase, chloroplastic-like [Chenopodium quinoa]
MSTRG.29609.4	AUR62041044	trans	uncharacterized protein LOC110731966 [Chenopodium quinoa]
MSTRG.29609.4	AUR62041197	trans	lipase-like isoform X1 [Chenopodium quinoa]
MSTRG.29609.4	AUR62041217	trans	6-phosphofructo-2-kinase/fructose-2,6-bisphosphatase-like [Chenopodium quinoa]
MSTRG.29609.4	AUR62041255	trans	translation initiation factor IF-2, chloroplastic-like [Chenopodium quinoa]
MSTRG.29609.4	AUR62041347	trans	uncharacterized protein C24B11.05-like [Chenopodium quinoa]
MSTRG.29609.4	AUR62041348	trans	uncharacterized protein At5g02240-like [Chenopodium quinoa]
MSTRG.29609.4	AUR62041370	trans	PREDICTED: probable histone H2B.1 isoform X1 [Beta vulgaris subsp. vulgaris]
MSTRG.29609.4	AUR62041384	trans	transketolase, chloroplastic-like, partial [Chenopodium quinoa]
MSTRG.29609.4	AUR62041387	trans	protein EXORDIUM-like 3 [Chenopodium quinoa]
MSTRG.29609.4	AUR62041641	trans	peroxisomal and mitochondrial division factor 2-like [Chenopodium quinoa]
MSTRG.29609.4	AUR62041647	trans	short-chain dehydrogenase TIC 32, chloroplastic-like [Chenopodium quinoa]
MSTRG.29609.4	AUR62041683	trans	J domain-containing protein required for chloroplast accumulation response 1-like [Chenopodium quinoa]
MSTRG.29609.4	AUR62041751	trans	uncharacterized protein At5g02240-like [Chenopodium quinoa]
MSTRG.29609.4	AUR62041770	trans	GPN-loop GTPase 1-like isoform X1 [Chenopodium quinoa]
MSTRG.29609.4	AUR62041796	trans	pyruvate kinase 1, cytosolic [Chenopodium quinoa]
MSTRG.29609.4	AUR62041821	trans	uncharacterized protein LOC110716158 [Chenopodium quinoa]
MSTRG.29609.4	AUR62041904	trans	tubulin beta chain-like [Chenopodium quinoa]
MSTRG.29609.4	AUR62042003	trans	probable aquaporin PIP2-5 [Chenopodium quinoa]
MSTRG.29609.4	AUR62042063	trans	uncharacterized protein LOC110709920 [Chenopodium quinoa]
MSTRG.29609.4	AUR62042074	trans	peptidyl-prolyl cis-trans isomerase FKBP17-2, chloroplastic-like [Chenopodium quinoa]
MSTRG.29609.4	AUR62042105	trans	plasma membrane-associated cation-binding protein 1-like [Chenopodium quinoa]
MSTRG.29609.4	AUR62042184	trans	uncharacterized protein LOC110737275 [Chenopodium quinoa]
MSTRG.29609.4	AUR62042305	trans	aspartic proteinase A1-like [Chenopodium quinoa]
MSTRG.29609.4	AUR62042336	trans	hypothetical protein BevumaM_p035 (mitochondrion) [Beta vulgaris subsp. maritima]
MSTRG.29609.4	AUR62042346	trans	PREDICTED: uncharacterized protein LOC104900672 [Beta vulgaris subsp. vulgaris]
MSTRG.29609.4	AUR62042825	trans	chalcone synthase-like [Chenopodium quinoa]
MSTRG.29609.4	AUR62042921	trans	probable N-acetyl-gamma-glutamyl-phosphate reductase, chloroplastic [Chenopodium quinoa]
MSTRG.29609.4	AUR62042933	trans	kinesin-like protein KIN-13B isoform X1 [Chenopodium quinoa]
MSTRG.29609.4	AUR62043005	trans	hypothetical protein DCAR_007856 [Daucus carota subsp. sativus]
MSTRG.29609.4	AUR62043049	trans	vacuolar-processing enzyme-like [Chenopodium quinoa]
MSTRG.29609.4	AUR62043105	trans	1,4-alpha-glucan-branching enzyme 2-2, chloroplastic/amyloplastic-like [Chenopodium quinoa]
MSTRG.29609.4	AUR62043188	trans	uncharacterized protein LOC110735355 [Chenopodium quinoa]
MSTRG.29609.4	AUR62043215	trans	peptidyl-prolyl cis-trans isomerase, chloroplastic isoform X2 [Chenopodium quinoa]
MSTRG.29609.4	AUR62043362	trans	cationic amino acid transporter 2, vacuolar-like isoform X1 [Chenopodium quinoa]
MSTRG.29609.4	AUR62043386	trans	ATP-dependent zinc metalloprotease FTSH, chloroplastic-like [Chenopodium quinoa]
MSTRG.29609.4	AUR62043426	trans	phosphatidylinositol 4-phosphate 5-kinase 9-like [Chenopodium quinoa]
MSTRG.29609.4	AUR62043666	trans	glycerate dehydrogenase HPR, peroxisomal-like [Chenopodium quinoa]
MSTRG.29609.4	AUR62043879	trans	uncharacterized protein LOC110693798 [Chenopodium quinoa]
MSTRG.29609.4	AUR62044177	trans	expansin-like A2 [Chenopodium quinoa]
MSTRG.29609.4	AUR62044470	trans	protein NLP9-like [Chenopodium quinoa]
MSTRG.29609.4	Chenopodium_quinoa_newGene_1012	trans	--
MSTRG.29609.4	Chenopodium_quinoa_newGene_12294	trans	Ycf2 (chloroplast) [Chenopodium album]
MSTRG.29609.4	Chenopodium_quinoa_newGene_1280	trans	PREDICTED: uncharacterized protein LOC109209247 [Nicotiana attenuata]
MSTRG.29609.4	Chenopodium_quinoa_newGene_1323	trans	protein MAIN-LIKE 1-like [Chenopodium quinoa]
MSTRG.29609.4	Chenopodium_quinoa_newGene_13570	trans	protein GAST1-like [Chenopodium quinoa]
MSTRG.29609.4	Chenopodium_quinoa_newGene_13814	trans	--
MSTRG.29609.4	Chenopodium_quinoa_newGene_14664	trans	defensin-like protein [Chenopodium quinoa]
MSTRG.29609.4	Chenopodium_quinoa_newGene_161	trans	PREDICTED: uncharacterized protein LOC8278993 [Ricinus communis]
MSTRG.29609.4	Chenopodium_quinoa_newGene_18137	trans	hypothetical protein SOVF_085780 [Spinacia oleracea]
MSTRG.29609.4	Chenopodium_quinoa_newGene_19584	trans	protein RESPONSE TO LOW SULFUR 1-like [Spinacia oleracea]
MSTRG.29609.4	Chenopodium_quinoa_newGene_19622	trans	hypothetical protein SOVF_162230 [Spinacia oleracea]
MSTRG.29609.4	Chenopodium_quinoa_newGene_19863	trans	uncharacterized protein LOC110684605 [Chenopodium quinoa]
MSTRG.29609.4	Chenopodium_quinoa_newGene_21585	trans	hypothetical protein SOVF_048860 [Spinacia oleracea]
MSTRG.29609.4	Chenopodium_quinoa_newGene_21631	trans	uncharacterized protein LOC110722687 [Chenopodium quinoa]
MSTRG.29609.4	Chenopodium_quinoa_newGene_21646	trans	LOW QUALITY PROTEIN: transcription factor MafB-like [Chenopodium quinoa]
MSTRG.29609.4	Chenopodium_quinoa_newGene_22017	trans	long-chain-alcohol O-fatty-acyltransferase-like [Chenopodium quinoa]
MSTRG.29609.4	Chenopodium_quinoa_newGene_22394	trans	ribosomal protein S3 (chloroplast) [Chenopodium quinoa]
MSTRG.29609.4	Chenopodium_quinoa_newGene_22772	trans	uncharacterized protein LOC110693527 [Chenopodium quinoa]
MSTRG.29609.4	Chenopodium_quinoa_newGene_23200	trans	uncharacterized protein LOC110709003 [Chenopodium quinoa]
MSTRG.29609.4	Chenopodium_quinoa_newGene_24050	trans	transcriptional regulatory protein AlgP-like isoform X2 [Chenopodium quinoa]
MSTRG.29609.4	Chenopodium_quinoa_newGene_25353	trans	defensin-like protein [Chenopodium quinoa]
MSTRG.29609.4	Chenopodium_quinoa_newGene_25980	trans	uncharacterized protein LOC110724136 [Chenopodium quinoa]
MSTRG.29609.4	Chenopodium_quinoa_newGene_26061	trans	--
MSTRG.29609.4	Chenopodium_quinoa_newGene_26315	trans	LOW QUALITY PROTEIN: golgin candidate 2-like [Chenopodium quinoa]
MSTRG.29609.4	Chenopodium_quinoa_newGene_26929	trans	putative yippee-like protein Os10g0369500 [Chenopodium quinoa]
MSTRG.29609.4	Chenopodium_quinoa_newGene_27025	trans	histidine-rich glycoprotein-like [Chenopodium quinoa]
MSTRG.29609.4	Chenopodium_quinoa_newGene_27046	trans	flavonol synthase/flavanone 3-hydroxylase-like [Chenopodium quinoa]
MSTRG.29609.4	Chenopodium_quinoa_newGene_28467	trans	NADH dehydrogenase [ubiquinone] 1 alpha subcomplex subunit 1 [Chenopodium quinoa]
MSTRG.29609.4	Chenopodium_quinoa_newGene_29445	trans	uncharacterized protein LOC110740264 [Chenopodium quinoa]
MSTRG.29609.4	Chenopodium_quinoa_newGene_30508	trans	protein RSI-1-like [Chenopodium quinoa]
MSTRG.29609.4	Chenopodium_quinoa_newGene_30892	trans	--
MSTRG.29609.4	Chenopodium_quinoa_newGene_449	trans	uncharacterized protein LOC110714497 [Chenopodium quinoa]
MSTRG.29609.4	Chenopodium_quinoa_newGene_4807	trans	uncharacterized protein LOC110724843 [Chenopodium quinoa]
MSTRG.29609.4	Chenopodium_quinoa_newGene_4933	trans	uncharacterized protein LOC110733709 [Chenopodium quinoa]
MSTRG.29609.4	Chenopodium_quinoa_newGene_5229	trans	uncharacterized protein LOC110704958 [Chenopodium quinoa]
MSTRG.29609.4	Chenopodium_quinoa_newGene_5268	trans	uncharacterized protein LOC110728175 [Chenopodium quinoa]
MSTRG.29609.4	Chenopodium_quinoa_newGene_5415	trans	uncharacterized protein LOC110685824 isoform X1 [Chenopodium quinoa]
MSTRG.29609.4	Chenopodium_quinoa_newGene_6770	trans	--
MSTRG.29609.4	Chenopodium_quinoa_newGene_6930	trans	uncharacterized protein At5g01610-like [Chenopodium quinoa]
MSTRG.29609.4	Chenopodium_quinoa_newGene_6932	trans	uncharacterized protein LOC110684317 [Chenopodium quinoa]
MSTRG.29609.4	Chenopodium_quinoa_newGene_8616	trans	--
MSTRG.29609.4	Chenopodium_quinoa_newGene_9011	trans	uncharacterized protein LOC110696196 [Chenopodium quinoa]
MSTRG.29609.4	Chenopodium_quinoa_newGene_9077	trans	BTB/POZ domain-containing protein At3g19850-like [Chenopodium quinoa]
MSTRG.29609.4	Chenopodium_quinoa_newGene_9309	trans	uncharacterized protein LOC110709003 [Chenopodium quinoa]
MSTRG.29609.4	Chenopodium_quinoa_newGene_9403	trans	--
MSTRG.29609.4	Chenopodium_quinoa_newGene_9790	trans	putative F-box protein At1g65770 [Chenopodium quinoa]
MSTRG.32307.3	AUR62000261	trans	COMPASS-like H3K4 histone methylase component WDR5A [Chenopodium quinoa]
MSTRG.32307.3	AUR62000274	trans	protein RETICULATA-RELATED 3, chloroplastic-like [Chenopodium quinoa]
MSTRG.32307.3	AUR62000525	trans	amino-acid permease BAT1 homolog [Chenopodium quinoa]
MSTRG.32307.3	AUR62000530	trans	amino acid permease 4-like [Chenopodium quinoa]
MSTRG.32307.3	AUR62000554	trans	filament-like plant protein 3 [Chenopodium quinoa]
MSTRG.32307.3	AUR62000858	trans	phosphoglycerate mutase-like protein AT74H [Chenopodium quinoa]
MSTRG.32307.3	AUR62001012	trans	GDP-mannose 3,5-epimerase 2 [Chenopodium quinoa]
MSTRG.32307.3	AUR62001093	trans	phosphatidylinositol/phosphatidylcholine transfer protein SFH9-like [Chenopodium quinoa]
MSTRG.32307.3	AUR62001137	trans	galacturonosyltransferase 8-like [Chenopodium quinoa]
MSTRG.32307.3	AUR62001367	trans	uncharacterized protein LOC110687988 [Chenopodium quinoa]
MSTRG.32307.3	AUR62001510	trans	DNA-directed RNA polymerase I subunit RPA49-like isoform X1 [Chenopodium quinoa]
MSTRG.32307.3	AUR62001690	trans	uncharacterized protein LOC110688307 [Chenopodium quinoa]
MSTRG.32307.3	AUR62001698	trans	probable anion transporter 4, chloroplastic isoform X1 [Chenopodium quinoa]
MSTRG.32307.3	AUR62001712	trans	tubulin beta-2 chain-like [Chenopodium quinoa]
MSTRG.32307.3	AUR62001791	trans	fasciclin-like arabinogalactan protein 4 [Chenopodium quinoa]
MSTRG.32307.3	AUR62001846	trans	protein SODIUM POTASSIUM ROOT DEFECTIVE 1-like [Chenopodium quinoa]
MSTRG.32307.3	AUR62002281	trans	flavin-containing monooxygenase FMO GS-OX-like 5 [Chenopodium quinoa]
MSTRG.32307.3	AUR62002711	trans	uncharacterized protein LOC110705477 isoform X1 [Chenopodium quinoa]
MSTRG.32307.3	AUR62002742	trans	glucan endo-1,3-beta-glucosidase 11-like [Chenopodium quinoa]
MSTRG.32307.3	AUR62003140	trans	LRR receptor-like serine/threonine-protein kinase HSL2 [Chenopodium quinoa]
MSTRG.32307.3	AUR62003293	trans	RNA cytidine acetyltransferase 1-like [Chenopodium quinoa]
MSTRG.32307.3	AUR62003337	trans	PREDICTED: rac-like GTP-binding protein RHO1 isoform X2 [Populus euphratica]
MSTRG.32307.3	AUR62003433	trans	CBL-interacting protein kinase 2-like [Chenopodium quinoa]
MSTRG.32307.3	AUR62003562	trans	ABC transporter I family member 10, chloroplastic-like [Chenopodium quinoa]
MSTRG.32307.3	AUR62003700	trans	aspartyl protease family protein 1-like [Chenopodium quinoa]
MSTRG.32307.3	AUR62003794	trans	uncharacterized protein LOC110717831 [Chenopodium quinoa]
MSTRG.32307.3	AUR62003939	trans	transcription factor MYB44-like [Chenopodium quinoa]
MSTRG.32307.3	AUR62003960	trans	skin secretory protein xP2-like [Chenopodium quinoa]
MSTRG.32307.3	AUR62004103	trans	pentatricopeptide repeat-containing protein At5g44230-like [Chenopodium quinoa]
MSTRG.32307.3	AUR62004211	trans	probable protein S-acyltransferase 14 [Chenopodium quinoa]
MSTRG.32307.3	AUR62004434	trans	uncharacterized protein At5g41620-like [Chenopodium quinoa]
MSTRG.32307.3	AUR62004697	trans	mitogen-activated protein kinase kinase kinase 1-like [Chenopodium quinoa]
MSTRG.32307.3	AUR62004947	trans	GDP-mannose 3,5-epimerase 2 [Chenopodium quinoa]
MSTRG.32307.3	AUR62005136	trans	uncharacterized protein LOC110708611 isoform X1 [Chenopodium quinoa]
MSTRG.32307.3	AUR62005149	trans	long chain acyl-CoA synthetase 7, peroxisomal-like [Chenopodium quinoa]
MSTRG.32307.3	AUR62005194	trans	respiratory burst oxidase homolog protein B-like [Chenopodium quinoa]
MSTRG.32307.3	AUR62005201	trans	rapid alkalinization factor-like [Chenopodium quinoa]
MSTRG.32307.3	AUR62005539	trans	very-long-chain 3-oxoacyl-CoA reductase 1-like [Chenopodium quinoa]
MSTRG.32307.3	AUR62005824	trans	anaphase-promoting complex subunit 2-like isoform X1 [Chenopodium quinoa]
MSTRG.32307.3	AUR62005949	trans	DNA-binding protein BIN4-like [Chenopodium quinoa]
MSTRG.32307.3	AUR62006223	trans	NAC domain-containing protein 90-like [Chenopodium quinoa]
MSTRG.32307.3	AUR62006528	trans	isovaleryl-CoA dehydrogenase, mitochondrial-like [Chenopodium quinoa]
MSTRG.32307.3	AUR62006552	trans	putative pentatricopeptide repeat-containing protein At5g06400, mitochondrial [Chenopodium quinoa]
MSTRG.32307.3	AUR62006578	trans	protein DGS1, mitochondrial-like [Chenopodium quinoa]
MSTRG.32307.3	AUR62006751	trans	transcription initiation factor TFIID subunit 9-like [Chenopodium quinoa]
MSTRG.32307.3	AUR62007038	trans	oligopeptide transporter 7-like [Chenopodium quinoa]
MSTRG.32307.3	AUR62007158	trans	GATA transcription factor 26-like [Chenopodium quinoa]
MSTRG.32307.3	AUR62007434	trans	F-box/kelch-repeat protein SKIP25-like [Chenopodium quinoa]
MSTRG.32307.3	AUR62007509	trans	small heat shock protein, chloroplastic isoform X1 [Chenopodium quinoa]
MSTRG.32307.3	AUR62007559	trans	succinate dehydrogenase [ubiquinone] flavoprotein subunit, mitochondrial-like [Chenopodium quinoa]
MSTRG.32307.3	AUR62008216	trans	protein KINESIN LIGHT CHAIN-RELATED 3-like [Chenopodium quinoa]
MSTRG.32307.3	AUR62008396	trans	putative pentatricopeptide repeat-containing protein At1g74580 [Chenopodium quinoa]
MSTRG.32307.3	AUR62008472	trans	uncharacterized protein LOC110700645 [Chenopodium quinoa]
MSTRG.32307.3	AUR62008577	trans	ubiquitin carboxyl-terminal hydrolase 23-like [Chenopodium quinoa]
MSTRG.32307.3	AUR62008609	trans	glutathione S-transferase-like [Chenopodium quinoa]
MSTRG.32307.3	AUR62009187	trans	vacuolar-processing enzyme alpha-isozyme-like [Chenopodium quinoa]
MSTRG.32307.3	AUR62009188	trans	uncharacterized protein LOC110705490 isoform X1 [Chenopodium quinoa]
MSTRG.32307.3	AUR62009205	trans	protein EARLY FLOWERING 3-like [Chenopodium quinoa]
MSTRG.32307.3	AUR62009288	trans	probable glycosyltransferase At3g07620 [Chenopodium quinoa]
MSTRG.32307.3	AUR62009294	trans	2-dehydro-3-deoxyphosphooctonate aldolase 1 [Chenopodium quinoa]
MSTRG.32307.3	AUR62009320	trans	MLP-like protein 31 [Chenopodium quinoa]
MSTRG.32307.3	AUR62009376	trans	putative RING-type E3 ubiquitin transferase C3H69 [Chenopodium quinoa]
MSTRG.32307.3	AUR62009495	trans	solute carrier family 25 member 44-like [Chenopodium quinoa]
MSTRG.32307.3	AUR62009869	trans	phospholipid:diacylglycerol acyltransferase 1-like isoform X1 [Chenopodium quinoa]
MSTRG.32307.3	AUR62010142	trans	LEAF RUST 10 DISEASE-RESISTANCE LOCUS RECEPTOR-LIKE PROTEIN KINASE-like 1.2 [Chenopodium quinoa]
MSTRG.32307.3	AUR62010143	trans	outer envelope protein 64, mitochondrial-like [Chenopodium quinoa]
MSTRG.32307.3	AUR62010295	trans	uncharacterized protein LOC110718793 [Chenopodium quinoa]
MSTRG.32307.3	AUR62010570	trans	pto-interacting protein 1-like [Chenopodium quinoa]
MSTRG.32307.3	AUR62011032	trans	syntaxin-32-like [Chenopodium quinoa]
MSTRG.32307.3	AUR62011056	trans	GDP-fucose transporter 1-like [Chenopodium quinoa]
MSTRG.32307.3	AUR62011104	trans	uncharacterized protein LOC110731086 [Chenopodium quinoa]
MSTRG.32307.3	AUR62011124	trans	probable sugar phosphate/phosphate translocator At2g25520 [Chenopodium quinoa]
MSTRG.32307.3	AUR62011264	trans	transmembrane 9 superfamily member 11-like [Chenopodium quinoa]
MSTRG.32307.3	AUR62011443	trans	prostaglandin reductase-3-like [Chenopodium quinoa]
MSTRG.32307.3	AUR62011459	trans	uncharacterized protein At4g15970-like [Chenopodium quinoa]
MSTRG.32307.3	AUR62011529	trans	phospholipase D alpha 1-like [Chenopodium quinoa]
MSTRG.32307.3	AUR62011577	trans	uncharacterized protein LOC110698699 [Chenopodium quinoa]
MSTRG.32307.3	AUR62011731	trans	uncharacterized protein LOC110734215 [Chenopodium quinoa]
MSTRG.32307.3	AUR62011777	trans	stachyose synthase-like [Chenopodium quinoa]
MSTRG.32307.3	AUR62012119	trans	E3 ubiquitin-protein ligase SDIR1-like isoform X2 [Chenopodium quinoa]
MSTRG.32307.3	AUR62012302	trans	GDP-mannose transporter GONST3-like [Chenopodium quinoa]
MSTRG.32307.3	AUR62013140	trans	uncharacterized protein LOC110740294 [Chenopodium quinoa]
MSTRG.32307.3	AUR62013876	trans	24-methylenesterol C-methyltransferase 3-like [Chenopodium quinoa]
MSTRG.32307.3	AUR62014129	trans	tetratricopeptide repeat protein 5-like [Chenopodium quinoa]
MSTRG.32307.3	AUR62014350	trans	NADPH--cytochrome P450 reductase-like [Chenopodium quinoa]
MSTRG.32307.3	AUR62014479	trans	uncharacterized protein LOC110724769 [Chenopodium quinoa]
MSTRG.32307.3	AUR62014482	trans	uncharacterized protein LOC110724771 isoform X2 [Chenopodium quinoa]
MSTRG.32307.3	AUR62014957	trans	hypothetical protein BVRB_9g205800 isoform A [Beta vulgaris subsp. vulgaris]
MSTRG.32307.3	AUR62015003	trans	mediator of RNA polymerase II transcription subunit 31-like [Chenopodium quinoa]
MSTRG.32307.3	AUR62015365	trans	neurochondrin-like isoform X1 [Chenopodium quinoa]
MSTRG.32307.3	AUR62015758	trans	DEAD-box ATP-dependent RNA helicase 32-like [Chenopodium quinoa]
MSTRG.32307.3	AUR62015781	trans	protein translation factor SUI1 homolog 2-like [Chenopodium quinoa]
MSTRG.32307.3	AUR62015897	trans	protein GOS9-like [Chenopodium quinoa]
MSTRG.32307.3	AUR62015925	trans	glycerophosphodiester phosphodiesterase GDPDL3-like [Chenopodium quinoa]
MSTRG.32307.3	AUR62016507	trans	protein NRT1/ PTR FAMILY 1.2-like [Chenopodium quinoa]
MSTRG.32307.3	AUR62016795	trans	uncharacterized CRM domain-containing protein At3g25440, chloroplastic-like [Chenopodium quinoa]
MSTRG.32307.3	AUR62017440	trans	putative serine/threonine-protein kinase isoform X2 [Chenopodium quinoa]
MSTRG.32307.3	AUR62017485	trans	heat shock protein 90-6, mitochondrial-like [Chenopodium quinoa]
MSTRG.32307.3	AUR62017704	trans	serine carboxypeptidase-like 34 [Chenopodium quinoa]
MSTRG.32307.3	AUR62017935	trans	angio-associated migratory cell protein-like isoform X1 [Chenopodium quinoa]
MSTRG.32307.3	AUR62018007	trans	uncharacterized RNA-binding protein C1827.05c-like [Chenopodium quinoa]
MSTRG.32307.3	AUR62018460	trans	vacuolar protein sorting-associated protein 45 homolog [Chenopodium quinoa]
MSTRG.32307.3	AUR62018563	trans	30S ribosomal protein 2, chloroplastic-like [Chenopodium quinoa]
MSTRG.32307.3	AUR62018634	trans	Cellulose synthase-like protein D1 [Glycine soja]
MSTRG.32307.3	AUR62018886	trans	60S ribosomal protein L13-1-like [Chenopodium quinoa]
MSTRG.32307.3	AUR62019045	trans	UDP-galactose transporter 1-like [Chenopodium quinoa]
MSTRG.32307.3	AUR62019129	trans	serine hydroxymethyltransferase 2, mitochondrial [Chenopodium quinoa]
MSTRG.32307.3	AUR62019327	trans	protein TRAUCO-like [Chenopodium quinoa]
MSTRG.32307.3	AUR62019991	trans	uncharacterized protein LOC110722836 [Chenopodium quinoa]
MSTRG.32307.3	AUR62020158	trans	mediator of RNA polymerase II transcription subunit 12-like [Chenopodium quinoa]
MSTRG.32307.3	AUR62020159	trans	probable protein phosphatase 2C 25 [Chenopodium quinoa]
MSTRG.32307.3	AUR62020455	trans	pentatricopeptide repeat-containing protein At1g71460, chloroplastic-like [Chenopodium quinoa]
MSTRG.32307.3	AUR62020826	trans	ethylene-responsive transcription factor ERF062-like [Chenopodium quinoa]
MSTRG.32307.3	AUR62020850	trans	uncharacterized protein LOC110711746 [Chenopodium quinoa]
MSTRG.32307.3	AUR62021034	trans	Werner Syndrome-like exonuclease [Chenopodium quinoa]
MSTRG.32307.3	AUR62021411	trans	senescence/dehydration-associated protein At4g35985, chloroplastic-like [Chenopodium quinoa]
MSTRG.32307.3	AUR62021469	trans	probable N-acetylglucosaminyl-phosphatidylinositol de-N-acetylase isoform X1 [Chenopodium quinoa]
MSTRG.32307.3	AUR62021740	trans	hypersensitive-induced response protein 1 [Chenopodium quinoa]
MSTRG.32307.3	AUR62021839	trans	U-box domain-containing protein 4-like [Chenopodium quinoa]
MSTRG.32307.3	AUR62022021	trans	probable UDP-3-O-acylglucosamine N-acyltransferase 2, mitochondrial isoform X1 [Chenopodium quinoa]
MSTRG.32307.3	AUR62022076	trans	probable serine/threonine-protein kinase SIS8 [Chenopodium quinoa]
MSTRG.32307.3	AUR62022119	trans	protein NRT1/ PTR FAMILY 5.9-like [Chenopodium quinoa]
MSTRG.32307.3	AUR62022214	trans	auxin-responsive protein IAA26-like [Chenopodium quinoa]
MSTRG.32307.3	AUR62022307	trans	cleavage stimulating factor 64-like isoform X1 [Chenopodium quinoa]
MSTRG.32307.3	AUR62022529	trans	probable sulfate transporter 4.2 [Chenopodium quinoa]
MSTRG.32307.3	AUR62022761	trans	methionine adenosyltransferase 2 subunit beta-like [Chenopodium quinoa]
MSTRG.32307.3	AUR62022806	trans	18.3 kDa class I heat shock protein [Chenopodium quinoa]
MSTRG.32307.3	AUR62022947	trans	DEAD-box ATP-dependent RNA helicase 18-like [Chenopodium quinoa]
MSTRG.32307.3	AUR62022974	trans	amino acid transporter AVT6C-like [Chenopodium quinoa]
MSTRG.32307.3	AUR62023088	trans	notchless protein homolog isoform X1 [Chenopodium quinoa]
MSTRG.32307.3	AUR62023314	trans	3-ketoacyl-CoA synthase 5-like [Chenopodium quinoa]
MSTRG.32307.3	AUR62023319	trans	3-ketoacyl-CoA synthase 6-like [Chenopodium quinoa]
MSTRG.32307.3	AUR62023322	trans	GDP-mannose 4,6 dehydratase 2-like [Chenopodium quinoa]
MSTRG.32307.3	AUR62023924	trans	uncharacterized protein LOC110699596 [Chenopodium quinoa]
MSTRG.32307.3	AUR62024097	trans	short-chain dehydrogenase/reductase family 42E member 1-like [Chenopodium quinoa]
MSTRG.32307.3	AUR62024131	trans	uncharacterized protein LOC110712446 [Chenopodium quinoa]
MSTRG.32307.3	AUR62024451	trans	cytoplasmic tRNA 2-thiolation protein 2-like [Chenopodium quinoa]
MSTRG.32307.3	AUR62024869	trans	cytochrome b-c1 complex subunit 7-2-like [Chenopodium quinoa]
MSTRG.32307.3	AUR62024947	trans	uncharacterized protein LOC110723217 [Chenopodium quinoa]
MSTRG.32307.3	AUR62025025	trans	uncharacterized protein LOC110711890 [Chenopodium quinoa]
MSTRG.32307.3	AUR62025043	trans	DEAD-box ATP-dependent RNA helicase 13-like [Chenopodium quinoa]
MSTRG.32307.3	AUR62025057	trans	probable methyltransferase PMT3 [Chenopodium quinoa]
MSTRG.32307.3	AUR62025118	trans	NDR1/HIN1-like protein 13 [Chenopodium quinoa]
MSTRG.32307.3	AUR62025562	trans	late embryogenesis abundant protein Lea5-like [Chenopodium quinoa]
MSTRG.32307.3	AUR62025591	trans	mitochondrial import receptor subunit TOM40-1-like [Chenopodium quinoa]
MSTRG.32307.3	AUR62025732	trans	kelch domain-containing protein 4-like isoform X2 [Chenopodium quinoa]
MSTRG.32307.3	AUR62025783	trans	fructose-1,6-bisphosphatase, chloroplastic-like [Chenopodium quinoa]
MSTRG.32307.3	AUR62025853	trans	--
MSTRG.32307.3	AUR62026057	trans	short integuments 2, mitochondrial-like [Chenopodium quinoa]
MSTRG.32307.3	AUR62026065	trans	transcription initiation factor IIB-2 [Chenopodium quinoa]
MSTRG.32307.3	AUR62026070	trans	zeatin O-glucosyltransferase-like [Chenopodium quinoa]
MSTRG.32307.3	AUR62026103	trans	uncharacterized protein LOC110707345 [Chenopodium quinoa]
MSTRG.32307.3	AUR62026114	trans	cytokinin dehydrogenase 1-like [Chenopodium quinoa]
MSTRG.32307.3	AUR62026115	trans	protein FATTY ACID EXPORT 1, chloroplastic-like [Chenopodium quinoa]
MSTRG.32307.3	AUR62026125	trans	AP2-associated protein kinase 1-like isoform X1 [Chenopodium quinoa]
MSTRG.32307.3	AUR62026329	trans	importin-4-like [Chenopodium quinoa]
MSTRG.32307.3	AUR62026517	trans	uncharacterized protein LOC110726319 isoform X2 [Chenopodium quinoa]
MSTRG.32307.3	AUR62026576	trans	DEAD-box ATP-dependent RNA helicase 22-like [Chenopodium quinoa]
MSTRG.32307.3	AUR62026608	trans	KRR1 small subunit processome component homolog [Chenopodium quinoa]
MSTRG.32307.3	AUR62027216	trans	serine/threonine-protein kinase SAPK1-like [Chenopodium quinoa]
MSTRG.32307.3	AUR62027453	trans	uroporphyrinogen decarboxylase 1, chloroplastic-like [Chenopodium quinoa]
MSTRG.32307.3	AUR62028199	trans	uncharacterized protein LOC110693037 isoform X1 [Chenopodium quinoa]
MSTRG.32307.3	AUR62028693	trans	PREDICTED: monocopper oxidase-like protein SKU5 [Beta vulgaris subsp. vulgaris]
MSTRG.32307.3	AUR62028721	trans	protein DEHYDRATION-INDUCED 19 homolog 5-like isoform X3 [Chenopodium quinoa]
MSTRG.32307.3	AUR62029314	trans	uncharacterized protein LOC110693202 [Chenopodium quinoa]
MSTRG.32307.3	AUR62029324	trans	uncharacterized protein At1g04910-like isoform X2 [Chenopodium quinoa]
MSTRG.32307.3	AUR62029347	trans	beta-glucosidase 16-like [Chenopodium quinoa]
MSTRG.32307.3	AUR62029485	trans	protein EARLY-RESPONSIVE TO DEHYDRATION 7, chloroplastic-like [Chenopodium quinoa]
MSTRG.32307.3	AUR62029790	trans	receptor-like protein kinase FERONIA [Chenopodium quinoa]
MSTRG.32307.3	AUR62029873	trans	uncharacterized protein LOC110702897 [Chenopodium quinoa]
MSTRG.32307.3	AUR62030248	trans	telomere repeat-binding protein 2-like [Chenopodium quinoa]
MSTRG.32307.3	AUR62030445	trans	vacuolar cation/proton exchanger 3-like [Chenopodium quinoa]
MSTRG.32307.3	AUR62030640	trans	transcription factor HY5-like [Chenopodium quinoa]
MSTRG.32307.3	AUR62030777	trans	uncharacterized protein LOC110733890 isoform X2 [Chenopodium quinoa]
MSTRG.32307.3	AUR62030919	trans	myb-binding protein 1A-like protein [Chenopodium quinoa]
MSTRG.32307.3	AUR62031615	trans	uncharacterized protein LOC110727041 [Chenopodium quinoa]
MSTRG.32307.3	AUR62032059	trans	uncharacterized protein LOC110707533 [Chenopodium quinoa]
MSTRG.32307.3	AUR62032082	trans	ferredoxin-thioredoxin reductase catalytic chain, chloroplastic [Chenopodium quinoa]
MSTRG.32307.3	AUR62032276	trans	peptidyl-prolyl cis-trans isomerase CYP63-like [Chenopodium quinoa]
MSTRG.32307.3	AUR62032383	trans	psbP domain-containing protein 5, chloroplastic-like [Chenopodium quinoa]
MSTRG.32307.3	AUR62032472	trans	YTH domain-containing family protein 2-like isoform X3 [Chenopodium quinoa]
MSTRG.32307.3	AUR62032477	trans	NEDD8-activating enzyme E1 regulatory subunit AXR1-like [Chenopodium quinoa]
MSTRG.32307.3	AUR62032522	trans	Acetyl-CoA carboxylase carboxyltransferase beta subunit (chloroplast) [Chenopodium quinoa]
MSTRG.32307.3	AUR62032569	trans	probable protein arginine N-methyltransferase 3 [Chenopodium quinoa]
MSTRG.32307.3	AUR62032642	trans	aspartyl protease AED3-like [Chenopodium quinoa]
MSTRG.32307.3	AUR62032824	trans	galactoside 2-alpha-L-fucosyltransferase-like [Chenopodium quinoa]
MSTRG.32307.3	AUR62032909	trans	uncharacterized protein LOC110716320 isoform X1 [Chenopodium quinoa]
MSTRG.32307.3	AUR62033296	trans	uncharacterized protein LOC110692335 [Chenopodium quinoa]
MSTRG.32307.3	AUR62033375	trans	ATPase ASNA1 homolog [Chenopodium quinoa]
MSTRG.32307.3	AUR62033415	trans	protein PGR-like [Chenopodium quinoa]
MSTRG.32307.3	AUR62033727	trans	zinc finger BED domain-containing protein RICESLEEPER 2-like [Chenopodium quinoa]
MSTRG.32307.3	AUR62033752	trans	pentatricopeptide repeat-containing protein PNM1, mitochondrial-like [Chenopodium quinoa]
MSTRG.32307.3	AUR62033932	trans	disease resistance protein RPS2-like [Chenopodium quinoa]
MSTRG.32307.3	AUR62034099	trans	uncharacterized protein LOC110737356 [Chenopodium quinoa]
MSTRG.32307.3	AUR62035074	trans	WD repeat-containing protein 43-like isoform X1 [Chenopodium quinoa]
MSTRG.32307.3	AUR62035648	trans	LRR receptor-like serine/threonine-protein kinase [Chenopodium quinoa]
MSTRG.32307.3	AUR62036673	trans	serine/threonine-protein phosphatase BSL1-like isoform X1 [Chenopodium quinoa]
MSTRG.32307.3	AUR62036878	trans	pre-rRNA-processing protein TSR1 homolog [Chenopodium quinoa]
MSTRG.32307.3	AUR62036889	trans	uncharacterized protein LOC110699048 [Chenopodium quinoa]
MSTRG.32307.3	AUR62036938	trans	peptidyl-prolyl cis-trans isomerase CYP26-2, chloroplastic-like [Chenopodium quinoa]
[truncated: 2,044 more rows]
